# Supplementary material for: Origin of phase relative stability and phase transformation in an S-ibu­pro­fen–nicotinamide cocrystal
Source: Acta Crystallogr C Struct Chem. 2025 Oct 21;81(Pt 11):658–65. doi: 10.1107/S2053229625008952 (PMC12587321; doi:10.1107/S2053229625008952)
Supplement: Supplementary file 1 [file c-81-00658-sup1.cif]

##############################################################################
#                                                                            #
# This CIF contains the data in a paper accepted for publication in          #
# Acta Crystallographica Section C. It conforms to the requirements of       #
# Notes for Authors for Acta Crystallographica Section C, and has been       #
# peer reviewed under the auspices of the IUCr Commission on Journals.       #
#                                                                            #
# Full details of the Crystallographic Information File format               #
# are given in the paper "The Crystallographic Information File (CIF):       #
# a New Standard Archive File for Crystallography" by S. R. Hall, F. H.      #
# Allen and I. D. Brown [Acta Cryst. (1991), A47, 655-685].                  #
#                                                                            #
# The current version of the core CIF dictionary is obtainable from          #
# ftp://ftp.iucr.org/pub/cif_core.dic.                                       #
#                                                                            #
# Software is freely available for graphical display of the structure(s)     #
# in this CIF. For information consult the CIF software page                 #
# http://www.iucr.org/resources/cif/software.                                #
#                                                                            #
# This file may be used for bona fide research purposes within the           #
# scientific community so long as proper attribution is given to the journal # 
# article from which it was obtained.                                        #
#                                                                            #
##############################################################################
data_global
_audit_creation_method     'Jana2020 Version : 11/03/2021'
_journal_date_recd_electronic     2025-06-30
_journal_date_accepted     2025-10-14
_journal_name_full     'Acta Crystallographica, Section C'
_journal_year     2025
_journal_volume     81
_journal_issue      11
_journal_page_first               658
_journal_page_last                665
_journal_paper_category     FA
_journal_paper_doi     10.1107/S2053229625008952
_journal_coeditor_code     VX3017
_publ_contact_author_name     'Guerain, Mathieu'
_publ_contact_author_address
;
Universit\'e Lille
CNRS
INRA
ENSCL
UMR 8207 -- UMET -- Unit\'e Mat\'eriaux et Transformations
F-59650 Villeneuve d'Ascq
France
;
_publ_contact_author_email     mathieu.guerain@univ-lille.fr
_publ_contact_author_fax     ?
_publ_contact_author_phone     ?
_publ_section_title
;
Origin of phase relative stability and phase transformation in an
<i>S</i>-ibuprofen--nicotinamide cocrystal
;
_publ_section_title_footnote     .
loop_
    _publ_author_name
    _publ_author_address
    'Guerain, Mathieu'
;
Universit\'e Lille
CNRS
INRA
ENSCL
UMR 8207 -- UMET -- Unit\'e Mat\'eriaux et Transformations
F-59650 Villeneuve d'Ascq
France
;
    'Chevreau, Hubert'
;
Soleil Synchrotron
L'Orme des Merisiers
Saint-Aubin
BP 48
91192 Gif-sur-Yvette
France
;
    'Elkaim, Erik'
;
Soleil Synchrotron
L'Orme des Merisiers
Saint-Aubin
BP 48
91192 Gif-sur-Yvette
France
;
    'Guinet, Yannick'
;
Universit\'e Lille
CNRS
INRA
ENSCL
UMR 8207 -- UMET -- Unit\'e Mat\'eriaux et Transformations
F-59650 Villeneuve d'Ascq
France
;
    'Paccou, Laurent'
;
Universit\'e Lille
CNRS
INRA
ENSCL
UMR 8207 -- UMET -- Unit\'e Mat\'eriaux et Transformations
F-59650 Villeneuve d'Ascq
France
;
    "Dan\`ede, Florence"
;
Universit\'e Lille
CNRS
INRA
ENSCL
UMR 8207 -- UMET -- Unit\'e Mat\'eriaux et Transformations
F-59650 Villeneuve d'Ascq
France
;
    'Hedoux, Alain'
;
Universit\'e Lille
CNRS
INRA
ENSCL
UMR 8207 -- UMET -- Unit\'e Mat\'eriaux et Transformations
F-59650 Villeneuve d'Ascq
France
;
    'Affouard, Frederic'
;
Universit\'e Lille
CNRS
INRA
ENSCL
UMR 8207 -- UMET -- Unit\'e Mat\'eriaux et Transformations
F-59650 Villeneuve d'Ascq
France
;
_publ_section_synopsis
;
The crystal structure of the metastable form of
<i>S</i>-ibuprofen--nicotinamide cocrystals was solved from powder X-ray
diffraction and explains the main mechanisms at the origin of the relative
stability of two forms of the cocrystals. This also made it possible to
explain the transition mechanism between the two forms with temperature.
;
data_I
_pd_block_diffractogram_id     ?
_chemical_name_systematic
;
(2<i>S</i>)-2-[4-(2-methylpropyl)phenyl]propanoic acid;
pyridine-3-carboxamide
;
_chemical_name_common
;
<i>S</i>-Ibuprofen--nicotinamide
;
_chemical_formula_moiety     'C13 H18 O2, C6 H6 N2 O'
_chemical_formula_sum     'C19 H24 N2 O3'
_chemical_formula_structural     ?
_chemical_formula_analytical     ?
_chemical_formula_iupac     'C13 H18 O2, C6 H6 N2 O'
_chemical_formula_weight     328.4
_chemical_melting_point     ?
_chemical_compound_source     ?
_chemical_absolute_configuration     known
_symmetry_cell_setting     monoclinic
_symmetry_space_group_name_H-M     'P 1 21 1'
_symmetry_space_group_name_Hall     'P 2yb'
loop_
    _space_group_symop_id
    _space_group_symop_operation_xyz
    1 x,y,z
    2 -x,y+1/2,-z
_cell_length_a     27.9925(13)
_cell_length_b     5.5286(2)
_cell_length_c     6.0213(2)
_cell_angle_alpha     90
_cell_angle_beta     93.112(2)
_cell_angle_gamma     90
_cell_volume     930.48(7)
_cell_formula_units_Z     2
_cell_measurement_temperature     293
_cell_special_details     ?
_exptl_crystal_density_diffrn     1.1722
_exptl_crystal_density_meas     ?
_exptl_crystal_density_method     ?
_exptl_crystal_F_000     352
_pd_char_colour     white
_pd_char_particle_morphology     ?
loop_
    _exptl_crystal_face_index_h
    _exptl_crystal_face_index_k
    _exptl_crystal_face_index_l
    _exptl_crystal_face_perp_dist
    ? ? ? ?
_exptl_absorpt_coefficient_mu     0.08
_exptl_absorpt_correction_type     ?
_exptl_absorpt_process_details     ?
_exptl_absorpt_correction_T_min     ?
_exptl_absorpt_correction_T_max     ?
_exptl_special_details     ?
_diffrn_ambient_temperature     293
_diffrn_source     synchrotron
_diffrn_radiation_type     synchrotron
_diffrn_radiation_wavelength     0.728302
_diffrn_radiation_monochromator     ?
_diffrn_measurement_device_type     synchrotron
_diffrn_measurement_device     synchrotron
_diffrn_detector     ?
_pd_instr_location     ?
_diffrn_radiation_probe     x-ray
loop_
    _refln_index_h
    _refln_index_k
    _refln_index_l
    _refln_observed_status
    _refln_F_squared_meas
    _refln_F_squared_calc
    _refln_F_squared_sigma
    _refln_d_spacing
    2 0 0 o 5.01 0.03 1.12 13.975583
    3 0 0 o 492.99 422.62 10.15 9.317056
    4 0 0 o 610.39 771.33 12.66 6.987792
    0 0 1 o 933.06 1064.68 19.34 6.012448
    -1 0 1 o 3167.22 2767.09 64.50 5.944728
    1 0 1 o 835.95 638.44 17.73 5.813464
    -2 0 1 < 0.12 0.12 0.15 5.635212
    5 0 0 o 325.61 180.06 8.93 5.590233
    1 1 0 o 3626.62 3179.84 73.23 5.423523
    1 -1 0 o 3626.62 3179.84 73.21 5.423523
    2 0 1 o 5653.64 4901.52 114.13 5.417288
    -3 0 1 o 4244.69 3667.31 86.15 5.181680
    2 1 0 o 4247.56 3848.20 85.84 5.140954
    2 -1 0 o 4247.56 3848.20 85.84 5.140954
    3 0 1 o 13024.03 9954.68 263.11 4.931376
    3 1 0 o 177.90 81.74 6.14 4.754553
    3 -1 0 o 177.90 81.74 6.13 4.754553
    -4 0 1 o 526.92 689.76 11.81 4.685093
    6 0 0 o 904.69 1422.75 19.23 4.658528
    4 0 1 o 2819.22 3278.22 57.72 4.439977
    4 1 0 o 121.52 188.49 3.90 4.335701
    4 -1 0 o 121.52 188.49 3.89 4.335701
    -5 0 1 o 1017.44 800.58 23.28 4.209585
    0 -1 1 o 746.12 469.82 16.37 4.069629
    0 1 1 o 746.12 469.82 16.36 4.069629
    -1 1 1 o 212.65 239.34 5.24 4.048435
    -1 -1 1 o 212.65 239.34 5.23 4.048435
    1 1 1 o 186.18 254.35 3.92 4.006231
    1 -1 1 o 186.18 254.35 3.93 4.006231
    7 0 0 o 411.41 413.54 8.36 3.993024
    5 0 1 o 5917.96 6192.92 120.25 3.987489
    -2 -1 1 o 521.94 1129.54 11.04 3.946463
    -2 1 1 o 521.94 1129.54 11.04 3.946463
    5 -1 0 o 868.46 984.86 18.11 3.930919
    5 1 0 o 868.46 984.86 18.10 3.930919
    2 -1 1 o 2549.09 2019.92 52.11 3.869355
    2 1 1 o 2549.09 2019.92 52.12 3.869355
    -6 0 1 o 1097.22 906.25 22.28 3.783293
    -3 -1 1 o 3335.20 2767.79 67.72 3.780699
    -3 1 1 o 3335.20 2767.79 67.71 3.780699
    3 1 1 o 2403.16 1774.70 49.36 3.680110
    3 -1 1 o 2403.16 1774.70 49.39 3.680110
    6 0 1 o 61.37 44.52 1.27 3.589360
    -4 -1 1 o 5966.19 5067.61 120.85 3.574287
    -4 1 1 o 5966.19 5067.61 120.83 3.574287
    6 1 0 o 592.47 706.29 12.12 3.562450
    6 -1 0 o 592.47 706.29 12.12 3.562450
    8 0 0 o 318.52 396.73 11.11 3.493896
    4 -1 1 o 354.44 521.75 8.72 3.461810
    4 1 1 o 354.44 521.75 8.73 3.461810
    -7 0 1 o 2426.85 1441.63 53.38 3.412780
    -5 1 1 o 2960.96 2769.38 60.49 3.349220
    -5 -1 1 o 2960.96 2769.38 60.50 3.349220
    7 0 1 o 2458.31 1907.94 50.54 3.246063
    7 -1 0 o 752.65 751.09 15.37 3.237020
    7 1 0 o 752.65 751.09 15.38 3.237020
    5 -1 1 o 1428.81 1472.94 29.25 3.234070
    5 1 1 o 1428.81 1472.94 29.25 3.234070
    -6 -1 1 o 881.31 1746.62 18.82 3.122230
    -6 1 1 o 881.31 1746.62 18.82 3.122230
    9 0 0 o 165.03 277.31 5.53 3.105685
    -8 0 1 o 70.40 71.87 3.60 3.094745
    6 -1 1 o 1047.34 725.44 21.65 3.010528
    6 1 1 o 1047.34 725.44 21.65 3.010528
    -1 0 2 o 1928.51 1327.10 39.84 3.006391
    0 0 2 o 1628.34 1120.54 33.63 3.006224
    -2 0 2 o 5.91 7.58 0.44 2.972364
    1 0 2 o 54.44 67.89 3.85 2.971880
    8 -1 0 o 674.13 634.32 15.25 2.953531
    8 1 0 o 674.13 634.32 15.25 2.953531
    8 0 1 o 211.56 199.80 4.79 2.952049
    -3 0 2 o 10.22 17.92 0.23 2.907487
    2 0 2 o 969.45 1700.66 21.66 2.906732
    -7 1 1 o 218.56 383.67 4.89 2.904042
    -7 -1 1 o 218.56 383.67 4.89 2.904042
    -9 0 1 o 4.22 21.34 0.45 2.822502
    -4 0 2 o 96.55 516.73 10.67 2.817606
    3 0 2 o 22.12 119.72 2.46 2.816644
    7 1 1 o 101.62 113.48 6.67 2.799231
    7 -1 1 o 101.62 113.48 6.68 2.799231
    10 0 0 o 89.07 94.28 5.70 2.795117
    0 -2 0 o 581.96 791.69 17.54 2.764298
    0 2 0 o 581.96 791.69 17.54 2.764298
    1 -2 0 o 218.88 296.93 7.59 2.750879
    1 2 0 o 218.88 296.93 7.59 2.750879
    2 2 0 o 209.99 313.91 4.66 2.711761
    2 -2 0 o 209.99 313.91 4.66 2.711761
    -5 0 2 o 338.81 487.29 7.45 2.709744
    4 0 2 o 590.09 830.19 12.91 2.708644
    9 1 0 o 217.85 304.14 4.76 2.707707
    9 -1 0 o 217.85 304.14 4.76 2.707707
    -8 1 1 o 223.26 387.51 5.30 2.700448
    -8 -1 1 o 223.26 387.51 5.30 2.700448
    9 0 1 o 4.71 8.17 0.11 2.700182
    3 2 0 o 242.14 585.67 6.41 2.650118
    3 -2 0 o 242.14 585.67 6.41 2.650118
    -1 1 2 o 322.05 615.98 7.62 2.641144
    -1 -1 2 o 322.05 615.99 7.62 2.641144
    0 -1 2 o 116.39 222.63 2.76 2.641031
    0 1 2 o 116.39 222.63 2.75 2.641031
    -2 -1 2 o 21.38 18.20 0.45 2.617984
    -2 1 2 o 21.38 18.20 0.45 2.617984
    1 1 2 o 1854.37 1584.17 38.81 2.617653
    1 -1 2 o 1854.37 1584.17 38.80 2.617653
    8 -1 1 o 336.33 545.87 8.48 2.604071
    8 1 1 o 336.33 545.87 8.48 2.604071
    -6 0 2 o 276.89 168.31 10.72 2.590840
    5 0 2 o 53.06 23.17 2.03 2.589665
    -10 0 1 o 171.83 72.67 6.55 2.588913
    -3 -1 2 o 390.50 698.90 9.59 2.573330
    -3 1 2 o 390.50 698.90 9.58 2.573330
    2 -1 2 o 60.03 107.63 1.47 2.572806
    2 1 2 o 60.03 107.63 1.47 2.572806
    4 -2 0 o 82.12 149.13 2.03 2.570477
    4 2 0 o 82.12 149.13 2.03 2.570477
    11 0 0 o 441.42 377.51 19.31 2.541015
    -9 -1 1 o 24.87 37.08 0.53 2.513848
    -9 1 1 o 24.87 37.08 0.53 2.513848
    0 2 1 o 297.74 469.52 6.33 2.511565
    0 -2 1 o 297.75 469.52 6.33 2.511565
    -4 -1 2 o 375.87 602.49 8.00 2.510387
    -4 1 2 o 375.87 602.50 7.99 2.510387
    3 1 2 o 339.39 547.40 7.22 2.509706
    3 -1 2 o 339.39 547.40 7.21 2.509706
    -1 -2 1 o 287.42 491.85 6.14 2.506559
    -1 2 1 o 287.42 491.85 6.14 2.506559
    1 2 1 o 100.75 339.83 2.92 2.496445
    1 -2 1 o 100.75 339.83 2.92 2.496445
    10 1 0 o 173.30 558.54 5.09 2.494442
    10 -1 0 o 173.30 558.54 5.09 2.494442
    10 0 1 o 60.15 100.32 1.63 2.483590
    -2 -2 1 o 38.65 60.03 1.03 2.481783
    -2 2 1 o 38.65 60.03 1.03 2.481783
    5 2 0 o 193.96 314.06 4.74 2.477904
    5 -2 0 o 193.96 314.06 4.74 2.477904
    -7 0 2 o 398.88 435.67 8.31 2.466887
    6 0 2 o 4166.26 4543.70 86.76 2.465688
    2 2 1 o 33.80 35.35 0.71 2.462262
    2 -2 1 o 33.80 35.35 0.70 2.462262
    -3 2 1 o 189.39 138.02 4.16 2.438943
    -3 -2 1 o 189.39 138.02 4.15 2.438943
    -5 1 2 o 447.87 273.59 9.47 2.433197
    -5 -1 2 o 447.87 273.59 9.46 2.433197
    4 -1 2 o 993.60 597.31 20.94 2.432400
    4 1 2 o 993.60 597.31 20.95 2.432400
    9 -1 1 o 1629.77 1046.90 34.60 2.426267
    9 1 1 o 1629.77 1046.90 34.61 2.426267
    3 -2 1 o 13.06 76.07 2.66 2.411298
    3 2 1 o 13.06 76.07 2.66 2.411298
    -11 0 1 < 0.00 78.80 0.00 2.387513
    -4 2 1 < 4.36 404.18 6.34 2.380785
    -4 -2 1 < 4.36 404.18 6.34 2.380785
    6 -2 0 < 1.82 166.08 2.63 2.377276
    6 2 0 < 1.82 166.08 2.63 2.377276
    4 2 1 o 213.96 284.76 4.96 2.346655
    4 -2 1 o 213.96 284.76 4.96 2.346655
    -6 -1 2 o 302.11 404.20 7.02 2.346012
    -6 1 2 o 302.11 404.20 7.02 2.346012
    5 1 2 o 25.12 33.81 0.58 2.345139
    5 -1 2 o 25.12 33.81 0.58 2.345139
    -10 -1 1 o 88.66 119.40 2.06 2.344581
    -10 1 1 o 88.66 119.40 2.06 2.344581
    -8 0 2 o 359.77 478.95 8.35 2.342546
    7 0 2 o 192.98 250.85 4.47 2.341362
    12 0 0 < 3.91 31.11 1.49 2.329264
    -5 -2 1 o 426.90 1057.73 10.62 2.310643
    -5 2 1 o 426.90 1057.73 10.62 2.310643
    11 -1 0 o 164.51 409.29 4.10 2.308827
    11 1 0 o 164.51 409.29 4.10 2.308827
    11 0 1 o 99.66 430.78 9.07 2.296293
    7 -2 0 o 1295.85 839.59 27.68 2.272812
    7 2 0 o 1295.85 839.59 27.69 2.272812
    5 2 1 o 520.18 333.38 11.08 2.271790
    5 -2 1 o 520.18 333.38 11.08 2.271790
    10 1 1 o 882.52 536.14 18.95 2.265495
    10 -1 1 o 882.52 536.14 18.95 2.265495
    -7 -1 2 o 27.70 21.84 0.84 2.252795
    -7 1 2 o 27.70 21.84 0.83 2.252795
    6 -1 2 o 298.03 233.48 9.22 2.251882
    6 1 2 o 298.03 233.48 9.22 2.251882
    -6 2 1 o 334.45 394.46 8.81 2.231987
    -6 -2 1 o 334.45 394.46 8.82 2.231987
    -9 0 2 o 134.16 178.51 2.99 2.221132
    8 0 2 o 1703.59 2266.95 38.09 2.219988
    -12 0 1 o 102.20 132.05 2.38 2.212817
    -11 -1 1 o 682.59 1183.15 15.89 2.191862
    -11 1 1 o 682.60 1183.15 15.89 2.191862
    6 2 1 o 79.45 138.01 1.85 2.190090
    6 -2 1 o 79.45 138.01 1.85 2.190090
    8 -2 0 o 596.53 933.81 14.26 2.167851
    8 2 0 o 596.53 933.81 14.26 2.167851
    -8 -1 2 o 262.61 366.53 5.92 2.156915
    -8 1 2 o 262.62 366.53 5.92 2.156915
    7 1 2 o 537.64 738.45 12.11 2.155990
    7 -1 2 o 537.64 738.45 12.11 2.155990
    13 0 0 o 80.83 109.16 1.86 2.150090
    -7 -2 1 o 113.02 144.81 2.70 2.148053
    -7 2 1 o 113.02 144.81 2.71 2.148053
    12 1 0 o 76.81 92.87 1.97 2.146533
    12 -1 0 o 76.81 92.87 1.98 2.146533
    12 0 1 o 1363.46 804.86 37.79 2.133306
    11 -1 1 o 726.34 789.31 17.59 2.120646
    11 1 1 o 726.34 789.31 17.59 2.120646
    -10 0 2 o 350.75 202.94 8.39 2.104792
    7 2 1 o 921.14 532.97 22.04 2.104581
    7 -2 1 o 921.14 532.97 22.04 2.104581
    9 0 2 o 428.40 247.84 10.25 2.103704
    9 -2 0 o 297.93 625.10 6.32 2.064844
    9 2 0 o 297.93 625.10 6.32 2.064844
    -8 -2 1 o 262.32 557.74 5.53 2.061619
    -8 2 1 o 262.32 557.74 5.53 2.061619
    -9 1 2 o 617.42 1311.16 12.99 2.061021
    -9 -1 2 o 617.42 1311.16 12.99 2.061021
    -13 0 1 o 197.89 420.36 4.16 2.060309
    8 1 2 o 334.00 710.17 7.02 2.060107
    8 -1 2 o 334.00 710.16 7.02 2.060107
    -12 1 1 o 613.13 1156.54 12.94 2.054372
    -12 -1 1 o 613.13 1156.54 12.94 2.054372
    -1 -2 2 o 399.79 673.22 10.16 2.034866
    -1 2 2 o 399.79 673.22 10.16 2.034866
    0 2 2 o 150.72 253.80 3.83 2.034814
    0 -2 2 o 150.72 253.80 3.83 2.034814
    -2 -2 2 o 68.34 70.46 1.63 2.024217
    -2 2 2 o 68.34 70.46 1.63 2.024217
    1 2 2 o 422.23 423.40 10.05 2.024065
    1 -2 2 o 422.23 423.40 10.05 2.024065
    8 2 1 o 361.52 327.75 8.70 2.017766
    8 -2 1 o 361.52 327.75 8.69 2.017766
    -1 0 3 o 756.86 727.84 16.33 2.006805
    0 0 3 o 3.02 2.77 0.06 2.004149
    13 -1 0 o 103.49 94.27 2.21 2.003884
    13 1 0 o 103.49 94.27 2.21 2.003884
    -3 2 2 o 616.33 559.13 13.15 2.003363
    -3 -2 2 o 616.33 559.13 13.15 2.003363
    2 -2 2 o 291.58 263.57 6.22 2.003116
    2 2 2 o 291.58 263.57 6.22 2.003116
    -2 0 3 o 1233.43 1087.46 26.29 1.999165
    14 0 0 o 623.59 508.75 13.41 1.996512
    -11 0 2 o 81.21 57.12 1.76 1.994768
    10 0 2 o 368.46 227.95 8.06 1.993744
    1 0 3 o 115.21 58.03 2.59 1.991320
    13 0 1 o 649.85 323.61 14.76 1.990556
    12 -1 1 o 0.28 0.14 0.01 1.990275
    12 1 1 o 0.28 0.14 0.01 1.990275
    -3 0 3 o 264.24 347.35 6.41 1.981576
    -9 2 1 o 138.00 202.49 2.96 1.974911
    -9 -2 1 o 138.00 202.49 2.96 1.974911
    -4 2 2 o 569.81 780.07 12.05 1.973231
    -4 -2 2 o 569.81 780.07 12.05 1.973231
    3 2 2 o 131.79 180.65 2.79 1.972901
    3 -2 2 o 131.79 180.65 2.79 1.972901
    2 0 3 o 583.11 812.58 12.28 1.968891
    -10 1 2 o 759.78 1051.84 16.03 1.967061
    -10 -1 2 o 759.78 1051.84 16.03 1.967061
    9 1 2 o 349.70 479.06 7.38 1.966173
    9 -1 2 o 349.70 479.06 7.38 1.966173
    10 2 0 o 182.40 244.50 3.86 1.965460
    10 -2 0 o 182.40 244.50 3.86 1.965460
    -4 0 3 o 496.72 471.72 13.70 1.954812
    3 0 3 o 179.97 150.63 4.35 1.937821
    -5 -2 2 o 451.80 449.74 10.44 1.935078
    -5 2 2 o 451.80 449.74 10.45 1.935078
    4 2 2 o 32.66 32.23 0.75 1.934677
    4 -2 2 o 32.66 32.23 0.75 1.934677
    9 -2 1 o 136.27 124.36 2.99 1.931587
    9 2 1 o 136.27 124.36 3.00 1.931587
    -13 -1 1 o 161.57 149.25 3.54 1.930606
    -13 1 1 o 161.57 149.25 3.54 1.930606
    -14 0 1 o 2301.61 2194.99 50.79 1.926316
    -5 0 3 o 360.28 284.06 8.29 1.919979
    4 0 3 o 254.27 258.44 7.09 1.899346
    -12 0 2 o 5.95 6.20 0.13 1.891647
    11 0 2 o 21.59 22.30 0.47 1.890690
    -6 -2 2 o 231.37 238.62 5.04 1.890349
    -6 2 2 o 231.37 238.62 5.04 1.890349
    5 -2 2 o 255.71 263.64 5.56 1.889893
    5 2 2 o 255.71 263.64 5.57 1.889893
    -10 -2 1 o 855.61 881.11 18.59 1.889601
    -10 2 1 o 855.61 881.11 18.61 1.889601
    -1 -1 3 o 375.17 388.89 8.13 1.886375
    -1 1 3 o 375.17 388.89 8.13 1.886375
    0 1 3 o 1.67 1.70 0.04 1.884169
    0 -1 3 o 1.67 1.70 0.04 1.884169
    -2 -1 3 o 133.42 157.63 3.04 1.880026
    -2 1 3 o 133.42 157.63 3.04 1.880026
    -6 0 3 o 62.46 75.02 1.45 1.878404
    14 1 0 o 111.21 136.44 2.61 1.877819
    14 -1 0 o 111.21 136.44 2.61 1.877819
    -11 1 2 o 137.44 178.28 3.26 1.876368
    -11 -1 2 o 137.44 178.28 3.26 1.876368
    10 -1 2 o 33.44 44.88 0.80 1.875516
    10 1 2 o 33.44 44.88 0.80 1.875516
    1 -1 3 o 297.78 416.85 7.05 1.873497
    1 1 3 o 297.78 416.85 7.05 1.873497
    13 -1 1 o 18.24 25.53 0.43 1.872861
    13 1 1 o 18.24 25.53 0.43 1.872861
    11 -2 0 o 159.70 219.11 3.74 1.870733
    11 2 0 o 159.70 219.11 3.74 1.870733
    -3 -1 3 o 477.08 633.78 11.70 1.865376
    -3 1 3 o 477.08 633.78 11.70 1.865376
    14 0 1 o 119.41 155.03 2.94 1.864740
    15 0 0 o 31.82 38.95 0.79 1.863411
    5 0 3 o 744.29 544.84 19.45 1.854853
    2 1 3 o 88.05 64.41 2.32 1.854782
    2 -1 3 o 88.05 64.41 2.32 1.854782
    10 -2 1 o 574.72 475.43 13.81 1.847459
    10 2 1 o 574.71 475.42 13.81 1.847459
    -4 -1 3 o 108.41 91.48 2.55 1.842998
    -4 1 3 o 108.41 91.48 2.55 1.842998
    -7 2 2 o 325.81 270.39 7.74 1.840553
    -7 -2 2 o 325.81 270.39 7.73 1.840553
    6 2 2 o 179.18 148.45 4.27 1.840055
    6 -2 2 o 179.18 148.45 4.26 1.840055
    1 3 0 o 331.28 273.71 7.99 1.838873
    1 -3 0 o 331.28 273.72 8.00 1.838873
    -7 0 3 o 48.06 54.59 1.28 1.831503
    3 -1 3 o 25.82 30.12 0.72 1.828739
    3 1 3 o 25.82 30.12 0.72 1.828739
    2 3 0 o 484.63 549.90 13.33 1.827050
    2 -3 0 o 484.63 549.90 13.33 1.827050
    -14 1 1 o 351.11 316.31 8.34 1.819060
    -14 -1 1 o 351.11 316.31 8.34 1.819060
    -5 -1 3 o 861.47 681.46 19.46 1.813721
    -5 1 3 o 861.47 681.46 19.47 1.813721
    3 -3 0 o 592.95 460.94 13.52 1.807841
    3 3 0 o 592.95 460.94 13.51 1.807841
    -15 0 1 o 274.03 213.03 6.26 1.807859
    -11 2 1 o 219.62 166.25 5.04 1.806872
    -11 -2 1 o 219.62 166.25 5.04 1.806872
    6 0 3 o 379.58 264.36 8.80 1.805763
    4 -1 3 o 916.50 431.14 22.37 1.796297
    4 1 3 o 916.50 431.14 22.37 1.796297
    -13 0 2 o 9.80 4.70 0.23 1.795569
    12 0 2 o 81.09 38.88 1.90 1.794680
    -12 1 2 o 560.23 297.34 12.60 1.789780
    -12 -1 2 o 560.22 297.34 12.60 1.789780
    11 1 2 o 66.99 36.43 1.51 1.788970
    11 -1 2 o 66.99 36.43 1.50 1.788970
    -8 -2 2 o 1314.67 734.75 29.45 1.787144
    -8 2 2 o 1314.67 734.75 29.42 1.787144
    7 -2 2 o 49.15 27.59 1.10 1.786618
    7 2 2 o 49.15 27.59 1.10 1.786618
    4 -3 0 o 243.31 137.90 5.58 1.781939
    4 3 0 o 243.31 137.90 5.58 1.781939
    12 2 0 o 417.91 237.69 9.68 1.781225
    12 -2 0 o 417.91 237.69 9.68 1.781225
    -8 0 3 o 182.86 104.85 4.29 1.780677
    -6 1 3 o 94.11 58.45 2.34 1.778551
    -6 -1 3 o 94.11 58.45 2.34 1.778551
    14 1 1 o 100.72 103.18 2.46 1.766940
    14 -1 1 o 100.72 103.18 2.46 1.766940
    11 -2 1 o 344.07 351.70 8.35 1.766349
    11 2 1 o 344.07 351.70 8.35 1.766349
    15 1 0 o 10.68 10.91 0.26 1.765808
    15 -1 0 o 10.68 10.91 0.26 1.765808
    0 -3 1 o 618.01 702.48 14.62 1.761958
    0 3 1 o 618.01 702.48 14.61 1.761958
    -1 -3 1 o 3.83 4.84 0.09 1.760227
    -1 3 1 o 3.83 4.84 0.09 1.760227
    5 1 3 o 17.23 22.56 0.41 1.758521
    5 -1 3 o 17.23 22.56 0.41 1.758521
    1 3 1 o 62.14 78.93 1.46 1.756713
    1 -3 1 o 62.14 78.93 1.46 1.756713
    7 0 3 o 1317.52 1735.29 32.48 1.753433
    15 0 1 < 0.00 0.00 0.00 1.753177
    -2 -3 1 o 89.71 121.53 2.27 1.751582
    -2 3 1 o 89.71 121.53 2.27 1.751582
    5 -3 0 o 55.82 76.17 1.43 1.750216
    5 3 0 o 55.82 76.17 1.43 1.750216
    16 0 0 o 5.97 7.46 0.16 1.746948
    2 -3 1 o 314.21 258.42 8.81 1.744678
    2 3 1 o 314.21 258.42 8.81 1.744678
    -7 1 3 o 46.03 23.86 1.54 1.738585
    -7 -1 3 o 46.03 23.86 1.54 1.738585
    -3 3 1 o 31.14 17.69 1.01 1.736323
    -3 -3 1 o 31.14 17.69 1.00 1.736323
    -9 2 2 o 275.63 222.09 8.02 1.731447
    -9 -2 2 o 275.62 222.09 8.02 1.731447
    8 2 2 o 91.57 74.51 2.65 1.730905
    8 -2 2 o 91.57 74.51 2.64 1.730905
    -12 2 1 o 217.15 182.00 6.11 1.727499
    -12 -2 1 o 217.15 182.00 6.11 1.727499
    -9 0 3 o 42.66 35.95 1.20 1.727226
    3 -3 1 o 300.29 258.50 8.35 1.726264
    3 3 1 o 300.29 258.50 8.35 1.726264
    -15 1 1 o 191.63 164.17 5.12 1.718322
    -15 -1 1 o 191.63 164.17 5.12 1.718322
    6 1 3 o 409.03 344.72 11.01 1.716521
    6 -1 3 o 409.03 344.72 10.99 1.716521
    -4 3 1 o 179.45 148.35 4.79 1.714964
    -4 -3 1 o 179.45 148.35 4.79 1.714964
    6 -3 0 o 112.48 91.09 3.00 1.713652
    6 3 0 o 112.48 91.09 3.01 1.713652
    -13 -1 2 o 110.37 88.45 3.29 1.707759
    -13 1 2 o 110.37 88.45 3.29 1.707759
    12 -1 2 o 259.41 209.36 7.99 1.706994
    12 1 2 o 259.41 209.36 7.98 1.706994
    -14 0 2 o 43.20 35.07 1.36 1.706390
    13 0 2 o 1.48 1.25 0.05 1.705566
    -16 0 1 o 58.10 51.37 1.90 1.702520
    4 3 1 o 55.25 50.02 1.82 1.702075
    4 -3 1 o 55.25 50.02 1.82 1.702075
    8 0 3 o 476.63 483.49 16.55 1.699091
    13 2 0 o 33.43 36.70 1.21 1.697154
    13 -2 0 o 33.43 36.70 1.21 1.697154
    -8 1 3 o 127.35 153.25 4.87 1.694931
    -8 -1 3 o 127.35 153.25 4.88 1.694931
    12 -2 1 o 22.27 28.29 1.12 1.688863
    12 2 1 o 22.27 28.29 1.12 1.688863
    -5 3 1 o 134.97 173.43 7.17 1.688182
    -5 -3 1 o 134.97 173.43 7.17 1.688182
    -10 -2 2 o 19.32 26.43 0.52 1.674610
    -10 2 2 o 19.32 26.43 0.52 1.674610
    9 -2 2 o 164.23 220.31 4.35 1.674062
    9 2 2 o 164.23 220.31 4.35 1.674062
    7 -3 0 o 60.69 78.77 1.58 1.673258
    7 3 0 o 60.69 78.77 1.58 1.673258
    5 3 1 o 291.79 375.13 7.55 1.672850
    5 -3 1 o 291.79 375.13 7.56 1.672850
    -10 0 3 o 58.30 73.63 1.50 1.672299
    7 -1 3 o 119.88 146.66 3.04 1.671386
    7 1 3 o 119.88 146.66 3.03 1.671386
    15 -1 1 o 120.54 146.50 3.04 1.671164
    15 1 1 o 120.54 146.50 3.04 1.671164
    16 -1 0 o 668.84 743.13 17.25 1.665766
    16 1 0 o 668.84 743.13 17.25 1.665766
    -6 3 1 o 74.50 124.44 3.24 1.656765
    -6 -3 1 o 74.50 124.44 3.24 1.656765
    16 0 1 o 59.53 130.53 2.99 1.653687
    -13 -2 1 o 127.20 274.52 5.75 1.651945
    -13 2 1 o 127.20 274.52 5.75 1.651945
    -9 1 3 o 85.57 149.92 3.07 1.648642
    -9 -1 3 o 85.57 149.92 3.07 1.648642
    17 0 0 o 640.30 994.87 22.26 1.644186
    9 0 3 o 151.15 228.98 5.23 1.643792
    6 3 1 o 68.95 84.57 2.37 1.639412
    6 -3 1 o 68.95 84.57 2.38 1.639412
    -14 1 2 o 9.38 16.19 0.42 1.630493
    -14 -1 2 o 9.38 16.19 0.42 1.630493
    8 3 0 o 4.70 7.73 0.19 1.630021
    8 -3 0 o 4.70 7.73 0.19 1.630021
    13 1 2 o 26.42 42.47 1.06 1.629774
    13 -1 2 o 26.42 42.47 1.05 1.629774
    -16 -1 1 o 124.52 203.15 4.27 1.627115
    -16 1 1 o 124.52 203.15 4.27 1.627115
    8 1 3 o 69.43 103.78 2.08 1.624122
    8 -1 3 o 69.43 103.78 2.08 1.624122
    -1 -2 3 o 140.91 208.91 4.19 1.623979
    -1 2 3 o 140.91 208.91 4.20 1.623979
    -15 0 2 o 32.61 47.87 0.97 1.623794
    14 0 2 o 135.93 196.35 3.93 1.623031
    0 2 3 o 63.78 92.12 1.83 1.622571
    0 -2 3 o 63.78 92.12 1.83 1.622571
    -7 3 1 o 2.90 4.26 0.08 1.621554
    -7 -3 1 o 2.90 4.26 0.08 1.621554
    -2 2 3 o 220.00 329.29 6.39 1.619922
    -2 -2 3 o 220.00 329.29 6.39 1.619922
    14 2 0 o 9.40 13.68 0.28 1.618510
    14 -2 0 o 9.40 13.68 0.28 1.618510
    -11 -2 2 o 41.08 58.62 1.21 1.617581
    -11 2 2 o 41.08 58.62 1.21 1.617581
    10 -2 2 o 60.96 86.14 1.82 1.617035
    10 2 2 o 60.96 86.14 1.82 1.617035
    -11 0 3 o 11.51 16.28 0.34 1.616862
    1 -2 3 o 253.69 370.64 8.00 1.615740
    1 2 3 o 253.69 370.64 7.99 1.615740
    13 -2 1 o 4.29 6.34 0.14 1.615332
    13 2 1 o 4.29 6.34 0.14 1.615332
    -3 2 3 o 17.37 29.17 0.76 1.610522
    -3 -2 3 o 17.37 29.17 0.76 1.610522
    -17 0 1 o 0.56 1.15 0.03 1.608328
    2 2 3 o 52.74 122.63 3.01 1.603690
    2 -2 3 o 52.74 122.63 3.01 1.603690
    7 -3 1 o 137.66 335.64 8.04 1.602607
    7 3 1 o 137.66 335.64 8.05 1.602607
    -10 1 3 o 44.98 118.61 2.74 1.600675
    -10 -1 3 o 44.98 118.61 2.74 1.600675
    -4 -2 3 o 117.51 341.71 8.80 1.596054
    -4 2 3 o 117.51 341.71 8.80 1.596054
    10 0 3 o 6.07 11.35 0.59 1.588409
    3 2 3 o 75.87 91.21 5.45 1.586766
    3 -2 3 o 75.87 91.21 5.45 1.586766
    9 -3 0 o 0.41 0.46 0.03 1.584851
    9 3 0 o 0.41 0.46 0.03 1.584851
    16 -1 1 o 16.45 19.56 1.05 1.584330
    16 1 1 o 16.45 19.56 1.05 1.584330
    -8 3 1 o 26.55 34.10 1.67 1.583391
    -8 -3 1 o 26.55 34.10 1.67 1.583391
    -14 2 1 o 72.88 105.22 4.21 1.580431
    -14 -2 1 o 72.88 105.22 4.21 1.580431
    -5 2 3 o 93.92 141.66 5.14 1.576926
    -5 -2 3 o 93.92 141.66 5.15 1.576926
    17 1 0 o 32.92 50.25 1.77 1.575970
    17 -1 0 o 32.92 50.25 1.77 1.575970
    9 1 3 o 56.15 86.76 2.99 1.575622
    9 -1 3 o 56.15 86.76 2.99 1.575622
    -1 3 2 o 14.01 20.67 0.57 1.571174
    -1 -3 2 o 14.01 20.67 0.57 1.571174
    0 3 2 o 69.06 101.86 2.80 1.571150
    0 -3 2 o 69.06 101.86 2.80 1.571150
    -2 -3 2 o 164.51 221.20 5.91 1.566256
    -2 3 2 o 164.51 221.20 5.91 1.566256
    1 -3 2 o 69.36 93.28 2.50 1.566186
    1 3 2 o 69.35 93.28 2.49 1.566186
    4 -2 3 o 172.32 229.95 6.09 1.565434
    4 2 3 o 172.32 229.95 6.09 1.565434
    17 0 1 o 36.83 47.13 1.26 1.564490
    8 3 1 o 29.86 35.78 0.97 1.563262
    8 -3 1 o 29.86 35.78 0.97 1.563262
    -12 0 3 o 6.24 7.11 0.19 1.561698
    -12 2 2 o 3.59 4.05 0.11 1.561115
    -12 -2 2 o 3.59 4.05 0.11 1.561115
    11 2 2 o 66.86 76.56 2.10 1.560577
    11 -2 2 o 66.86 76.56 2.10 1.560577
    -15 1 2 o 37.63 43.87 1.27 1.557984
    -15 -1 2 o 37.63 43.87 1.27 1.557984
    14 -1 2 o 271.03 324.03 9.44 1.557311
    14 1 2 o 271.03 324.03 9.44 1.557311
    -3 3 2 o 54.51 67.18 1.97 1.556535
    -3 -3 2 o 54.51 67.18 1.97 1.556535
    2 3 2 o 95.33 117.50 3.45 1.556420
    2 -3 2 o 95.33 117.50 3.45 1.556420
    -6 -2 3 o 48.20 67.39 1.96 1.553647
    -6 2 3 o 48.20 67.39 1.96 1.553647
    18 0 0 o 5.45 7.84 0.22 1.552843
    -11 -1 3 o 80.30 119.72 3.44 1.551858
    -11 1 3 o 80.30 119.72 3.43 1.551858
    -16 0 2 o 78.14 153.98 4.35 1.547372
    15 0 2 o 104.02 203.27 5.90 1.546667
    14 2 1 o 38.32 72.71 2.15 1.545889
    14 -2 1 o 38.32 72.71 2.14 1.545889
    15 2 0 o 78.21 146.64 4.35 1.545131
    15 -2 0 o 78.21 146.64 4.34 1.545131
    -17 1 1 o 0.50 0.89 0.03 1.544308
    -17 -1 1 o 0.50 0.89 0.03 1.544308
    -9 -3 1 o 14.41 25.42 0.78 1.543077
    -9 3 1 o 14.41 25.42 0.78 1.543077
    -4 -3 2 o 8.99 15.73 0.49 1.542276
    -4 3 2 o 8.99 15.73 0.49 1.542276
    3 3 2 o 56.96 98.81 3.09 1.542118
    3 -3 2 o 56.96 98.81 3.09 1.542118
    5 2 3 o 10.50 16.56 0.56 1.540241
    5 -2 3 o 10.50 16.56 0.56 1.540241
    10 -3 0 o 128.19 186.71 7.08 1.538557
    10 3 0 o 128.19 186.71 7.09 1.538557
    11 0 3 o 96.57 144.18 7.15 1.533633
    -7 2 3 o 97.92 104.74 4.89 1.526793
    -7 -2 3 o 97.92 104.74 4.89 1.526793
    10 -1 3 o 113.78 121.52 5.69 1.526649
    10 1 3 o 113.78 121.52 5.69 1.526649
    -5 3 2 o 42.49 44.84 2.14 1.523852
    -5 -3 2 o 42.49 44.84 2.14 1.523852
    4 3 2 o 187.64 197.37 9.46 1.523656
    4 -3 2 o 187.64 197.37 9.45 1.523656
    -18 0 1 o 39.33 41.37 1.98 1.523670
    9 -3 1 o 10.92 11.44 0.56 1.522145
    9 3 1 o 10.92 11.44 0.56 1.522145
    -15 -2 1 o 42.86 71.91 3.67 1.513015
    -15 2 1 o 42.86 71.91 3.66 1.513015
    6 2 3 o 84.29 134.68 5.79 1.511785
    6 -2 3 o 84.29 134.68 5.78 1.511785
    -13 0 3 o 0.08 0.12 0.00 1.507416
    -13 -2 2 o 27.43 41.68 1.11 1.505788
    -13 2 2 o 27.43 41.68 1.11 1.505788
    17 1 1 o 104.27 160.06 4.23 1.505376
    17 -1 1 o 104.27 160.06 4.23 1.505376
    -1 0 4 o 74.88 115.02 3.03 1.505332
    12 2 2 o 37.68 57.87 1.52 1.505264
    12 -2 2 o 37.68 57.87 1.52 1.505264
    -2 0 4 o 30.77 46.51 1.22 1.503196
    0 0 4 o 0.13 0.20 0.01 1.503112
    -12 1 3 o 94.25 141.84 3.75 1.502888
    -12 -1 3 o 94.25 141.84 3.75 1.502888
    -6 -3 2 o 47.57 69.69 1.86 1.501719
    -6 3 2 o 47.57 69.69 1.86 1.501719
    5 -3 2 o 258.91 377.79 10.11 1.501490
    5 3 2 o 258.91 377.79 10.10 1.501490
    -10 -3 1 o 0.73 1.06 0.03 1.501343
    -10 3 1 o 0.73 1.06 0.03 1.501343
    -8 2 3 o 8.04 11.86 0.36 1.496973
    -8 -2 3 o 8.04 11.86 0.36 1.496973
    -3 0 4 o 99.67 147.64 4.52 1.496758
    1 0 4 o 6.19 9.29 0.29 1.496593
    18 -1 0 o 39.88 62.89 2.20 1.494992
    18 1 0 o 39.88 62.89 2.20 1.494992
    11 3 0 o 69.91 95.68 4.55 1.491828
    11 -3 0 o 69.91 95.68 4.55 1.491828
    -16 -1 2 o 40.51 55.84 2.74 1.490108
    -16 1 2 o 40.51 55.84 2.74 1.490108
    15 -1 2 o 50.66 70.18 3.41 1.489478
    15 1 2 o 50.66 70.18 3.40 1.489478
    -4 0 4 o 39.87 72.58 3.01 1.486182
    2 0 4 o 6.76 12.68 0.52 1.485940
    18 0 1 o 113.44 299.62 10.93 1.484124
    7 2 3 o 24.91 74.58 2.30 1.480677
    7 -2 3 o 24.91 74.58 2.30 1.480677
    15 -2 1 o 5.15 15.35 0.47 1.480523
    15 2 1 o 5.15 15.35 0.47 1.480523
    12 0 3 o 91.94 270.07 8.26 1.479992
    10 -3 1 o 7.07 20.76 0.64 1.479944
    10 3 1 o 7.07 20.76 0.63 1.479944
    11 -1 3 o 31.23 89.17 2.71 1.477826
    11 1 3 o 31.23 89.17 2.71 1.477826
    16 -2 0 o 16.08 45.61 1.38 1.476766
    16 2 0 o 16.08 45.61 1.38 1.476766
    -17 0 2 o 32.80 93.04 2.81 1.476677
    -7 3 2 o 44.93 125.95 3.80 1.476387
    -7 -3 2 o 44.93 125.95 3.80 1.476387
    6 -3 2 o 34.69 99.07 3.00 1.476130
    6 3 2 o 34.69 99.07 3.00 1.476130
    16 0 2 < 0.00 0.00 0.00 1.476024
    -5 0 4 o 8.47 20.84 0.70 1.471730
    3 0 4 o 0.02 0.05 0.00 1.471417
    19 0 0 o 92.56 216.82 7.50 1.471114
    -18 -1 1 o 78.90 176.47 7.16 1.468906
    -18 1 1 o 78.90 176.47 7.16 1.468906
    -9 -2 3 o 65.56 173.80 8.25 1.464795
    -9 2 3 o 65.56 173.80 8.25 1.464795
    -11 -3 1 o 53.73 71.52 2.96 1.458832
    -11 3 1 o 53.73 71.52 2.96 1.458832
    -14 0 3 o 27.67 57.43 1.29 1.454474
    -13 1 3 o 19.14 40.29 0.89 1.454326
    -13 -1 3 o 19.14 40.29 0.89 1.454326
    -6 0 4 o 2.99 6.32 0.14 1.453744
    4 0 4 o 107.76 227.92 4.78 1.453366
    -1 1 4 o 5.54 11.71 0.24 1.452454
    -1 -1 4 o 5.54 11.71 0.24 1.452454
    -14 2 2 o 117.05 250.05 5.01 1.452021
    -14 -2 2 o 117.05 250.05 5.01 1.452021
    13 -2 2 o 6.46 13.97 0.28 1.451513
    13 2 2 o 6.46 13.97 0.28 1.451513
    -2 1 4 o 53.42 116.87 2.29 1.450535
    -2 -1 4 o 53.42 116.87 2.29 1.450535
    0 1 4 o 74.24 162.61 3.17 1.450460
    0 -1 4 o 74.24 162.61 3.17 1.450460
    -16 -2 1 o 106.07 236.43 4.58 1.449634
    -16 2 1 o 106.07 236.43 4.57 1.449634
    -8 -3 2 o 1.67 3.88 0.07 1.448390
    -8 3 2 o 1.67 3.88 0.07 1.448390
    7 -3 2 o 9.88 23.11 0.44 1.448110
    7 3 2 o 9.88 23.11 0.44 1.448110
    8 2 3 o 104.74 252.54 4.83 1.447516
    8 -2 3 o 104.74 252.54 4.83 1.447516
    -19 0 1 o 140.31 347.23 6.65 1.447216
    12 -3 0 o 0.63 1.76 0.04 1.445234
    12 3 0 o 0.63 1.76 0.04 1.445234
    -3 -1 4 o 17.62 49.86 1.03 1.444747
    -3 1 4 o 17.62 49.86 1.03 1.444747
    1 -1 4 o 44.12 124.84 2.62 1.444599
    1 1 4 o 44.12 124.84 2.62 1.444599
    11 3 1 o 27.27 61.50 1.80 1.437254
    11 -3 1 o 27.27 61.50 1.80 1.437254
    -4 1 4 o 93.11 194.85 5.40 1.435230
    -4 -1 4 o 93.11 194.85 5.40 1.435230
    2 1 4 o 44.75 92.15 2.55 1.435012
    2 -1 4 o 44.75 92.15 2.55 1.435012
    18 1 1 o 65.01 123.51 3.42 1.433376
    18 -1 1 o 65.01 123.51 3.43 1.433376
    -7 0 4 o 104.43 194.16 5.39 1.432622
    5 0 4 o 11.23 20.79 0.58 1.432189
    -10 -2 3 o 127.63 235.90 6.59 1.430842
    -10 2 3 o 127.63 235.90 6.59 1.430842
    12 -1 3 o 87.02 157.79 4.53 1.429652
    12 1 3 o 87.02 157.79 4.53 1.429652
    13 0 3 o 9.56 16.65 0.51 1.427872
    -17 -1 2 o 24.56 43.36 1.40 1.426664
    -17 1 2 o 24.56 43.36 1.40 1.426664
    16 -1 2 o 18.54 32.90 1.08 1.426075
    16 1 2 o 18.54 32.90 1.08 1.426075
    -5 1 4 o 5.31 11.83 0.34 1.422201
    -5 -1 4 o 5.31 11.83 0.34 1.422201
    3 1 4 o 7.98 18.18 0.50 1.421918
    3 -1 4 o 7.98 18.18 0.51 1.421918
    19 1 0 o 19.80 46.33 1.27 1.421645
    19 -1 0 o 19.80 46.33 1.27 1.421645
    16 2 1 o 32.03 75.64 1.86 1.419131
    16 -2 1 o 32.03 75.64 1.86 1.419131
    -9 3 2 o 111.30 251.89 6.14 1.418262
    -9 -3 2 o 111.30 251.89 6.14 1.418262
    8 3 2 o 18.64 41.97 1.02 1.417964
    8 -3 2 o 18.64 41.97 1.02 1.417964
    -12 3 1 o 230.74 492.92 11.89 1.416090
    -12 -3 1 o 230.74 492.92 11.89 1.416090
    17 2 0 o 17.66 35.67 0.87 1.413114
    17 -2 0 o 17.66 35.67 0.87 1.413114
    9 -2 3 o 72.59 147.08 3.62 1.412863
    9 2 3 o 72.59 147.08 3.62 1.412863
    19 0 1 o 77.66 145.07 3.80 1.411381
    -18 0 2 o 2.10 3.92 0.10 1.411251
    17 0 2 o 0.45 0.79 0.02 1.410647
    -8 0 4 o 60.42 91.27 2.86 1.408803
    6 0 4 o 18.45 27.38 0.87 1.408322
    -14 1 3 o 44.71 65.92 2.20 1.406611
    -14 -1 3 o 44.71 65.92 2.20 1.406611
    -6 1 4 o 40.85 60.41 2.02 1.405950
    -6 -1 4 o 40.85 60.41 2.02 1.405950
    4 1 4 o 183.45 268.99 9.04 1.405609
    4 -1 4 o 183.45 268.99 9.04 1.405609
    -15 0 3 o 42.99 68.00 2.26 1.403195
    -15 2 2 o 30.62 51.31 1.82 1.400104
    -15 -2 2 o 30.62 51.31 1.82 1.400104
    -19 1 1 o 108.57 181.94 6.47 1.400043
    -19 -1 1 o 108.57 181.94 6.47 1.400043
    14 2 2 o 88.17 155.35 5.56 1.399615
    14 -2 2 o 88.17 155.35 5.57 1.399615
    13 -3 0 o 14.77 26.55 0.96 1.399230
    13 3 0 o 14.77 26.55 0.96 1.399230
    20 0 0 o 4.79 9.37 0.36 1.397558
    -11 -2 3 o 3.24 6.25 0.26 1.395653
    -11 2 3 o 3.24 6.25 0.26 1.395653
    12 3 1 o 55.28 100.82 4.26 1.394573
    12 -3 1 o 55.28 100.82 4.26 1.394573
    -17 2 1 o 66.76 119.55 4.63 1.390154
    -17 -2 1 o 66.76 119.55 4.63 1.390154
    -7 -1 4 o 115.21 220.20 6.86 1.386818
    -7 1 4 o 115.21 220.20 6.86 1.386818
    -10 -3 2 o 20.22 39.09 1.20 1.386515
    -10 3 2 o 20.22 39.09 1.20 1.386515
    5 -1 4 o 15.83 30.50 0.93 1.386424
    5 1 4 o 15.83 30.50 0.94 1.386424
    9 3 2 o 12.34 23.76 0.72 1.386204
    9 -3 2 o 12.34 23.76 0.73 1.386204
    -9 0 4 o 284.54 509.54 15.55 1.382737
    13 1 3 o 6.37 11.41 0.35 1.382507
    13 -1 3 o 6.37 11.41 0.35 1.382507
    7 0 4 o 45.60 81.41 2.51 1.382217
    0 4 0 o 226.26 403.23 12.44 1.382149
    0 -4 0 o 226.26 403.23 12.44 1.382149
    1 4 0 o 46.54 83.45 2.67 1.380463
    1 -4 0 o 46.54 83.45 2.67 1.380463
    -20 0 1 o 0.07 0.12 0.00 1.377865
    14 0 3 o 14.03 23.41 0.87 1.377539
    10 2 3 o 16.08 26.39 1.00 1.377230
    10 -2 3 o 16.08 26.39 1.00 1.377230
    2 4 0 o 87.87 122.16 5.77 1.375439
    2 -4 0 o 87.87 122.16 5.76 1.375439
    -13 -3 1 o 58.91 72.66 3.65 1.373568
    -13 3 1 o 58.91 72.66 3.65 1.373568
    19 -1 1 o 150.70 262.76 9.58 1.367522
    19 1 1 o 150.70 262.76 9.58 1.367522
    -18 -1 2 o 10.38 18.13 0.66 1.367404
    -18 1 2 o 10.38 18.13 0.66 1.367404
    3 4 0 o 42.47 74.44 2.69 1.367188
    3 -4 0 o 42.47 74.44 2.69 1.367188
    17 -1 2 o 5.00 8.73 0.31 1.366855
    17 1 2 o 5.00 8.73 0.31 1.366855
    -8 1 4 o 95.22 166.26 5.66 1.365177
    -8 -1 4 o 95.22 166.26 5.66 1.365177
    6 1 4 o 54.01 94.90 3.19 1.364739
    6 -1 4 o 54.01 94.90 3.19 1.364739
    17 2 1 o 25.48 45.70 1.28 1.361552
    17 -2 1 o 25.48 45.70 1.28 1.361552
    -15 1 3 o 30.97 60.45 1.47 1.360072
    -15 -1 3 o 30.97 60.45 1.48 1.360072
    -12 2 3 o 55.45 109.50 2.60 1.359710
    -12 -2 3 o 55.45 109.50 2.60 1.359710
    -1 3 3 o 36.92 74.97 1.56 1.357366
    -1 -3 3 o 36.92 74.97 1.56 1.357366
    0 -3 3 o 23.22 46.18 0.95 1.356543
    0 3 3 o 23.22 46.18 0.95 1.356543
    4 4 0 o 63.91 125.74 2.56 1.355881
    4 -4 0 o 63.91 125.74 2.56 1.355881
    -2 -3 3 o 8.71 16.87 0.34 1.354994
    -2 3 3 o 8.71 16.87 0.34 1.354994
    20 1 0 o 40.01 77.51 1.57 1.354938
    20 -1 0 o 40.01 77.51 1.57 1.354938
    -10 0 4 o 2.53 4.89 0.10 1.354872
    8 0 4 o 197.79 380.28 7.73 1.354322
    14 3 0 o 24.26 46.60 0.94 1.354167
    14 -3 0 o 24.26 46.60 0.94 1.354167
    18 2 0 o 4.42 8.48 0.17 1.353854
    18 -2 0 o 4.42 8.48 0.17 1.353854
    -16 0 3 o 0.80 1.53 0.03 1.353796
    -11 -3 2 o 119.18 228.13 4.63 1.353623
    -11 3 2 o 119.18 228.13 4.63 1.353623
    10 3 2 o 142.56 273.24 5.54 1.353303
    10 -3 2 o 142.56 273.24 5.54 1.353303
    1 -3 3 o 6.21 11.88 0.24 1.352544
    1 3 3 o 6.21 11.88 0.24 1.352544
    13 -3 1 o 138.00 263.72 5.34 1.352304
    13 3 1 o 138.00 263.72 5.34 1.352304
    -19 0 2 o 14.21 26.93 0.55 1.350651
    -16 2 2 o 34.89 65.64 1.35 1.350224
    -16 -2 2 o 34.89 65.64 1.35 1.350224
    18 0 2 o 0.44 0.83 0.02 1.350091
    15 -2 2 o 39.97 75.09 1.54 1.349755
    15 2 2 o 39.97 75.09 1.54 1.349755
    -3 3 3 o 17.90 33.51 0.69 1.349478
    -3 -3 3 o 17.90 33.51 0.69 1.349478
    0 4 1 o 25.08 40.36 0.95 1.347016
    0 -4 1 o 25.08 40.36 0.95 1.347016
    -1 4 1 o 36.04 53.64 1.32 1.346242
    -1 -4 1 o 36.04 53.64 1.32 1.346242
    2 3 3 o 86.88 122.32 3.15 1.345451
    2 -3 3 o 86.88 122.32 3.15 1.345451
    20 0 1 o 27.33 38.30 0.99 1.345256
    1 4 1 o 109.91 150.69 4.01 1.344668
    1 -4 1 o 109.91 150.69 4.01 1.344668
    -2 4 1 o 16.72 22.44 0.62 1.342362
    -2 -4 1 o 16.72 22.44 0.63 1.342362
    5 4 0 o 165.97 220.53 6.23 1.341748
    5 -4 0 o 165.97 220.53 6.24 1.341748
    -9 -1 4 o 138.20 183.40 5.21 1.341419
    -9 1 4 o 138.20 183.40 5.21 1.341419
    11 -2 3 o 2.92 3.87 0.11 1.341066
    11 2 3 o 2.92 3.87 0.11 1.341066
    7 -1 4 o 91.29 121.10 3.46 1.340944
    7 1 4 o 91.29 121.10 3.47 1.340944
    -4 -3 3 o 114.11 151.36 4.33 1.340933
    -4 3 3 o 114.11 151.36 4.33 1.340933
    2 4 1 o 61.40 79.22 2.38 1.339247
    2 -4 1 o 61.40 79.22 2.38 1.339247
    -20 -1 1 o 19.98 23.75 0.80 1.336968
    -20 1 1 o 19.98 23.75 0.80 1.336968
    14 1 3 o 82.17 95.74 3.30 1.336671
    14 -1 3 o 82.17 95.74 3.30 1.336671
    -3 -4 1 o 8.97 9.81 0.38 1.335457
    -3 4 1 o 8.97 9.81 0.38 1.335457
    3 3 3 o 7.05 7.68 0.30 1.335410
    3 -3 3 o 7.05 7.68 0.30 1.335410
    -18 -2 1 o 0.12 0.12 0.01 1.334389
    -18 2 1 o 0.12 0.12 0.01 1.334389
    -14 3 1 o 171.39 156.80 7.93 1.331627
    -14 -3 1 o 171.39 156.80 7.94 1.331627
    21 0 0 o 138.27 136.18 6.38 1.331008
    3 4 1 o 84.76 84.50 3.87 1.330864
    3 -4 1 o 84.76 84.50 3.87 1.330864
    -5 3 3 o 3.36 4.08 0.15 1.329529
    -5 -3 3 o 3.36 4.08 0.15 1.329529
    15 0 3 o 17.75 22.91 0.79 1.329163
    -4 -4 1 o 44.10 72.59 1.72 1.325666
    -4 4 1 o 44.10 72.59 1.71 1.325666
    -11 0 4 o 6.49 10.69 0.25 1.325634
    9 0 4 o 100.34 163.26 3.78 1.325062
    6 4 0 o 57.55 93.63 2.17 1.325059
    6 -4 0 o 57.55 93.63 2.17 1.325059
    -13 2 3 o 66.76 109.12 2.44 1.323431
    -13 -2 3 o 66.76 109.12 2.44 1.323431
    4 3 3 o 344.48 564.76 12.42 1.322620
    4 -3 3 o 344.48 564.76 12.42 1.322620
    -1 -2 4 o 30.90 50.32 1.10 1.322020
    -1 2 4 o 30.90 50.32 1.10 1.322020
    -2 2 4 o 2.53 4.08 0.09 1.320572
    -2 -2 4 o 2.53 4.08 0.09 1.320572
    0 2 4 o 178.51 288.27 6.19 1.320516
    0 -2 4 o 178.51 288.27 6.19 1.320516
    -12 3 2 o 156.44 252.50 5.39 1.320012
    -12 -3 2 o 156.44 252.50 5.39 1.320012
    11 3 2 o 14.43 23.19 0.50 1.319687
    11 -3 2 o 14.43 23.19 0.50 1.319687
    4 4 1 o 27.10 43.56 0.93 1.319685
    4 -4 1 o 27.10 43.56 0.93 1.319685
    -3 2 4 o 26.73 37.85 0.89 1.316201
    -3 -2 4 o 26.73 37.85 0.89 1.316201
    1 -2 4 o 67.89 94.54 2.24 1.316089
    1 2 4 o 67.89 94.54 2.24 1.316089
    -10 -1 4 o 48.44 66.40 1.59 1.315932
    -10 1 4 o 48.44 66.40 1.59 1.315932
    -6 3 3 o 9.81 12.95 0.32 1.315488
    -6 -3 3 o 9.81 12.95 0.32 1.315488
    8 1 4 o 109.11 142.41 3.54 1.315428
    8 -1 4 o 109.11 142.41 3.54 1.315428
    -16 -1 3 o 21.08 26.41 0.68 1.314946
    -16 1 3 o 21.08 26.41 0.68 1.314946
    -21 0 1 o 72.53 89.79 2.33 1.314696
    -5 4 1 o 105.12 124.93 3.46 1.313178
    -5 -4 1 o 105.12 124.93 3.46 1.313178
    -19 1 2 o 287.05 325.48 9.39 1.312064
    -19 -1 2 o 287.05 325.48 9.39 1.312064
    18 -1 2 o 23.29 25.91 0.76 1.311551
    18 1 2 o 23.29 25.91 0.76 1.311551
    14 -3 1 o 50.02 54.11 1.61 1.310768
    14 3 1 o 50.02 54.11 1.61 1.310768
    15 3 0 o 92.01 98.99 2.96 1.310306
    15 -3 0 o 92.01 98.99 2.96 1.310306
    -4 -2 4 o 47.54 50.07 1.52 1.308992
    -4 2 4 o 47.54 50.07 1.52 1.308992
    2 2 4 o 69.52 73.14 2.23 1.308827
    2 -2 4 o 69.52 73.14 2.23 1.308827
    18 2 1 o 68.77 72.25 2.22 1.307585
    18 -2 1 o 68.78 72.25 2.22 1.307585
    5 3 3 o 8.48 8.90 0.27 1.307320
    5 -3 3 o 8.48 8.90 0.27 1.307320
    20 1 1 o 13.97 14.69 0.45 1.307116
    20 -1 1 o 13.97 14.69 0.45 1.307116
    -17 0 3 o 457.50 481.98 14.74 1.306409
    7 -4 0 o 109.60 115.86 3.53 1.306117
    7 4 0 o 109.60 115.86 3.53 1.306117
    5 4 1 o 72.29 77.51 2.35 1.305923
    5 -4 1 o 72.29 77.51 2.36 1.305923
    12 2 3 o 11.44 12.83 0.37 1.304757
    12 -2 3 o 11.44 12.83 0.37 1.304757
    -17 2 2 o 121.69 145.63 3.91 1.302484
    -17 -2 2 o 121.69 145.63 3.91 1.302484
    16 2 2 o 156.86 189.23 5.02 1.302036
    16 -2 2 o 156.86 189.23 5.02 1.302036
    -5 2 4 o 67.09 78.91 2.08 1.299085
    -5 -2 4 o 67.09 78.91 2.08 1.299085
    -7 3 3 o 166.84 195.37 5.15 1.299067
    -7 -3 3 o 166.84 195.37 5.15 1.299067
    3 2 4 o 136.32 159.33 4.21 1.298870
    3 -2 4 o 136.32 159.33 4.21 1.298870
    19 2 0 o 144.25 167.98 4.46 1.298661
    19 -2 0 o 144.25 167.98 4.46 1.298661
    -6 4 1 o 164.39 190.11 5.08 1.298227
    -6 -4 1 o 164.39 190.11 5.08 1.298227
    -12 0 4 o 459.90 496.75 14.08 1.295420
    10 0 4 o 350.72 372.48 10.68 1.294832
    -20 0 2 o 291.67 304.48 8.87 1.294457
    21 1 0 o 25.72 26.03 0.78 1.294035
    21 -1 0 o 25.72 26.03 0.78 1.294035
    19 0 2 o 60.04 60.62 1.81 1.293937
    15 -1 3 o 228.41 209.65 6.92 1.292339
    15 1 3 o 228.41 209.65 6.93 1.292339
    -15 3 1 o 245.93 193.13 7.35 1.290548
    -15 -3 1 o 245.93 193.13 7.35 1.290548
    6 4 1 o 22.66 16.84 0.68 1.289827
    6 -4 1 o 22.66 16.84 0.68 1.289827
    6 3 3 o 89.27 66.35 2.68 1.289785
    6 -3 3 o 89.27 66.35 2.68 1.289785
    -11 1 4 o 25.10 18.23 0.76 1.289095
    -11 -1 4 o 25.10 18.23 0.76 1.289095
    9 1 4 o 193.79 138.87 5.97 1.288569
    9 -1 4 o 193.79 138.87 5.96 1.288569
    -14 2 3 o 122.75 86.47 3.92 1.287171
    -14 -2 3 o 122.75 86.47 3.92 1.287171
    -6 2 4 o 84.21 59.85 2.71 1.286665
    -6 -2 4 o 84.21 59.85 2.71 1.286665
    4 2 4 o 152.85 109.54 4.96 1.286403
    4 -2 4 o 152.85 109.54 4.95 1.286403
    -13 3 2 o 184.78 133.82 6.01 1.286055
    -13 -3 2 o 184.78 133.82 6.00 1.286055
    12 3 2 o 22.85 16.72 0.76 1.285728
    12 -3 2 o 22.85 16.72 0.76 1.285728
    8 4 0 o 99.57 73.11 3.33 1.285239
    8 -4 0 o 99.57 73.11 3.33 1.285239
    21 0 1 o 421.79 310.14 14.22 1.284907
    16 0 3 o 0.86 0.62 0.03 1.282839
    -19 2 1 o 142.95 100.41 5.36 1.282133
    -19 -2 1 o 142.95 100.41 5.36 1.282133
    -7 4 1 o 97.08 63.56 3.83 1.281076
    -7 -4 1 o 97.08 63.56 3.83 1.281076
    -8 3 3 o 378.21 236.90 15.54 1.280550
    -8 -3 3 o 378.21 236.90 15.54 1.280550
    -21 1 1 o 15.75 9.01 0.72 1.279030
    -21 -1 1 o 15.75 9.01 0.72 1.279030
    -7 2 4 o 16.01 7.32 0.85 1.271952
    -7 -2 4 o 16.01 7.32 0.85 1.271952
    7 4 1 o 238.77 108.83 12.65 1.271672
    7 -4 1 o 238.77 108.83 12.64 1.271672
    5 2 4 o 132.81 60.61 7.05 1.271648
    5 -2 4 o 132.81 60.61 7.06 1.271648
    -17 1 3 o 647.31 294.38 34.14 1.271395
    -17 -1 3 o 647.31 294.38 34.14 1.271395
    22 0 0 o 24.90 11.19 1.29 1.270508
    7 3 3 o 27.04 12.14 1.40 1.270305
    7 -3 3 o 27.04 12.14 1.40 1.270305
    15 3 1 o 14.92 6.67 0.77 1.270207
    15 -3 1 o 14.92 6.67 0.77 1.270207
    13 -2 3 o 23.83 10.44 1.13 1.268624
    13 2 3 o 23.83 10.44 1.14 1.268624
    16 -3 0 o 81.82 37.32 3.73 1.267832
    16 3 0 o 81.82 37.32 3.73 1.267832
    -13 0 4 o 353.08 198.87 13.67 1.264585
    11 0 4 o 70.81 43.31 2.71 1.263989
    9 4 0 o 102.40 66.88 3.69 1.262745
    9 -4 0 o 102.40 66.88 3.69 1.262745
    -8 4 1 o 92.88 60.90 3.21 1.262007
    -8 -4 1 o 92.88 60.90 3.21 1.262007
    -12 1 4 o 70.44 47.42 2.35 1.261259
    -12 -1 4 o 70.44 47.42 2.34 1.261259
    -18 0 3 o 0.27 0.18 0.01 1.261098
    10 1 4 o 273.49 185.79 8.84 1.260717
    10 -1 4 o 273.49 185.79 8.84 1.260717
    -20 -1 2 o 422.44 293.41 13.54 1.260370
    -20 1 2 o 422.43 293.41 13.53 1.260370
    -9 -3 3 o 98.09 68.46 3.13 1.260233
    -9 3 3 o 98.09 68.46 3.13 1.260233
    19 1 2 o 4.01 2.85 0.13 1.259891
    19 -1 2 o 4.01 2.85 0.12 1.259891
    19 2 1 o 76.02 59.63 2.17 1.257016
    19 -2 1 o 76.02 59.63 2.16 1.257016
    -22 0 1 o 30.01 23.54 0.86 1.256938
    -18 2 2 o 170.82 134.00 4.86 1.256924
    -18 -2 2 o 170.82 134.00 4.86 1.256924
    17 2 2 o 225.27 179.15 6.36 1.256497
    17 -2 2 o 225.27 179.15 6.36 1.256497
    -1 4 2 o 329.92 266.90 9.21 1.255795
    -1 -4 2 o 329.92 266.90 9.21 1.255795
    0 -4 2 o 16.33 13.21 0.46 1.255783
    0 4 2 o 16.33 13.21 0.46 1.255783
    -8 2 4 o 51.75 41.84 1.44 1.255193
    -8 -2 4 o 51.75 41.84 1.44 1.255193
    6 2 4 o 37.64 30.51 1.04 1.254853
    6 -2 4 o 37.64 30.51 1.04 1.254853
    -2 4 2 o 283.36 230.35 7.87 1.253280
    -2 -4 2 o 283.36 230.35 7.86 1.253280
    1 -4 2 o 133.23 108.45 3.71 1.253243
    1 4 2 o 133.23 108.45 3.71 1.253243
    -14 3 2 o 44.18 35.63 1.24 1.252071
    -14 -3 2 o 44.18 35.63 1.24 1.252071
    13 -3 2 o 111.71 89.82 3.15 1.251745
    13 3 2 o 111.71 89.82 3.15 1.251745
    8 4 1 o 367.34 295.36 10.35 1.251744
    8 -4 1 o 367.34 295.36 10.36 1.251744
    21 1 1 o 75.77 60.96 2.14 1.251550
    21 -1 1 o 75.77 60.96 2.14 1.251550
    -15 2 3 o 59.11 47.70 1.68 1.251222
    -15 -2 3 o 59.11 47.70 1.68 1.251222
    -16 -3 1 o 497.88 404.43 14.34 1.250539
    -16 3 1 o 497.88 404.44 14.33 1.250539
    16 1 3 o 117.70 96.26 3.48 1.249639
    16 -1 3 o 117.70 96.26 3.48 1.249639
    8 3 3 o 169.40 138.97 5.07 1.249179
    8 -3 3 o 169.40 138.97 5.08 1.249179
    -3 4 2 o 61.45 49.76 1.89 1.248282
    -3 -4 2 o 61.45 49.76 1.89 1.248282
    2 4 2 o 34.51 27.94 1.06 1.248223
    2 -4 2 o 34.51 27.94 1.06 1.248223
    20 -2 0 o 156.90 123.80 5.03 1.247221
    20 2 0 o 156.90 123.80 5.04 1.247221
    -21 0 2 o 86.03 38.98 3.87 1.242278
    20 0 2 o 226.64 97.51 10.15 1.241795
    -9 -4 1 o 68.00 28.62 3.07 1.241309
    -9 4 1 o 68.00 28.61 3.07 1.241309
    -4 4 2 o 233.36 101.81 10.52 1.240892
    -4 -4 2 o 233.36 101.81 10.52 1.240892
    3 4 2 o 29.33 12.84 1.31 1.240809
    3 -4 2 o 29.33 12.84 1.31 1.240809
    10 4 0 o 0.47 0.26 0.02 1.238952
    10 -4 0 o 0.47 0.26 0.02 1.238952
    17 0 3 o 13.86 7.85 0.57 1.238605
    -10 -3 3 o 353.62 205.11 14.12 1.238415
    -10 3 3 o 353.62 205.11 14.13 1.238415
    22 -1 0 o 147.21 88.22 5.86 1.238232
    22 1 0 o 147.21 88.22 5.85 1.238232
    -9 -2 4 o 144.00 96.92 5.16 1.236652
    -9 2 4 o 144.00 96.92 5.16 1.236652
    7 2 4 o 109.56 73.53 3.83 1.236281
    7 -2 4 o 109.56 73.53 3.83 1.236281
    -14 0 4 o 2.38 1.65 0.08 1.233443
    -20 -2 1 o 30.36 21.01 0.99 1.233163
    -20 2 1 o 30.36 21.01 0.99 1.233163
    14 2 3 o 107.88 74.54 3.51 1.232930
    14 -2 3 o 107.88 74.54 3.50 1.232930
    12 0 4 o 834.81 576.75 27.09 1.232844
    -13 1 4 o 241.17 166.91 7.85 1.232748
    -13 -1 4 o 241.17 166.91 7.84 1.232748
    11 1 4 o 262.76 181.96 8.53 1.232195
    11 -1 4 o 262.76 181.96 8.53 1.232195
    -5 4 2 o 238.54 165.33 7.76 1.231234
    -5 -4 2 o 238.54 165.33 7.75 1.231234
    4 4 2 o 106.31 73.72 3.46 1.231131
    4 -4 2 o 106.31 73.72 3.46 1.231131
    16 -3 1 o 22.79 15.85 0.74 1.230799
    16 3 1 o 22.79 15.85 0.74 1.230799
    9 4 1 o 147.66 102.94 4.85 1.230334
    9 -4 1 o 147.66 102.94 4.84 1.230334
    22 0 1 o 114.01 79.77 3.78 1.229627
    -18 1 3 o 312.07 218.49 10.37 1.229517
    -18 -1 3 o 312.07 218.49 10.38 1.229517
    17 -3 0 o 165.04 112.55 6.04 1.226867
    17 3 0 o 165.04 112.55 6.04 1.226867
    9 3 3 o 153.21 103.71 5.66 1.226703
    9 -3 3 o 153.21 103.71 5.65 1.226703
    -22 1 1 o 281.34 173.94 11.11 1.225661
    -22 -1 1 o 281.34 173.94 11.11 1.225661
    -6 4 2 o 187.81 58.74 10.72 1.219472
    -6 -4 2 o 187.81 58.74 10.73 1.219472
    5 4 2 o 436.91 134.75 25.05 1.219349
    5 -4 2 o 436.91 134.75 25.06 1.219349
    -10 4 1 o 120.77 37.62 6.94 1.219270
    -10 -4 1 o 120.77 37.62 6.93 1.219270
    -15 3 2 o 0.62 0.21 0.04 1.218324
    -15 -3 2 o 0.62 0.21 0.03 1.218324
    14 3 2 o 290.14 100.48 16.22 1.218002
    14 -3 2 o 290.14 100.48 16.21 1.218002
    -19 0 3 o 165.12 57.74 9.17 1.217878
    -10 -2 4 o 187.63 68.76 9.80 1.216598
    -10 2 4 o 187.63 68.76 9.79 1.216598
    8 2 4 o 22.30 8.25 1.15 1.216200
    8 -2 4 o 22.30 8.25 1.15 1.216200
    -16 2 3 o 34.50 12.92 1.76 1.215819
    -16 -2 3 o 34.50 12.92 1.76 1.215819
    -11 3 3 o 213.79 80.49 10.83 1.215388
    -11 -3 3 o 213.78 80.49 10.82 1.215388
    23 0 0 o 22.13 8.33 1.11 1.215268
    11 -4 0 o 108.73 41.31 5.51 1.214157
    11 4 0 o 108.73 41.31 5.50 1.214157
    -19 2 2 o 65.44 24.93 3.34 1.213539
    -19 -2 2 o 65.44 24.93 3.35 1.213539
    18 2 2 o 92.17 35.23 4.76 1.213133
    18 -2 2 o 92.17 35.23 4.75 1.213133
    -21 1 2 o 328.34 126.64 17.33 1.212056
    -21 -1 2 o 328.34 126.64 17.33 1.212056
    -17 3 1 o 408.91 158.41 21.69 1.211751
    -17 -3 1 o 408.91 158.41 21.69 1.211751
    20 -1 2 o 360.26 140.16 19.17 1.211608
    20 1 2 o 360.26 140.16 19.17 1.211608
    20 -2 1 o 107.01 43.14 5.73 1.209622
    20 2 1 o 107.01 43.14 5.74 1.209622
    17 1 3 o 125.94 51.33 6.72 1.208644
    17 -1 3 o 125.94 51.33 6.72 1.208644
    10 4 1 o 2.76 1.12 0.15 1.207725
    10 -4 1 o 2.76 1.12 0.15 1.207725
    -7 4 2 o 112.21 43.24 6.54 1.205789
    -7 -4 2 o 112.21 43.24 6.54 1.205789
    6 4 2 o 7.42 2.82 0.43 1.205649
    6 -4 2 o 7.42 2.82 0.43 1.205649
    -1 0 5 o 23.38 8.48 1.45 1.204189
    -23 0 1 o 14.67 5.31 0.92 1.203940
    -14 1 4 o 714.56 257.83 44.62 1.203847
    -14 -1 4 o 714.56 257.83 44.64 1.203847
    -2 0 5 o 215.10 77.60 13.56 1.203658
    12 1 4 o 112.45 40.21 7.09 1.203289
    12 -1 4 o 112.45 40.21 7.10 1.203289
    10 3 3 o 71.68 25.58 4.53 1.203163
    10 -3 3 o 71.68 25.58 4.53 1.203163
    0 0 5 o 2.37 0.84 0.15 1.202489
    -15 0 4 o 195.26 69.69 12.39 1.202264
    13 0 4 o 158.26 55.99 10.10 1.201666
    -3 0 5 o 73.14 25.80 4.60 1.200904
    22 1 1 o 101.50 36.68 6.33 1.200297
    22 -1 1 o 101.50 36.68 6.31 1.200297
    21 2 0 o 285.51 119.37 17.54 1.199232
    21 -2 0 o 285.51 119.37 17.54 1.199232
    1 0 5 o 17.08 7.51 1.02 1.198587
    15 2 3 o 27.42 12.79 1.60 1.197882
    15 -2 3 o 27.42 12.79 1.60 1.197882
    18 0 3 o 3.04 1.58 0.17 1.196453
    -11 4 1 o 87.86 45.93 4.84 1.196169
    -11 -4 1 o 87.86 45.93 4.84 1.196169
    -4 0 5 o 4.34 2.28 0.24 1.195973
    -11 -2 4 o 2.64 1.40 0.14 1.195297
    -11 2 4 o 2.64 1.40 0.14 1.195297
    9 2 4 o 29.50 15.81 1.56 1.194878
    9 -2 4 o 29.50 15.81 1.56 1.194878
    -22 0 2 o 11.91 6.53 0.60 1.193756
    21 0 2 o 538.97 296.52 26.73 1.193307
    17 -3 1 o 724.59 398.67 34.76 1.192668
    17 3 1 o 724.59 398.67 34.77 1.192668
    2 0 5 o 20.12 11.11 0.96 1.192546
    -12 3 3 o 120.34 68.57 5.42 1.191429
    -12 -3 3 o 120.34 68.57 5.42 1.191429
    -8 4 2 o 8.56 5.28 0.38 1.190392
    -8 -4 2 o 8.56 5.28 0.38 1.190392
    7 4 2 o 37.41 23.16 1.64 1.190237
    7 -4 2 o 37.41 23.16 1.64 1.190237
    -19 1 3 o 57.15 37.14 2.46 1.189362
    -19 -1 3 o 57.15 37.14 2.47 1.189362
    -5 0 5 o 1.31 0.88 0.06 1.188946
    12 -4 0 o 5.77 3.92 0.25 1.188638
    12 4 0 o 5.77 3.92 0.25 1.188638
    18 3 0 o 297.58 210.19 13.48 1.187483
    18 -3 0 o 297.58 210.19 13.48 1.187483
    -21 2 1 o 153.46 108.77 6.97 1.187260
    -21 -2 1 o 153.46 108.77 6.96 1.187260
    23 1 0 o 83.86 59.91 3.87 1.186931
    23 -1 0 o 83.86 59.91 3.87 1.186931
    -16 3 2 o 373.90 275.18 18.45 1.185032
    -16 -3 2 o 373.90 275.18 18.45 1.185032
    15 3 2 o 61.54 45.39 3.05 1.184715
    15 -3 2 o 61.54 45.39 3.04 1.184715
    3 0 5 o 227.48 168.84 11.34 1.184462
    11 4 1 o 102.95 76.25 5.14 1.184187
    11 -4 1 o 102.95 76.25 5.13 1.184187
    -17 2 3 o 18.21 19.29 1.00 1.181146
    -17 -2 3 o 18.21 19.29 1.00 1.181146
    -6 0 5 o 56.33 73.08 3.21 1.179932
    11 3 3 o 61.94 85.42 3.31 1.178826
    11 -3 3 o 61.94 85.42 3.31 1.178826
    23 0 1 o 1.04 1.43 0.06 1.178815
    -20 0 3 o 2.83 3.82 0.13 1.176726
    -1 1 5 o 70.44 95.15 3.19 1.176602
    -1 -1 5 o 70.44 95.15 3.19 1.176602
    -23 -1 1 o 10.07 13.77 0.45 1.176370
    -23 1 1 o 10.07 13.77 0.45 1.176370
    -2 1 5 o 67.02 92.65 3.01 1.176107
    -2 -1 5 o 67.02 92.65 3.02 1.176107
    0 1 5 o 59.86 84.95 2.65 1.175017
    0 -1 5 o 59.86 84.95 2.65 1.175017
    -15 1 4 o 215.25 306.91 9.50 1.174806
    -15 -1 4 o 215.25 306.91 9.50 1.174806
    4 0 5 o 47.36 67.48 2.07 1.174461
    13 1 4 o 90.05 128.62 3.93 1.174249
    13 -1 4 o 90.05 128.62 3.93 1.174249
    -18 3 1 o 35.68 50.91 1.56 1.174284
    -18 -3 1 o 35.68 50.91 1.56 1.174284
    -3 1 5 o 55.02 79.21 2.39 1.173537
    -3 -1 5 o 55.02 79.21 2.39 1.173537
    -9 -4 2 o 64.83 93.54 2.82 1.173496
    -9 4 2 o 64.83 93.54 2.82 1.173496
    8 4 2 o 72.99 105.73 3.18 1.173328
    8 -4 2 o 72.99 105.73 3.18 1.173328
    -12 2 4 o 71.12 104.04 3.11 1.173006
    -12 -2 4 o 71.12 104.04 3.11 1.173006
    10 2 4 o 2.62 3.87 0.11 1.172570
    10 -2 4 o 2.62 3.87 0.12 1.172570
    -12 4 1 o 10.89 16.16 0.48 1.172265
    -12 -4 1 o 10.89 16.16 0.48 1.172265
    -20 -2 2 o 27.63 41.00 1.22 1.172291
    -20 2 2 o 27.63 41.00 1.22 1.172291
    19 2 2 o 67.44 100.71 3.00 1.171905
    19 -2 2 o 67.44 100.71 3.00 1.171905
    1 1 5 o 123.47 185.46 5.53 1.171375
    1 -1 5 o 123.47 185.46 5.52 1.171375
    -16 0 4 o 16.41 24.72 0.74 1.171273
    14 0 4 o 194.53 290.64 8.77 1.170681
    18 -1 3 o 98.98 142.06 4.59 1.169383
    18 1 3 o 98.98 142.06 4.58 1.169383
    -7 0 5 o 26.63 37.58 1.23 1.169070
    -4 1 5 o 102.41 143.24 4.76 1.168935
    -4 -1 5 o 102.41 143.24 4.76 1.168935
    -22 1 2 o 11.17 16.95 0.65 1.166865
    -22 -1 2 o 11.17 16.95 0.65 1.166865
    -13 3 3 o 51.07 77.28 3.02 1.166795
    -13 -3 3 o 51.07 77.28 3.02 1.166795
    21 1 2 o 1.50 2.35 0.09 1.166445
    21 -1 2 o 1.50 2.35 0.09 1.166445
    -1 3 4 o 6.05 10.02 0.42 1.165827
    -1 -3 4 o 6.05 10.02 0.42 1.165827
    2 1 5 o 37.81 62.42 2.64 1.165734
    2 -1 5 o 37.81 62.42 2.64 1.165734
    21 2 1 o 9.75 16.14 0.71 1.165183
    21 -2 1 o 9.75 16.14 0.71 1.165183
    -2 3 4 o 16.38 27.54 1.25 1.164834
    -2 -3 4 o 16.38 27.54 1.25 1.164834
    0 -3 4 o 6.66 11.07 0.51 1.164795
    0 3 4 o 6.66 11.07 0.51 1.164795
    24 0 0 o 142.64 234.08 10.92 1.164632
    16 2 3 o 30.85 53.89 2.65 1.163641
    16 -2 3 o 30.85 53.89 2.65 1.163641
    5 0 5 o 7.16 13.39 0.66 1.162693
    13 4 0 o 22.01 41.15 2.01 1.162647
    13 -4 0 o 22.01 41.15 2.01 1.162647
    -5 1 5 o 12.77 24.11 1.16 1.162371
    -5 -1 5 o 12.77 24.11 1.16 1.162371
    -3 3 4 o 28.20 54.79 2.55 1.161831
    -3 -3 4 o 28.20 54.79 2.55 1.161831
    1 -3 4 o 23.58 46.15 2.13 1.161753
    1 3 4 o 23.58 46.15 2.13 1.161753
    12 4 1 o 91.25 200.35 7.95 1.159971
    12 -4 1 o 91.25 200.35 7.95 1.159971
    3 1 5 o 5.90 14.07 0.49 1.158180
    3 -1 5 o 5.90 14.07 0.48 1.158180
    -4 3 4 o 42.15 113.53 3.65 1.156863
    -4 -3 4 o 42.15 113.53 3.65 1.156863
    2 3 4 o 5.62 15.15 0.48 1.156749
    2 -3 4 o 5.62 15.15 0.48 1.156749
    -8 0 5 o 27.10 73.27 2.31 1.156518
    19 0 3 o 6.12 16.71 0.53 1.156348
    18 3 1 o 127.15 354.00 10.88 1.155892
    18 -3 1 o 127.15 354.00 10.88 1.155892
    -10 4 2 o 44.97 127.11 3.81 1.155322
    -10 -4 2 o 44.97 127.11 3.81 1.155322
    9 4 2 o 12.22 34.90 1.04 1.155141
    9 -4 2 o 12.22 34.91 1.05 1.155141
    -24 0 1 o 6.75 19.28 0.58 1.155148
    22 2 0 o 87.86 260.22 7.60 1.154414
    22 -2 0 o 87.86 260.22 7.59 1.154414
    12 3 3 o 22.17 67.92 1.96 1.153937
    12 -3 3 o 22.17 67.92 1.96 1.153937
    -6 1 5 o 14.26 43.69 1.26 1.153944
    -6 -1 5 o 14.26 43.69 1.26 1.153944
    23 1 1 o 4.16 13.57 0.39 1.152899
    23 -1 1 o 4.16 13.57 0.39 1.152899
    -17 3 2 o 83.70 282.54 8.05 1.152363
    -17 -3 2 o 83.70 282.54 8.05 1.152363
    16 -3 2 o 11.44 39.33 1.12 1.152053
    16 3 2 o 11.44 39.33 1.12 1.152053
    -20 1 3 o 50.41 184.74 5.36 1.150945
    -20 -1 3 o 50.41 184.74 5.36 1.150945
    -5 3 4 o 34.92 140.31 4.23 1.150008
    -5 -3 4 o 34.92 140.31 4.23 1.150008
    -13 2 4 o 3.81 15.32 0.46 1.149965
    -13 -2 4 o 3.81 15.32 0.46 1.149965
    3 3 4 o 1.10 4.40 0.13 1.149858
    3 -3 4 o 1.10 4.40 0.13 1.149858
    19 3 0 o 29.26 119.82 3.69 1.149714
    19 -3 0 o 29.26 119.82 3.68 1.149714
    11 2 4 o 36.56 151.22 4.68 1.149517
    11 -2 4 o 36.56 151.22 4.68 1.149517
    6 0 5 o 5.28 22.22 0.70 1.149323
    4 1 5 o 19.98 93.18 3.01 1.148825
    4 -1 5 o 19.98 93.18 3.01 1.148825
    -23 0 2 o 0.03 0.16 0.01 1.148565
    22 0 2 < 0.00 0.00 0.00 1.148146
    -13 4 1 o 12.77 70.41 2.43 1.147799
    -13 -4 1 o 12.77 70.41 2.43 1.147799
    -18 2 3 o 40.05 253.74 9.05 1.147341
    -18 -2 3 o 40.05 253.74 9.05 1.147341
    -16 -1 4 o 3.84 21.47 0.84 1.145841
    -16 1 4 o 3.84 21.47 0.85 1.145841
    14 1 4 o 34.05 168.06 6.85 1.145286
    14 -1 4 o 34.05 168.06 6.85 1.145286
    -22 2 1 o 16.54 79.97 3.46 1.144206
    -22 -2 1 o 16.54 79.97 3.47 1.144206
    -7 1 5 o 4.41 21.28 0.95 1.143778
    -7 -1 5 o 4.41 21.28 0.95 1.143778
    -9 0 5 o 19.27 84.04 3.86 1.142448
    -14 3 3 o 2.95 12.83 0.59 1.141718
    -14 -3 3 o 2.95 12.83 0.59 1.141718
    -6 3 4 o 31.31 135.06 6.15 1.141365
    -6 -3 4 o 31.31 135.06 6.14 1.141365
    4 3 4 o 4.62 19.80 0.90 1.141182
    4 -3 4 o 4.62 19.80 0.90 1.141182
    -17 0 4 o 1.96 8.63 0.39 1.140658
    15 0 4 o 10.50 47.10 2.12 1.140074
    24 1 0 o 34.03 154.80 6.87 1.139621
    24 -1 0 o 34.03 154.80 6.88 1.139621
    -1 -4 3 o 7.26 35.29 1.55 1.138294
    -1 4 3 o 7.26 35.29 1.54 1.138294
    -19 3 1 o 17.82 87.46 3.83 1.138197
    -19 -3 1 o 17.82 87.46 3.83 1.138197
    5 1 5 o 1.64 8.14 0.35 1.137804
    5 -1 5 o 1.64 8.14 0.36 1.137804
    0 -4 3 o 39.78 196.98 8.58 1.137809
    0 4 3 o 39.78 196.98 8.58 1.137809
    -21 0 3 o 4.20 20.82 0.90 1.137593
    -2 4 3 o 39.24 195.72 8.45 1.136894
    -2 -4 3 o 39.24 195.72 8.45 1.136894
    14 -4 0 o 7.78 40.43 1.75 1.136406
    14 4 0 o 7.78 40.43 1.75 1.136406
    -11 4 2 o 8.87 48.23 2.09 1.136084
    -11 -4 2 o 8.87 48.23 2.09 1.136084
    10 4 2 o 0.69 3.83 0.17 1.135895
    10 -4 2 o 0.69 3.83 0.17 1.135895
    1 -4 3 o 61.08 366.08 16.07 1.135446
    1 4 3 o 61.08 366.08 16.08 1.135446
    13 4 1 o 1.12 7.08 0.31 1.135304
    13 -4 1 o 1.12 7.08 0.31 1.135304
    7 0 5 < 32.30 300.89 13.51 1.134530
    -3 4 3 < 2.04 33.63 1.60 1.133631
    -3 -4 3 < 2.04 33.63 1.60 1.133631
    -21 2 2 < 0.65 10.90 0.53 1.133114
    -21 -2 2 < 0.65 10.90 0.54 1.133114
    20 2 2 < 4.76 86.29 4.33 1.132748
    20 -2 2 < 4.76 86.29 4.33 1.132748
    -8 1 5 < 5.55 95.38 5.01 1.132015
    -8 -1 5 < 5.55 95.38 5.01 1.132015
    24 0 1 < 1.14 19.30 1.02 1.131963
    19 1 3 < 1.31 24.46 1.31 1.131855
    19 -1 3 < 1.31 24.46 1.31 1.131855
    2 4 3 < 3.62 81.28 4.58 1.131240
    2 -4 3 < 3.62 81.28 4.58 1.131240
    -7 3 4 < 0.55 13.44 0.78 1.131057
    -7 -3 4 < 0.55 13.44 0.78 1.131057
    5 3 4 < 2.39 59.86 3.49 1.130844
    5 -3 4 < 2.39 59.86 3.50 1.130844
    -24 1 1 < 2.08 50.93 3.01 1.130730
    -24 -1 1 < 2.08 50.93 3.01 1.130730
    17 2 3 < 2.79 93.18 5.83 1.130324
    17 -2 3 < 2.79 93.18 5.83 1.130324
    13 3 3 < 0.13 2.77 0.20 1.128715
    13 -3 3 < 0.13 2.77 0.20 1.128715
    -4 4 3 < 3.60 67.66 4.92 1.128550
    -4 -4 3 < 3.60 67.66 4.93 1.128550
    -10 0 5 < 2.22 36.02 3.00 1.127042
    -14 2 4 < 3.94 68.22 6.07 1.126398
    -14 -2 4 < 3.94 68.22 6.08 1.126398
    12 2 4 < 3.25 61.87 5.83 1.125941
    12 -2 4 < 3.25 61.87 5.82 1.125941
    6 1 5 < 0.52 9.18 0.90 1.125265
    6 -1 5 < 0.52 9.18 0.90 1.125265
    3 4 3 < 4.69 82.89 8.10 1.125253
    3 -4 3 < 4.69 82.89 8.10 1.125253
    -23 1 2 < 5.14 85.38 8.62 1.124554
    -23 -1 2 < 5.14 85.38 8.62 1.124554
    22 1 2 < 2.65 44.38 4.45 1.124161
    22 -1 2 < 2.65 44.38 4.46 1.124161
    22 -2 1 < 1.76 30.61 3.01 1.123489
    22 2 1 < 1.76 30.61 3.01 1.123489
    -14 4 1 < 3.70 68.22 6.53 1.122987
    -14 -4 1 < 3.70 68.22 6.53 1.122987
    -5 4 3 < 0.99 16.58 1.44 1.121727
    -5 -4 3 < 0.99 16.58 1.45 1.121727
    19 3 1 < 5.94 112.73 9.19 1.120516
    19 -3 1 < 5.94 112.73 9.20 1.120516
    -18 3 2 < 1.96 37.14 3.02 1.120451
    -18 -3 2 < 1.96 37.14 3.03 1.120451
    17 3 2 < 0.73 16.01 1.31 1.120149
    17 -3 2 < 0.73 16.01 1.31 1.120149
    -8 3 4 < 3.13 78.75 6.16 1.119225
    -8 -3 4 < 3.13 78.75 6.17 1.119225
    6 3 4 < 1.69 45.45 3.54 1.118984
    6 -3 4 < 1.69 45.45 3.54 1.118984
    -9 -1 5 < 2.03 54.78 4.26 1.118810
    -9 1 5 < 2.03 54.78 4.26 1.118810
    8 0 5 < 0.86 33.75 2.58 1.118499
    20 0 3 < 0.08 3.28 0.25 1.118228
    25 0 0 < 0.71 28.85 2.17 1.118047
    4 4 3 < 1.63 87.68 5.84 1.117568
    4 -4 3 < 1.63 87.68 5.84 1.117568
    -17 1 4 < 1.06 58.70 3.86 1.117128
    -17 -1 4 < 1.06 58.70 3.86 1.117128
    15 1 4 < 2.35 97.70 6.97 1.116580
    15 -1 4 < 2.35 97.70 6.97 1.116580
    -15 3 3 < 0.70 29.09 2.07 1.116406
    -15 -3 3 < 0.70 29.09 2.07 1.116406
    -12 4 2 < 1.30 55.79 3.91 1.115993
    -12 -4 2 < 1.30 55.79 3.90 1.115993
    11 4 2 < 3.80 161.39 11.22 1.115797
    11 -4 2 < 3.80 161.39 11.22 1.115797
    -19 2 3 < 1.05 44.45 3.06 1.114506
    -19 -2 3 < 1.05 44.45 3.06 1.114506
    -21 1 3 < 0.55 22.93 1.59 1.114249
    -21 -1 3 < 0.55 22.93 1.58 1.114249
    20 3 0 < 2.12 78.31 5.44 1.113562
    20 -3 0 < 2.12 78.31 5.44 1.113562
    -6 4 3 < 3.61 132.65 9.27 1.113256
    -6 -4 3 < 3.61 132.65 9.27 1.113256
    23 2 0 < 5.76 200.11 14.39 1.112505
    23 -2 0 < 5.76 200.11 14.38 1.112505
    7 1 5 < 2.07 104.37 5.71 1.111371
    7 -1 5 < 2.07 104.37 5.71 1.111371
    -18 0 4 < 0.77 51.89 2.68 1.110566
    -11 0 5 < 0.80 55.43 2.89 1.110487
    14 4 1 < 0.85 59.37 3.09 1.110391
    14 -4 1 < 0.85 59.37 3.09 1.110391
    15 4 0 < 0.86 55.43 2.90 1.110110
    15 -4 0 < 0.86 55.42 2.90 1.110110
    -25 0 1 < 0.18 11.61 0.61 1.110090
    16 0 4 < 0.12 7.61 0.40 1.109994
    24 1 1 < 0.71 45.89 2.43 1.108957
    24 -1 1 < 0.71 45.89 2.43 1.108957
    5 4 3 < 0.66 43.39 2.27 1.108293
    5 -4 3 < 0.66 43.39 2.26 1.108293
    -24 0 2 < 0.63 39.27 2.10 1.106408
    -9 -3 4 < 1.07 77.27 4.87 1.106020
    -9 3 4 < 1.07 77.27 4.86 1.106020
    23 0 2 < 1.57 114.13 7.19 1.106017
    7 3 4 < 2.07 146.66 9.34 1.105754
    7 -3 4 < 2.07 146.66 9.34 1.105754
    1 -5 0 < 0.16 10.98 0.73 1.104855
    1 5 0 < 0.16 10.98 0.73 1.104855
    -10 1 5 < 1.30 88.05 5.91 1.104329
    -10 -1 5 < 1.30 88.05 5.91 1.104329
    -1 2 5 < 2.33 158.08 10.66 1.103987
    -1 -2 5 < 2.33 158.08 10.67 1.103987
    -23 2 1 < 0.41 28.11 1.89 1.103795
    -23 -2 1 < 0.41 28.11 1.90 1.103795
    -2 2 5 < 0.93 63.18 4.26 1.103577
    -2 -2 5 < 0.93 63.18 4.26 1.103577
    -20 -3 1 < 0.91 61.60 4.16 1.103522
    -20 3 1 < 0.91 61.60 4.16 1.103522
    14 3 3 < 0.50 33.81 2.28 1.103355
    14 -3 3 < 0.50 33.81 2.28 1.103355
    -7 4 3 < 1.41 110.29 6.73 1.103250
    -7 -4 3 < 1.41 110.30 6.73 1.103250
    0 2 5 < 0.87 68.95 4.17 1.102677
    0 -2 5 < 0.87 68.95 4.18 1.102677
    -15 2 4 < 0.44 27.22 1.84 1.102503
    -15 -2 4 < 0.44 27.22 1.83 1.102503
    2 5 0 < 0.15 6.60 0.55 1.102275
    2 -5 0 < 0.15 6.60 0.55 1.102275
    13 2 4 < 5.33 148.33 12.78 1.102042
    13 -2 4 < 5.33 148.33 12.79 1.102042
    -3 2 5 < 0.44 8.79 0.75 1.101453
    -3 -2 5 < 0.44 8.79 0.75 1.101453
    9 0 5 < 2.22 45.10 3.79 1.101414
    -22 0 3 < 0.48 5.93 0.48 1.100412
    1 -2 5 < 1.45 17.96 1.45 1.099665
    1 2 5 < 1.45 17.96 1.45 1.099665
    18 2 3 < 0.93 9.97 0.79 1.098017
    18 -2 3 < 0.93 9.97 0.79 1.098017
    3 5 0 < 1.29 13.75 1.09 1.098014
    3 -5 0 < 1.29 13.75 1.09 1.098014
    -15 -4 1 < 1.05 11.17 0.89 1.098018
    -15 4 1 < 1.05 11.17 0.89 1.098018
    -4 2 5 < 6.70 70.32 5.64 1.097645
    -4 -2 5 < 6.70 70.32 5.64 1.097645
    6 4 3 < 0.90 8.70 0.69 1.097548
    6 -4 3 < 0.90 8.70 0.69 1.097548
    8 1 5 < 6.33 50.00 3.52 1.096288
    8 -1 5 < 6.33 50.00 3.52 1.096288
    20 1 3 < 2.46 18.98 1.31 1.096033
    20 -1 3 < 2.46 18.98 1.31 1.096033
    -22 2 2 < 13.70 107.94 7.39 1.095931
    -22 -2 2 < 13.70 107.94 7.38 1.095931
    25 -1 0 < 7.98 57.74 3.90 1.095863
    25 1 0 < 7.98 57.74 3.90 1.095863
    21 2 2 < 2.34 17.60 1.17 1.095583
    21 -2 2 < 2.34 17.60 1.17 1.095583
    -13 4 2 < 11.66 74.98 4.79 1.095247
    -13 -4 2 < 11.66 74.98 4.79 1.095247
    12 4 2 < 3.06 18.24 1.15 1.095045
    12 -4 2 < 3.06 18.24 1.15 1.095045
    2 2 5 < 15.48 84.94 5.33 1.094994
    2 -2 5 < 15.48 84.94 5.32 1.094994
    -12 0 5 o 64.47 204.36 11.16 1.092965
    -5 2 5 o 29.17 88.10 4.65 1.092205
    -5 -2 5 o 29.17 88.10 4.65 1.092205
    4 5 0 o 0.03 0.09 0.00 1.092131
    4 -5 0 o 0.03 0.09 0.00 1.092131
    -8 4 3 o 32.42 95.06 4.97 1.091841
    -8 -4 3 o 32.42 95.06 4.97 1.091841
    -10 3 4 o 130.93 374.86 19.53 1.091604
    -10 -3 4 o 130.93 374.86 19.53 1.091604
    8 3 4 o 30.89 87.53 4.50 1.091316
    8 -3 4 o 30.89 87.53 4.49 1.091316
    -16 -3 3 o 10.97 30.58 1.56 1.091041
    -16 3 3 o 10.96 30.58 1.56 1.091041
    -19 3 2 o 61.56 139.50 7.25 1.089393
    -19 -3 2 o 61.56 139.50 7.25 1.089393
    18 3 2 o 2.28 5.00 0.26 1.089099
    18 -3 2 o 2.28 5.00 0.26 1.089099
    -18 1 4 o 38.95 83.29 4.38 1.088816
    -18 -1 4 o 38.95 83.29 4.38 1.088816
    3 2 5 o 25.07 53.29 2.81 1.088726
    3 -2 5 o 25.07 53.29 2.81 1.088726
    -11 1 5 o 33.01 70.16 3.70 1.088741
    -11 -1 5 o 33.01 70.16 3.70 1.088741
    25 0 1 o 39.76 83.44 4.42 1.088631
    -25 1 1 o 55.79 113.82 6.05 1.088367
    -25 -1 1 o 55.79 113.82 6.05 1.088367
    16 1 4 o 18.77 37.91 2.02 1.088277
    16 -1 4 o 18.77 37.91 2.02 1.088277
    0 5 1 o 21.94 41.08 2.24 1.087482
    0 -5 1 o 21.94 41.08 2.24 1.087482
    -1 5 1 o 15.98 28.77 1.60 1.087075
    -1 -5 1 o 15.98 28.77 1.60 1.087075
    20 3 1 o 89.84 151.59 8.71 1.086556
    20 -3 1 o 89.84 151.59 8.72 1.086556
    1 5 1 o 15.95 25.99 1.54 1.086246
    1 -5 1 o 15.95 25.99 1.54 1.086246
    7 4 3 o 77.83 112.74 7.11 1.085469
    7 -4 3 o 77.83 112.74 7.12 1.085469
    15 4 1 o 19.94 28.30 1.80 1.085408
    15 -4 1 o 19.94 28.30 1.80 1.085408
    -6 2 5 o 19.04 26.20 1.69 1.085205
    -6 -2 5 o 19.04 26.20 1.69 1.085205
    -2 5 1 o 0.72 0.99 0.06 1.085029
    -2 -5 1 o 0.72 0.99 0.06 1.085029
    -24 1 2 o 86.84 117.38 7.72 1.084897
    -24 -1 2 o 86.84 117.38 7.72 1.084897
    5 5 0 o 14.90 19.76 1.34 1.084705
    5 -5 0 o 14.90 19.76 1.33 1.084705
    23 1 2 o 11.52 15.13 1.05 1.084528
    23 -1 2 o 11.52 15.13 1.05 1.084528
    23 2 1 o 6.54 8.24 0.58 1.084336
    23 -2 1 o 6.54 8.24 0.59 1.084336
    16 -4 0 o 33.85 39.91 2.99 1.083925
    16 4 0 o 33.85 39.91 2.99 1.083925
    10 0 5 o 0.65 0.77 0.06 1.083458
    2 5 1 o 1.70 2.02 0.16 1.083382
    2 -5 1 o 1.70 2.02 0.16 1.083382
    -20 -2 3 o 43.23 48.98 4.09 1.082709
    -20 2 3 o 43.23 48.98 4.08 1.082709
    21 0 3 o 4.22 4.24 0.38 1.082021
    -3 5 1 o 101.62 92.13 8.74 1.081373
    -3 -5 1 o 101.62 92.13 8.75 1.081373
    -19 0 4 o 2.08 1.78 0.17 1.081116
    4 2 5 o 74.51 59.70 6.00 1.080945
    4 -2 5 o 74.51 59.70 5.99 1.080945
    17 0 4 o 2.72 2.11 0.21 1.080557
    9 1 5 o 119.64 93.18 9.33 1.080187
    9 -1 5 o 119.64 93.18 9.33 1.080187
    -22 1 3 o 3.01 2.36 0.23 1.079242
    -22 -1 3 o 3.01 2.36 0.23 1.079242
    -9 -4 3 o 0.77 0.61 0.06 1.079165
    -9 4 3 o 0.77 0.61 0.06 1.079165
    21 -3 0 o 116.33 91.27 8.69 1.079007
    21 3 0 o 116.33 91.27 8.68 1.079007
    3 5 1 o 9.15 7.20 0.69 1.078930
    3 -5 1 o 9.15 7.20 0.69 1.078930
    -16 -2 4 o 60.61 47.38 4.42 1.078457
    -16 2 4 o 60.61 47.38 4.42 1.078457
    15 3 3 o 57.05 44.03 4.08 1.078023
    15 -3 3 o 57.05 44.03 4.09 1.078023
    14 2 4 o 2.45 1.89 0.18 1.077995
    14 -2 4 o 2.45 1.89 0.18 1.077995
    -7 2 5 o 45.38 33.61 3.11 1.076737
    -7 -2 5 o 45.38 33.61 3.10 1.076737
    -4 5 1 o 261.89 191.87 17.77 1.076155
    -4 -5 1 o 261.89 191.87 17.78 1.076155
    -11 3 4 o 211.86 155.21 14.39 1.076138
    -11 -3 4 o 211.86 155.21 14.39 1.076138
    9 3 4 o 171.42 124.24 11.58 1.075832
    9 -3 4 o 171.42 124.24 11.58 1.075832
    6 5 0 o 392.78 284.69 26.55 1.075830
    6 -5 0 o 392.78 284.69 26.55 1.075830
    26 0 0 o 22.29 15.79 1.50 1.075045
    -13 0 5 o 111.67 78.07 7.51 1.074655
    -14 4 2 o 67.85 47.46 4.58 1.074026
    -14 -4 2 o 67.85 47.46 4.58 1.074026
    13 4 2 o 59.68 41.79 4.03 1.073821
    13 -4 2 o 59.68 41.78 4.04 1.073821
    24 2 0 o 339.26 235.27 23.14 1.073266
    24 -2 0 o 339.26 235.27 23.13 1.073266
    -16 -4 1 o 417.29 289.76 28.57 1.073059
    -16 4 1 o 417.29 289.76 28.58 1.073059
    4 5 1 o 21.55 14.90 1.48 1.072948
    4 -5 1 o 21.55 14.90 1.48 1.072948
    8 4 3 o 178.66 119.83 12.44 1.072199
    8 -4 3 o 178.66 119.83 12.43 1.072199
    -12 1 5 o 157.62 105.71 10.96 1.072213
    -12 -1 5 o 157.62 105.71 10.96 1.072213
    5 2 5 o 81.96 53.91 5.75 1.071748
    5 -2 5 o 81.96 53.91 5.74 1.071748
    -21 3 1 o 79.85 47.67 5.97 1.070261
    -21 -3 1 o 79.85 47.67 5.96 1.070261
    -5 5 1 o 9.04 4.64 0.70 1.069442
    -5 -5 1 o 9.04 4.64 0.70 1.069442
    -26 0 1 o 71.43 29.47 5.91 1.068359
    25 1 1 o 64.83 25.03 5.42 1.068121
    25 -1 1 o 64.83 25.03 5.42 1.068121
    -25 0 2 o 98.05 27.66 8.57 1.067019
    -8 2 5 o 57.38 15.65 5.03 1.066906
    -8 -2 5 o 57.38 15.65 5.03 1.066906
    19 2 3 o 847.37 223.87 74.29 1.066772
    19 -2 3 o 847.37 223.87 74.34 1.066772
    24 0 2 o 575.98 151.22 50.87 1.066653
    -24 2 1 o 478.64 114.37 43.37 1.065830
    -24 -2 1 o 478.64 114.37 43.35 1.065830
    -17 3 3 o 410.90 96.53 37.37 1.065776
    -17 -3 3 o 410.90 96.53 37.34 1.065776
    7 5 0 o 77.67 17.93 7.04 1.065618
    7 -5 0 o 77.67 17.93 7.03 1.065618
    5 5 1 o 117.90 27.02 10.69 1.065512
    5 -5 1 o 117.90 27.02 10.68 1.065512
    -10 4 3 o 428.45 96.85 39.06 1.065370
    -10 -4 3 o 428.45 96.85 39.05 1.065370
    -23 0 3 o 742.16 165.17 67.60 1.065104
    11 0 5 o 120.86 26.71 11.05 1.064803
    10 1 5 o 397.76 84.80 37.03 1.063233
    10 -1 5 o 397.76 84.80 37.03 1.063233
    21 1 3 o 171.13 34.63 16.93 1.061875
    21 -1 3 o 171.13 34.63 16.96 1.061875
    -6 5 1 o 396.83 77.65 41.09 1.061320
    -6 -5 1 o 396.83 77.65 41.01 1.061320
    6 2 5 o 89.20 17.30 9.32 1.061250
    6 -2 5 o 89.20 17.30 9.32 1.061250
    -19 1 4 o 91.05 17.06 9.67 1.061020
    -19 -1 4 o 91.05 17.06 9.67 1.061020
    -23 2 2 o 291.15 50.24 31.80 1.060653
    -23 -2 2 o 291.16 50.24 31.83 1.060653
    17 1 4 o 351.84 59.62 38.76 1.060492
    17 -1 4 o 351.84 59.62 38.75 1.060492
    16 4 1 o 140.87 23.87 15.49 1.060509
    16 -4 1 o 140.87 23.87 15.53 1.060509
    22 2 2 o 122.32 20.49 13.78 1.060323
    22 -2 2 o 122.32 20.49 13.78 1.060323
    -12 3 4 o 19.51 3.02 2.30 1.059785
    -12 -3 4 o 19.51 3.02 2.31 1.059785
    10 3 4 o 992.68 146.50 120.73 1.059463
    10 -3 4 o 992.68 146.50 120.61 1.059463
    -20 -3 2 o 430.15 62.19 53.30 1.059257
    -20 3 2 o 430.15 62.19 53.30 1.059257
    19 3 2 o 9.68 1.30 1.22 1.058972
    19 -3 2 o 9.68 1.30 1.23 1.058972
    17 4 0 o 85.32 10.75 11.78 1.057991
    17 -4 0 o 85.32 10.75 11.81 1.057991
    9 4 3 o 46.44 5.86 6.46 1.057886
    9 -4 3 o 46.44 5.86 6.47 1.057886
_pd_meas_2theta_range_min     2.000
_pd_meas_2theta_range_max     40.284
_pd_meas_2theta_range_inc     0.004
_pd_meas_number_of_points     9572
_pd_meas_scan_method     ?
_pd_meas_special_details     ?
_refine_special_details     ?
_refine_ls_R_factor_all     0.2925
_refine_ls_R_factor_gt     ?
_refine_ls_wR_factor_all     ?
_refine_ls_wR_factor_gt     ?
_refine_ls_goodness_of_fit_all     12.0855
_refine_ls_restrained_S_all     ?
_refine_ls_restrained_S_gt     ?
_refine_ls_number_parameters     19
_refine_ls_number_restraints     0
_refine_ls_number_constraints     1
_refine_ls_hydrogen_treatment     constr
_refine_ls_weighting_scheme     sigma
_refine_ls_weighting_details     ?
_refine_ls_shift/su_max     0.0211
_refine_ls_shift/su_mean     0.0060
_refine_diff_density_max     ?
_refine_diff_density_min     ?
_refine_ls_extinction_method     ?
_refine_ls_extinction_coef     ?
_refine_ls_extinction_expression     ?
loop_
    _atom_type_symbol
    _atom_type_scat_dispersion_real
    _atom_type_scat_dispersion_imag
    _atom_type_scat_source
    C 0.0037 0.0018 'International Tables Vol C tables 4.2.6.8 and 6.1.1.1'
    H 0.0000 0.0000 'International Tables Vol C tables 4.2.6.8 and 6.1.1.1'
    N 0.0071 0.0036 'International Tables Vol C tables 4.2.6.8 and 6.1.1.1'
    O 0.0121 0.0066 'International Tables Vol C tables 4.2.6.8 and 6.1.1.1'
_computing_data_collection     ?
_computing_cell_refinement     ?
_computing_data_reduction     ?
_computing_structure_solution     ?
_computing_structure_refinement     ?
_computing_molecular_graphics     ?
_computing_publication_material     ?
loop_
    _restr_distance_atom_site_label_1
    _restr_distance_site_symmetry_1
    _restr_distance_atom_site_label_2
    _restr_distance_site_symmetry_2
    _restr_distance_target
    _restr_distance_target_weight_param
    ? ? ? ? ? ?
loop_
    _restr_angle_atom_site_label_1
    _restr_angle_site_symmetry_1
    _restr_angle_atom_site_label_2
    _restr_angle_site_symmetry_2
    _restr_angle_atom_site_label_3
    _restr_angle_site_symmetry_3
    _restr_angle_target
    _restr_angle_target_weight_param
    ? ? ? ? ? ? ? ?
loop_
    _restr_torsion_atom_site_label_1
    _restr_torsion_site_symmetry_1
    _restr_torsion_atom_site_label_2
    _restr_torsion_site_symmetry_2
    _restr_torsion_atom_site_label_3
    _restr_torsion_site_symmetry_3
    _restr_torsion_atom_site_label_4
    _restr_torsion_site_symmetry_4
    _restr_torsion_angle_target
    _restr_torsion_weight_param
    ? ? ? ? ? ? ? ? ? ?
loop_
    _restr_equal_distance_atom_site_label_1
    _restr_equal_distance_site_symmetry_1
    _restr_equal_distance_atom_site_label_2
    _restr_equal_distance_site_symmetry_2
    _restr_equal_distance_class_class_id
    _restr_equal_distance_class_target_weight_param
    ? ? ? ? ? ?
loop_
    _restr_equal_angle_atom_site_label_1
    _restr_equal_angle_site_symmetry_1
    _restr_equal_angle_atom_site_label_2
    _restr_equal_angle_site_symmetry_2
    _restr_equal_angle_atom_site_label_3
    _restr_equal_angle_site_symmetry_3
    _restr_equal_angle_class_class_id
    _restr_equal_angle_class_target_weight_param
    ? ? ? ? ? ? ? ?
loop_
    _restr_equal_torsion_atom_site_label_1
    _restr_equal_torsion_site_symmetry_1
    _restr_equal_torsion_atom_site_label_2
    _restr_equal_torsion_site_symmetry_2
    _restr_equal_torsion_atom_site_label_3
    _restr_equal_torsion_site_symmetry_3
    _restr_equal_torsion_atom_site_label_4
    _restr_equal_torsion_site_symmetry_4
    _restr_equal_torsion_class_class_id
    _restr_equal_torsion_class_target_weight_param
    ? ? ? ? ? ? ? ? ? ?
_pd_calibration_special_details     ?
_pd_prep_cool_rate     ?
_pd_prep_pressure     ?
_pd_prep_temperature     ?
_pd_proc_2theta_range_min     2
_pd_proc_2theta_range_max     40.284
_pd_proc_2theta_range_inc     0.004
loop_
    _pd_proc_2theta_corrected
    _pd_proc_d_spacing
    _pd_proc_ls_weight
    _pd_proc_intensity_net
    _pd_calc_intensity_net
    2.0150 20.710007 41.89 7221.31 7816.46
    2.0190 20.668982 41.96 7163.53 7810.24
    2.0230 20.628117 42.19 7209.53 7804.04
    2.0270 20.587416 42.13 7198.40 7797.85
    2.0310 20.546875 42.12 7195.47 7791.68
    2.0350 20.506491 41.91 7153.53 7785.53
    2.0390 20.466267 41.87 7146.40 7779.40
    2.0430 20.426201 41.66 7176.06 7773.29
    2.0470 20.386290 42.01 7173.67 7767.19
    2.0510 20.346533 41.97 7166.07 7761.12
    2.0550 20.306934 42.20 7212.13 7755.06
    2.0590 20.267488 42.20 7212.00 7749.01
    2.0630 20.228197 42.05 7181.47 7742.99
    2.0670 20.189056 42.02 7176.00 7736.98
    2.0710 20.150064 41.96 7164.60 7731.00
    2.0750 20.111227 42.12 7196.20 7725.02
    2.0790 20.072536 41.79 7131.33 7719.07
    2.0830 20.033997 41.86 7144.93 7713.13
    2.0870 19.995604 42.02 7176.67 7707.21
    2.0910 19.957355 41.78 7128.07 7701.31
    2.0950 19.919256 42.31 7152.71 7695.43
    2.0990 19.881300 42.14 7120.14 7689.56
    2.1030 19.843491 42.42 7174.71 7683.72
    2.1070 19.805820 42.32 7155.79 7677.88
    2.1110 19.768297 42.25 7141.57 7672.07
    2.1150 19.730915 42.30 7150.79 7666.27
    2.1190 19.693674 42.29 7148.36 7660.49
    2.1230 19.656572 42.38 7166.64 7654.73
    2.1270 19.619610 42.08 7108.14 7648.99
    2.1310 19.582787 42.18 7127.71 7643.26
    2.1350 19.546104 42.49 7187.86 7637.55
    2.1390 19.509556 42.33 7157.29 7631.85
    2.1430 19.473145 41.94 7080.86 7626.18
    2.1470 19.436869 42.20 7130.79 7620.52
    2.1510 19.400726 41.69 7110.93 7614.88
    2.1550 19.364721 42.22 7136.21 7609.25
    2.1590 19.328850 42.31 7152.64 7603.64
    2.1630 19.293108 42.34 7159.14 7598.05
    2.1670 19.257500 42.32 7155.57 7592.48
    2.1710 19.222023 42.33 7156.79 7586.92
    2.1750 19.186678 42.29 7150.14 7581.38
    2.1790 19.151461 42.26 7142.93 7575.86
    2.1830 19.116371 42.15 7121.14 7570.35
    2.1870 19.081411 42.42 7174.29 7564.86
    2.1910 19.046581 42.14 7120.29 7559.39
    2.1950 19.011875 42.33 7156.50 7553.93
    2.1990 18.977297 42.29 7150.00 7548.49
    2.2030 18.942844 42.28 7147.64 7543.07
    2.2070 18.908516 42.28 7146.29 7537.66
    2.2110 18.874311 42.16 7123.07 7532.27
    2.2150 18.840233 42.36 7162.50 7526.90
    2.2190 18.806273 42.22 7135.00 7521.54
    2.2230 18.772440 41.59 7090.73 7516.20
    2.2270 18.738726 41.69 7109.93 7510.88
    2.2310 18.705133 41.98 7087.36 7505.57
    2.2350 18.671661 41.64 7099.93 7500.28
    2.2390 18.638306 41.55 7083.27 7495.00
    2.2430 18.605074 41.97 7087.07 7489.75
    2.2470 18.571957 42.14 7119.00 7484.50
    2.2510 18.538961 42.33 7156.43 7479.28
    2.2550 18.506077 42.22 7134.93 7474.07
    2.2590 18.473314 42.35 7161.64 7468.88
    2.2630 18.440666 42.04 7100.50 7463.70
    2.2670 18.408133 42.01 7094.21 7458.54
    2.2710 18.375715 41.85 7062.79 7453.39
    2.2750 18.343409 41.82 7056.00 7448.27
    2.2790 18.311218 42.04 7099.57 7443.16
    2.2830 18.279139 42.11 7112.86 7438.06
    2.2870 18.247173 42.15 7121.36 7432.98
    2.2910 18.215321 42.07 7105.93 7427.92
    2.2950 18.183575 42.21 7133.93 7422.87
    2.2990 18.151941 42.07 7106.71 7417.84
    2.3030 18.120419 42.09 7109.93 7412.82
    2.3070 18.089005 41.87 7065.86 7407.82
    2.3110 18.057699 42.00 7092.71 7402.83
    2.3150 18.026501 42.21 7133.71 7397.87
    2.3190 17.995413 41.91 7073.43 7392.91
    2.3230 17.964432 42.03 7097.43 7387.98
    2.3270 17.933556 42.10 7111.43 7383.06
    2.3310 17.902784 41.81 7053.79 7378.15
    2.3350 17.872120 42.09 7110.50 7373.26
    2.3390 17.841562 42.03 7097.64 7368.39
    2.3430 17.811108 41.84 7061.29 7363.53
    2.3470 17.780756 42.07 7106.21 7358.69
    2.3510 17.750505 42.12 7115.43 7353.86
    2.3550 17.720362 41.72 7036.00 7349.05
    2.3590 17.690319 41.61 7095.73 7344.25
    2.3630 17.660378 41.81 7054.00 7339.47
    2.3670 17.630537 42.19 7129.64 7334.71
    2.3710 17.600798 41.81 7053.93 7329.96
    2.3750 17.571159 41.92 7077.21 7325.23
    2.3790 17.541620 41.87 7065.43 7320.51
    2.3830 17.512180 42.05 7102.64 7315.80
    2.3870 17.482836 41.97 7086.07 7311.12
    2.3910 17.453592 41.59 7010.79 7306.44
    2.3950 17.424448 41.90 7071.86 7301.79
    2.3990 17.395399 42.16 7122.93 7297.14
    2.4030 17.366446 41.85 7063.00 7292.52
    2.4070 17.337591 41.84 7060.43 7287.91
    2.4110 17.308832 41.77 7047.14 7283.31
    2.4150 17.280167 42.07 7105.93 7278.73
    2.4190 17.251598 41.75 7043.00 7274.16
    2.4230 17.223122 41.83 7058.93 7269.61
    2.4270 17.194740 42.04 7099.07 7265.08
    2.4310 17.166452 41.80 7053.50 7260.55
    2.4350 17.138258 41.57 7006.93 7256.05
    2.4390 17.110155 41.86 7065.29 7251.56
    2.4430 17.082142 41.88 7067.71 7247.08
    2.4470 17.054224 41.80 7053.14 7242.62
    2.4510 17.026396 41.99 7090.71 7238.17
    2.4550 16.998659 41.83 7057.79 7233.74
    2.4590 16.971012 41.74 7041.57 7229.33
    2.4630 16.943455 41.64 7020.29 7224.92
    2.4670 16.915987 42.01 7095.00 7220.54
    2.4710 16.888609 42.16 7123.71 7216.17
    2.4750 16.861319 41.65 7101.73 7211.81
    2.4790 16.834114 41.93 7078.57 7207.47
    2.4830 16.806999 41.49 7070.80 7203.14
    2.4870 16.779972 41.95 7081.29 7198.82
    2.4910 16.753033 41.93 7078.21 7194.53
    2.4950 16.726177 41.83 7058.21 7190.24
    2.4990 16.699408 42.17 7034.77 7185.97
    2.5030 16.672726 41.83 7058.50 7181.72
    2.5070 16.646128 42.11 7022.46 7177.48
    2.5110 16.619617 42.41 7082.69 7173.25
    2.5150 16.593187 42.48 7095.69 7169.04
    2.5190 16.566841 42.60 7118.38 7164.84
    2.5230 16.540581 42.35 7070.15 7160.66
    2.5270 16.514402 42.64 7127.54 7156.49
    2.5310 16.488310 42.19 7037.85 7152.34
    2.5350 16.462296 42.22 7044.85 7148.20
    2.5390 16.436365 42.31 7063.08 7144.07
    2.5430 16.410515 41.88 7068.64 7139.96
    2.5470 16.384748 42.33 7065.38 7135.86
    2.5510 16.359058 42.17 7035.08 7131.78
    2.5550 16.333452 42.26 7052.92 7127.71
    2.5590 16.307926 42.05 7010.38 7123.66
    2.5630 16.282480 42.24 7047.69 7119.62
    2.5670 16.257111 42.30 7060.38 7115.59
    2.5710 16.231823 41.23 7020.20 7111.58
    2.5750 16.206614 41.40 6974.36 7107.58
    2.5790 16.181480 41.50 6993.86 7103.60
    2.5830 16.156427 41.41 6975.57 7099.63
    2.5870 16.131451 41.05 6984.40 7095.67
    2.5910 16.106548 41.52 6996.57 7091.73
    2.5950 16.081728 41.44 6980.71 7087.80
    2.5990 16.056982 41.88 7067.50 7083.89
    2.6030 16.032310 41.70 7033.43 7079.99
    2.6070 16.007715 41.58 7009.29 7076.10
    2.6110 15.983196 41.40 6973.43 7072.23
    2.6150 15.958753 41.74 7040.14 7068.37
    2.6190 15.934382 41.24 6942.21 7064.53
    2.6230 15.910088 41.54 7001.86 7060.70
    2.6270 15.885866 41.53 6999.71 7056.88
    2.6310 15.861719 41.26 7026.27 7053.08
    2.6350 15.837645 41.55 7002.57 7049.29
    2.6390 15.813643 41.77 7047.50 7045.51
    2.6430 15.789715 41.81 7053.86 7041.75
    2.6470 15.765858 41.71 7035.64 7038.00
    2.6510 15.742074 41.53 6999.64 7034.26
    2.6550 15.718361 41.62 7017.36 7030.54
    2.6590 15.694720 41.76 7043.79 7026.83
    2.6630 15.671149 41.49 6992.00 7023.14
    2.6670 15.647650 41.64 7021.86 7019.45
    2.6710 15.624221 41.44 6982.21 7015.79
    2.6750 15.600863 41.61 7014.29 7012.13
    2.6790 15.577574 41.39 6972.50 7008.49
    2.6830 15.554353 41.70 7032.36 7004.86
    2.6870 15.531202 41.27 6948.36 7001.25
    2.6910 15.508121 41.12 6918.21 6997.64
    2.6950 15.485107 41.42 6978.07 6994.06
    2.6990 15.462162 41.43 6978.79 6990.48
    2.7030 15.439283 41.86 7063.50 6986.92
    2.7070 15.416474 41.55 7003.36 6983.37
    2.7110 15.393732 41.27 6948.57 6979.83
    2.7150 15.371057 41.50 6993.21 6976.31
    2.7190 15.348449 41.54 7000.86 6972.80
    2.7230 15.325906 41.45 6983.93 6969.31
    2.7270 15.303431 41.42 6977.64 6965.82
    2.7310 15.281020 40.82 6938.60 6962.35
    2.7350 15.258676 41.13 7000.80 6958.90
    2.7390 15.236396 41.57 7007.07 6955.45
    2.7430 15.214182 41.61 7015.71 6952.02
    2.7470 15.192032 41.47 6987.86 6948.60
    2.7510 15.169947 41.34 6961.86 6945.20
    2.7550 15.147925 41.30 6953.50 6941.81
    2.7590 15.125968 41.68 7028.21 6938.43
    2.7630 15.104074 41.44 6981.36 6935.06
    2.7670 15.082245 41.32 6957.21 6931.71
    2.7710 15.060477 41.38 6969.07 6928.37
    2.7750 15.038772 41.27 6947.71 6925.04
    2.7790 15.017131 41.73 7038.43 6921.72
    2.7830 14.995550 41.27 6947.50 6918.42
    2.7870 14.974033 41.78 6957.54 6915.13
    2.7910 14.952577 41.95 6990.62 6911.85
    2.7950 14.931181 41.77 6955.23 6908.59
    2.7990 14.909848 41.50 6994.07 6905.33
    2.8030 14.888575 41.97 6995.77 6902.09
    2.8070 14.867364 42.04 7009.92 6898.87
    2.8110 14.846210 42.17 7034.00 6895.65
    2.8150 14.825120 42.16 7032.92 6892.45
    2.8190 14.804088 41.98 6996.92 6889.26
    2.8230 14.783116 41.60 6923.08 6886.09
    2.8270 14.762204 41.96 6992.85 6882.92
    2.8310 14.741349 41.80 6961.54 6879.77
    2.8350 14.720554 42.10 7020.69 6876.63
    2.8390 14.699818 41.95 6992.23 6873.50
    2.8430 14.679141 41.86 6973.62 6870.39
    2.8470 14.658522 41.60 6923.38 6867.28
    2.8510 14.637958 41.84 6969.08 6864.19
    2.8550 14.617455 41.31 6955.43 6861.11
    2.8590 14.597008 41.18 6931.36 6858.05
    2.8630 14.576618 41.42 6977.71 6855.00
    2.8670 14.556284 41.25 6943.57 6851.95
    2.8710 14.536009 41.15 6923.57 6848.93
    2.8750 14.515789 41.43 6978.79 6845.91
    2.8790 14.495625 41.43 6980.43 6842.90
    2.8830 14.475519 41.51 6994.64 6839.91
    2.8870 14.455465 41.28 6949.21 6836.93
    2.8910 14.435469 41.04 6903.21 6833.96
    2.8950 14.415528 41.35 6963.79 6831.00
    2.8990 14.395642 41.29 6952.00 6828.06
    2.9030 14.375811 41.46 6984.64 6825.13
    2.9070 14.356034 41.39 6971.64 6822.21
    2.9110 14.336312 41.06 6905.86 6819.30
    2.9150 14.316644 41.06 6907.50 6816.40
    2.9190 14.297030 40.66 6908.00 6813.52
    2.9230 14.277468 41.20 6934.00 6810.64
    2.9270 14.257960 41.08 6911.50 6807.78
    2.9310 14.238507 41.26 6946.00 6804.93
    2.9350 14.219108 41.18 6930.00 6802.10
    2.9390 14.199759 40.86 6945.93 6799.27
    2.9430 14.180463 41.25 6944.86 6796.46
    2.9470 14.161221 41.28 6950.29 6793.66
    2.9510 14.142030 41.44 6981.79 6790.88
    2.9550 14.122890 41.24 6943.00 6788.11
    2.9590 14.103803 40.96 6966.53 6785.39
    2.9630 14.084766 41.62 7016.29 6782.73
    2.9670 14.065783 41.52 6997.79 6780.18
    2.9710 14.046849 41.27 6947.36 6777.75
    2.9750 14.027968 41.78 7048.71 6775.45
    2.9790 14.009135 41.91 7073.86 6773.19
    2.9830 13.990355 41.94 7080.00 6770.85
    2.9870 13.971623 42.06 7103.14 6768.27
    2.9910 13.952944 41.56 7004.71 6765.41
    2.9950 13.934313 41.45 6983.71 6762.36
    2.9990 13.915731 41.56 7005.07 6759.25
    3.0030 13.897200 41.35 6964.86 6756.21
    3.0070 13.878718 41.31 6956.50 6753.30
    3.0110 13.860285 41.19 6932.14 6750.52
    3.0150 13.841900 41.03 6979.93 6747.84
    3.0190 13.823565 41.06 6907.00 6745.20
    3.0230 13.805278 41.25 6944.50 6742.60
    3.0270 13.787040 41.05 6904.86 6740.02
    3.0310 13.768849 41.16 6926.14 6737.46
    3.0350 13.750707 40.83 6860.57 6734.91
    3.0390 13.732612 41.01 6897.64 6732.37
    3.0430 13.714565 41.06 6906.36 6729.83
    3.0470 13.696565 41.09 6911.93 6727.32
    3.0510 13.678612 40.92 6879.07 6724.81
    3.0550 13.660707 41.04 6902.36 6722.31
    3.0590 13.642848 41.18 6929.57 6719.83
    3.0630 13.625035 40.99 6893.36 6717.35
    3.0670 13.607270 41.00 6894.00 6714.89
    3.0710 13.589550 41.15 6924.43 6712.44
    3.0750 13.571877 40.97 6888.07 6710.00
    3.0790 13.554251 41.06 6906.21 6707.57
    3.0830 13.536669 40.81 6857.64 6705.15
    3.0870 13.519134 41.16 6925.93 6702.74
    3.0910 13.501642 40.77 6850.14 6700.34
    3.0950 13.484197 41.34 6871.92 6697.96
    3.0990 13.466796 41.44 6891.08 6695.58
    3.1030 13.449441 41.44 6891.38 6693.22
    3.1070 13.432130 41.33 6870.23 6690.86
    3.1110 13.414864 41.59 6920.46 6688.52
    3.1150 13.397642 41.26 6856.31 6686.19
    3.1190 13.380465 41.47 6896.15 6683.87
    3.1230 13.363331 41.34 6872.15 6681.56
    3.1270 13.346240 41.33 6869.38 6679.26
    3.1310 13.329195 41.32 6867.54 6676.97
    3.1350 13.312192 41.66 6934.31 6674.69
    3.1390 13.295232 41.09 6822.69 6672.42
    3.1430 13.278316 40.96 6797.31 6670.16
    3.1470 13.261442 41.19 6842.08 6667.91
    3.1510 13.244613 40.74 6844.36 6665.68
    3.1550 13.227825 41.31 6864.85 6663.45
    3.1590 13.211080 41.36 6874.54 6661.23
    3.1630 13.194376 41.43 6889.23 6659.03
    3.1670 13.177716 41.20 6844.00 6656.83
    3.1710 13.161098 41.58 6918.46 6654.65
    3.1750 13.144521 41.59 6920.38 6652.48
    3.1790 13.127987 41.19 6841.77 6650.31
    3.1830 13.111493 41.56 6915.69 6648.16
    3.1870 13.095041 41.44 6891.23 6646.01
    3.1910 13.078630 41.47 6896.15 6643.88
    3.1950 13.062261 41.15 6835.08 6641.76
    3.1990 13.045932 41.18 6839.77 6639.65
    3.2030 13.029643 41.29 6862.15 6637.55
    3.2070 13.013397 41.40 6884.00 6635.45
    3.2110 12.997190 41.26 6855.08 6633.37
    3.2150 12.981024 41.11 6825.54 6631.30
    3.2190 12.964896 41.06 6815.92 6629.24
    3.2230 12.948811 40.58 6812.57 6627.19
    3.2270 12.932764 41.02 6898.36 6625.15
    3.2310 12.916758 41.13 6830.77 6623.12
    3.2350 12.900791 40.51 6799.36 6621.10
    3.2390 12.884863 40.65 6826.29 6619.09
    3.2430 12.868975 41.16 6836.46 6617.08
    3.2470 12.853127 41.05 6815.15 6615.09
    3.2510 12.837316 41.14 6832.46 6613.11
    3.2550 12.821545 41.29 6861.00 6611.14
    3.2590 12.805812 41.28 6858.77 6609.18
    3.2630 12.790118 41.23 6849.54 6607.23
    3.2670 12.774463 40.88 6871.14 6605.29
    3.2710 12.758846 40.43 6783.43 6603.36
    3.2750 12.743265 40.65 6826.93 6601.44
    3.2790 12.727725 40.60 6815.14 6599.52
    3.2830 12.712221 40.69 6834.00 6597.62
    3.2870 12.696756 40.76 6847.79 6595.73
    3.2910 12.681329 40.78 6851.36 6593.85
    3.2950 12.665937 41.06 6905.86 6591.98
    3.2990 12.650585 40.78 6852.43 6590.11
    3.3030 12.635269 40.57 6810.36 6588.26
    3.3070 12.619990 40.39 6775.21 6586.42
    3.3110 12.604748 40.53 6803.00 6584.58
    3.3150 12.589542 40.72 6840.64 6582.76
    3.3190 12.574374 40.96 6887.93 6580.94
    3.3230 12.559243 40.72 6840.07 6579.14
    3.3270 12.544147 40.76 6847.64 6577.34
    3.3310 12.529087 40.34 6764.64 6575.56
    3.3350 12.514065 40.52 6800.64 6573.78
    3.3390 12.499078 40.60 6815.36 6572.01
    3.3430 12.484127 40.48 6792.64 6570.26
    3.3470 12.469212 40.59 6813.43 6568.51
    3.3510 12.454331 40.64 6824.79 6566.77
    3.3550 12.439487 40.62 6820.50 6565.04
    3.3590 12.424678 40.30 6836.33 6563.32
    3.3630 12.409904 40.54 6805.29 6561.61
    3.3670 12.395164 40.78 6852.43 6559.91
    3.3710 12.380461 40.60 6815.57 6558.22
    3.3750 12.365791 40.70 6836.29 6556.54
    3.3790 12.351158 40.62 6819.86 6554.86
    3.3830 12.336559 40.60 6816.79 6553.20
    3.3870 12.321994 40.35 6766.14 6551.54
    3.3910 12.307463 40.50 6795.50 6549.90
    3.3950 12.292967 40.53 6802.50 6548.26
    3.3990 12.278504 40.54 6804.43 6546.64
    3.4030 12.264075 40.64 6824.64 6545.02
    3.4070 12.249681 40.65 6825.79 6543.41
    3.4110 12.235320 40.40 6777.00 6541.81
    3.4150 12.220994 40.67 6829.36 6540.22
    3.4190 12.206700 40.46 6788.14 6538.64
    3.4230 12.192439 40.60 6816.00 6537.06
    3.4270 12.178212 40.43 6782.71 6535.50
    3.4310 12.164020 40.48 6792.29 6533.95
    3.4350 12.149859 40.54 6803.57 6532.40
    3.4390 12.135732 40.58 6812.07 6530.87
    3.4430 12.121635 40.68 6832.71 6529.34
    3.4470 12.107574 40.91 6876.86 6527.82
    3.4510 12.093545 41.21 6935.86 6526.31
    3.4550 12.079549 41.42 6978.14 6524.81
    3.4590 12.065583 41.79 7049.71 6523.32
    3.4630 12.051650 42.24 7138.57 6521.84
    3.4670 12.037751 42.66 7222.29 6520.36
    3.4710 12.023883 43.02 7293.29 6518.90
    3.4750 12.010047 42.17 7204.47 6517.44
    3.4790 11.996242 42.61 7213.29 6515.99
    3.4830 11.982470 41.52 7076.20 6514.55
    3.4870 11.968729 41.64 7020.71 6513.12
    3.4910 11.955019 41.61 7015.14 6511.70
    3.4950 11.941341 41.69 7030.07 6510.29
    3.4990 11.927693 41.92 6985.85 6508.88
    3.5030 11.914078 41.35 6964.29 6507.49
    3.5070 11.900494 41.43 6889.38 6506.10
    3.5110 11.886940 41.70 6941.77 6504.72
    3.5150 11.873416 41.46 6895.31 6503.35
    3.5190 11.859924 41.63 6929.23 6501.99
    3.5230 11.846463 41.24 6851.23 6500.64
    3.5270 11.833033 41.41 6884.38 6499.30
    3.5310 11.819632 41.18 6840.46 6497.96
    3.5350 11.806261 41.27 6857.85 6496.63
    3.5390 11.792921 41.28 6859.00 6495.32
    3.5430 11.779612 40.99 6892.50 6494.01
    3.5470 11.766332 41.30 6863.38 6492.70
    3.5510 11.753081 41.42 6886.92 6491.41
    3.5550 11.739861 40.93 6790.54 6490.13
    3.5590 11.726672 40.67 6830.07 6488.85
    3.5630 11.713511 41.02 6807.92 6487.58
    3.5670 11.700380 41.09 6822.62 6486.32
    3.5710 11.687278 40.23 6822.27 6485.07
    3.5750 11.674206 40.40 6777.00 6483.83
    3.5790 11.661162 40.21 6738.64 6482.59
    3.5830 11.648148 40.59 6814.86 6481.36
    3.5870 11.635163 40.17 6810.60 6480.15
    3.5910 11.622207 40.63 6821.14 6478.94
    3.5950 11.609279 40.25 6747.57 6477.73
    3.5990 11.596381 40.62 6820.36 6476.54
    3.6030 11.583512 40.48 6792.00 6475.35
    3.6070 11.570670 40.47 6791.36 6474.18
    3.6110 11.557857 40.39 6774.79 6473.01
    3.6150 11.545073 40.55 6805.57 6471.85
    3.6190 11.532317 40.18 6734.29 6470.69
    3.6230 11.519588 40.53 6802.14 6469.55
    3.6270 11.506887 40.40 6776.71 6468.41
    3.6310 11.494216 40.00 6776.47 6467.28
    3.6350 11.481572 40.34 6764.57 6466.16
    3.6390 11.468955 40.56 6808.21 6465.05
    3.6430 11.456367 40.52 6800.64 6463.94
    3.6470 11.443806 40.56 6807.50 6462.84
    3.6510 11.431273 40.18 6734.36 6461.75
    3.6550 11.418766 40.52 6799.86 6460.67
    3.6590 11.406288 40.43 6782.93 6459.60
    3.6630 11.393835 40.61 6817.21 6458.53
    3.6670 11.381412 40.23 6742.71 6457.47
    3.6710 11.369015 40.29 6755.29 6456.42
    3.6750 11.356646 40.43 6782.07 6455.38
    3.6790 11.344301 40.35 6767.00 6454.35
    3.6830 11.331985 40.41 6778.86 6453.32
    3.6870 11.319695 40.37 6770.14 6452.30
    3.6910 11.307431 40.32 6760.14 6451.29
    3.6950 11.295196 40.24 6745.36 6450.29
    3.6990 11.282986 40.44 6785.36 6449.29
    3.7030 11.270802 40.68 6831.14 6448.30
    3.7070 11.258644 40.33 6762.57 6447.32
    3.7110 11.246513 40.20 6736.93 6446.35
    3.7150 11.234408 40.16 6730.36 6445.38
    3.7190 11.222328 40.25 6747.79 6444.43
    3.7230 11.210276 40.48 6791.64 6443.48
    3.7270 11.198249 40.09 6715.43 6442.53
    3.7310 11.186248 40.06 6788.80 6441.60
    3.7350 11.174273 40.23 6742.79 6440.67
    3.7390 11.162321 40.65 6825.36 6439.75
    3.7430 11.150397 40.38 6772.29 6438.84
    3.7470 11.138498 40.18 6732.86 6437.93
    3.7510 11.126624 40.30 6757.86 6437.03
    3.7550 11.114775 39.91 6681.21 6436.14
    3.7590 11.102952 40.40 6776.71 6435.26
    3.7630 11.091154 40.04 6705.71 6434.39
    3.7670 11.079382 40.15 6726.79 6433.52
    3.7710 11.067634 40.05 6706.86 6432.66
    3.7750 11.055911 40.18 6733.93 6431.80
    3.7790 11.044212 40.37 6770.14 6430.96
    3.7830 11.032539 40.32 6761.86 6430.12
    3.7870 11.020890 40.47 6699.46 6429.29
    3.7910 11.009266 40.89 6782.08 6428.46
    3.7950 10.997666 40.82 6769.23 6427.65
    3.7990 10.986092 40.39 6774.57 6426.84
    3.8030 10.974541 40.81 6768.00 6426.03
    3.8070 10.963014 41.18 6840.38 6425.24
    3.8110 10.951511 40.92 6788.46 6424.45
    3.8150 10.940033 40.88 6781.08 6423.67
    3.8190 10.928578 40.85 6774.92 6422.90
    3.8230 10.917148 40.62 6730.85 6422.13
    3.8270 10.905742 40.79 6763.23 6421.37
    3.8310 10.894359 40.61 6727.46 6420.62
    3.8350 10.883000 41.00 6804.00 6419.87
    3.8390 10.871665 40.66 6737.15 6419.13
    3.8430 10.860354 40.89 6782.46 6418.40
    3.8470 10.849066 40.64 6733.00 6417.68
    3.8510 10.837800 40.80 6764.77 6416.96
    3.8550 10.826560 40.26 6749.07 6416.25
    3.8590 10.815342 40.14 6725.57 6415.54
    3.8630 10.804147 40.39 6774.14 6414.85
    3.8670 10.792975 40.17 6730.57 6414.16
    3.8710 10.781827 40.39 6775.21 6413.47
    3.8750 10.770702 40.10 6717.43 6412.80
    3.8790 10.759600 40.40 6776.14 6412.13
    3.8830 10.748520 40.55 6805.64 6411.47
    3.8870 10.737463 40.17 6730.86 6410.81
    3.8910 10.726428 40.05 6707.86 6410.16
    3.8950 10.715418 40.14 6726.50 6409.52
    3.8990 10.704429 40.30 6757.36 6408.89
    3.9030 10.693462 40.22 6742.00 6408.26
    3.9070 10.682518 40.45 6786.79 6407.64
    3.9110 10.671597 40.17 6730.79 6407.02
    3.9150 10.660698 40.12 6721.50 6406.41
    3.9190 10.649822 39.61 6700.93 6405.81
    3.9230 10.638967 40.11 6718.71 6405.22
    3.9270 10.628135 39.93 6683.79 6404.63
    3.9310 10.617324 40.21 6739.57 6404.05
    3.9350 10.606536 40.23 6744.21 6403.47
    3.9390 10.595769 39.67 6711.60 6402.90
    3.9430 10.585024 39.85 6668.07 6402.34
    3.9470 10.574302 40.01 6699.21 6401.79
    3.9510 10.563600 40.12 6720.71 6401.24
    3.9550 10.552921 40.34 6764.29 6400.70
    3.9590 10.542262 39.80 6736.73 6400.16
    3.9630 10.531626 40.22 6741.43 6399.63
    3.9670 10.521011 40.06 6710.21 6399.11
    3.9710 10.510417 39.92 6681.86 6398.59
    3.9750 10.499846 40.06 6710.36 6398.08
    3.9790 10.489294 40.13 6723.64 6397.58
    3.9830 10.478765 40.06 6710.07 6397.08
    3.9870 10.468255 40.01 6700.36 6396.59
    3.9910 10.457768 39.96 6689.14 6396.11
    3.9950 10.447302 39.91 6679.43 6395.63
    3.9990 10.436856 40.01 6700.07 6395.16
    4.0030 10.426432 40.13 6722.93 6394.69
    4.0070 10.416027 40.36 6769.71 6394.23
    4.0110 10.405643 39.76 6651.14 6393.78
    4.0150 10.395281 39.68 6714.67 6393.33
    4.0190 10.384939 40.05 6708.14 6392.89
    4.0230 10.374619 40.09 6715.93 6392.46
    4.0270 10.364317 40.07 6712.36 6392.03
    4.0310 10.354036 39.95 6688.36 6391.61
    4.0350 10.343778 39.56 6610.50 6391.20
    4.0390 10.333537 39.72 6643.21 6390.79
    4.0430 10.323318 40.00 6698.93 6390.38
    4.0470 10.313118 39.98 6693.64 6389.99
    4.0510 10.302939 39.83 6665.29 6389.60
    4.0550 10.292781 40.17 6730.79 6389.21
    4.0590 10.282641 39.88 6673.71 6388.83
    4.0630 10.272523 39.85 6668.21 6388.46
    4.0670 10.262424 39.81 6659.86 6388.09
    4.0710 10.252344 39.77 6653.07 6387.73
    4.0750 10.242286 39.86 6670.79 6387.38
    4.0790 10.232245 40.01 6699.29 6387.03
    4.0830 10.222224 39.79 6656.36 6386.69
    4.0870 10.212225 39.79 6656.86 6386.35
    4.0910 10.202244 39.81 6659.64 6386.02
    4.0950 10.192284 40.44 6694.54 6385.70
    4.0990 10.182341 40.12 6631.85 6385.38
    4.1030 10.172418 40.40 6686.15 6385.07
    4.1070 10.162516 40.46 6699.38 6384.76
    4.1110 10.152631 40.37 6681.00 6384.46
    4.1150 10.142767 40.40 6687.31 6384.16
    4.1190 10.132921 40.39 6685.46 6383.87
    4.1230 10.123095 40.18 6642.85 6383.59
    4.1270 10.113287 40.07 6621.00 6383.31
    4.1310 10.103499 40.20 6647.15 6383.04
    4.1350 10.093729 40.29 6664.38 6382.77
    4.1390 10.083980 40.39 6685.62 6382.51
    4.1430 10.074247 40.15 6637.15 6382.26
    4.1470 10.064535 40.13 6633.08 6382.01
    4.1510 10.054841 39.76 6651.64 6381.77
    4.1550 10.045164 40.30 6666.31 6381.53
    4.1590 10.035508 40.33 6673.31 6381.30
    4.1630 10.025869 40.43 6692.31 6381.07
    4.1670 10.016250 40.31 6669.77 6380.85
    4.1710 10.006649 40.39 6685.31 6380.63
    4.1750 9.997065 39.82 6662.64 6380.42
    4.1790 9.987501 40.06 6620.15 6380.22
    4.1830 9.977955 40.07 6620.92 6380.02
    4.1870 9.968428 40.22 6651.77 6379.83
    4.1910 9.958917 40.46 6697.77 6379.64
    4.1950 9.949425 40.50 6705.62 6379.46
    4.1990 9.939952 40.15 6638.54 6379.28
    4.2030 9.930495 40.24 6655.92 6379.11
    4.2070 9.921059 40.15 6637.77 6378.95
    4.2110 9.911638 40.18 6643.54 6378.79
    4.2150 9.902236 40.28 6663.92 6378.63
    4.2190 9.892852 40.08 6624.38 6378.49
    4.2230 9.883486 39.80 6658.21 6378.34
    4.2270 9.874137 39.81 6661.00 6378.20
    4.2310 9.864807 39.89 6586.00 6378.07
    4.2350 9.855494 39.71 6639.93 6377.94
    4.2390 9.846199 39.71 6639.93 6377.82
    4.2430 9.836920 40.13 6633.92 6377.71
    4.2470 9.827659 40.37 6680.85 6377.59
    4.2510 9.818417 40.15 6637.46 6377.49
    4.2550 9.809190 40.22 6652.31 6377.39
    4.2590 9.799982 40.27 6661.54 6377.29
    4.2630 9.790791 40.13 6633.77 6377.20
    4.2670 9.781617 40.14 6725.57 6377.12
    4.2710 9.772461 39.49 6597.21 6377.04
    4.2750 9.763321 39.62 6623.07 6376.96
    4.2790 9.754199 39.92 6682.57 6376.89
    4.2830 9.745093 39.67 6632.64 6376.83
    4.2870 9.736004 39.69 6637.29 6376.77
    4.2910 9.726933 39.57 6614.29 6376.71
    4.2950 9.717878 39.81 6659.71 6376.67
    4.2990 9.708841 39.54 6606.86 6376.62
    4.3030 9.699820 39.96 6689.21 6376.58
    4.3070 9.690815 39.34 6568.86 6376.55
    4.3110 9.681828 39.94 6685.50 6376.52
    4.3150 9.672857 39.68 6635.86 6376.50
    4.3190 9.663903 39.53 6605.14 6376.48
    4.3230 9.654965 39.82 6663.43 6390.24
    4.3270 9.646044 39.69 6637.36 6390.96
    4.3310 9.637139 39.43 6585.29 6391.74
    4.3350 9.628252 39.54 6606.57 6392.59
    4.3390 9.619379 39.52 6603.50 6393.52
    4.3430 9.610524 39.59 6617.14 6394.53
    4.3470 9.601685 39.69 6637.00 6395.64
    4.3510 9.592862 39.65 6628.71 6396.86
    4.3550 9.584055 39.62 6623.79 6398.20
    4.3590 9.575265 39.37 6652.07 6399.68
    4.3630 9.566491 39.44 6588.21 6401.31
    4.3670 9.557732 39.85 6668.71 6403.11
    4.3710 9.548990 39.76 6650.64 6405.11
    4.3750 9.540264 39.66 6631.64 6407.35
    4.3790 9.531553 39.56 6611.86 6409.85
    4.3830 9.522860 39.75 6648.43 6412.65
    4.3870 9.514181 39.36 6571.57 6415.82
    4.3910 9.505518 39.61 6620.71 6419.42
    4.3950 9.496871 39.95 6687.86 6423.52
    4.3990 9.488238 39.66 6630.36 6428.22
    4.4030 9.479625 39.66 6631.71 6433.64
    4.4070 9.471024 39.79 6657.14 6439.95
    4.4110 9.462440 39.84 6666.86 6447.35
    4.4150 9.453871 40.03 6704.43 6456.09
    4.4190 9.445317 40.08 6713.29 6466.54
    4.4230 9.436781 40.00 6697.93 6479.15
    4.4270 9.428257 40.05 6706.93 6494.56
    4.4310 9.419750 40.26 6749.36 6513.67
    4.4350 9.411259 40.04 6705.36 6537.75
    4.4390 9.402783 40.36 6768.00 6568.67
    4.4430 9.394322 40.87 6870.07 6609.57
    4.4470 9.385877 41.41 6976.29 6667.00
    4.4510 9.377445 42.35 7160.43 6759.76
    4.4550 9.369031 44.42 7568.86 6946.48
    4.4590 9.360629 48.82 8439.00 7384.45
    4.4630 9.352245 56.44 9949.43 8388.45
    4.4670 9.343874 69.22 12488.60 10356.60
    4.4710 9.335519 87.73 16175.90 13415.40
    4.4750 9.327178 104.29 19479.20 16914.30
    4.4790 9.318852 109.98 20613.40 19191.10
    4.4830 9.310543 102.50 19210.90 18559.20
    4.4870 9.302246 90.40 16707.60 15542.50
    4.4910 9.293965 72.27 13096.00 12076.20
    4.4950 9.285699 54.74 9611.36 9431.30
    4.4990 9.277448 47.27 8040.46 7892.63
    4.5030 9.269212 43.59 7405.64 7163.97
    4.5070 9.260988 42.45 7089.62 6855.55
    4.5110 9.252781 41.57 6916.31 6718.62
    4.5150 9.244588 41.10 6824.15 6644.23
    4.5190 9.236409 40.78 6762.15 6595.03
    4.5230 9.228245 40.51 6707.85 6558.99
    4.5270 9.220096 40.44 6693.92 6531.44
    4.5310 9.211960 40.20 6647.46 6509.89
    4.5350 9.203839 40.24 6655.00 6492.74
    4.5390 9.195732 40.16 6639.85 6478.89
    4.5430 9.187639 39.54 6608.36 6467.56
    4.5470 9.179562 39.95 6598.85 6458.19
    4.5510 9.171497 39.94 6595.54 6450.37
    4.5550 9.163448 39.77 6562.62 6443.78
    4.5590 9.155413 39.69 6637.14 6438.19
    4.5630 9.147390 39.83 6574.54 6433.41
    4.5670 9.139383 40.08 6622.85 6429.31
    4.5710 9.131390 39.10 6599.87 6425.76
    4.5750 9.123411 39.36 6572.93 6422.69
    4.5790 9.115445 39.42 6583.43 6420.01
    4.5830 9.107493 39.37 6573.29 6417.67
    4.5870 9.099556 38.92 6564.13 6415.62
    4.5910 9.091632 39.54 6607.07 6413.82
    4.5950 9.083722 39.38 6576.07 6412.24
    4.5990 9.075826 39.30 6561.00 6410.84
    4.6030 9.067943 39.12 6524.36 6409.61
    4.6070 9.060074 39.17 6534.86 6408.53
    4.6110 9.052218 39.28 6556.21 6407.57
    4.6150 9.044377 39.52 6603.93 6406.73
    4.6190 9.036549 39.01 6503.43 6405.99
    4.6230 9.028733 39.36 6572.14 6405.34
    4.6270 9.020933 39.37 6573.07 6404.77
    4.6310 9.013145 38.88 6555.33 6404.28
    4.6350 9.005371 39.07 6515.86 6403.85
    4.6390 8.997610 39.35 6569.36 6389.98
    4.6430 8.989862 39.15 6531.07 6390.32
    4.6470 8.982130 39.29 6558.21 6390.67
    4.6510 8.974409 39.37 6573.36 6391.02
    4.6550 8.966701 39.28 6556.86 6391.37
    4.6590 8.959007 39.06 6513.57 6391.72
    4.6630 8.951325 39.29 6557.71 6392.08
    4.6670 8.943659 39.01 6503.71 6392.44
    4.6710 8.936004 39.06 6513.64 6392.81
    4.6750 8.928362 39.17 6534.86 6393.18
    4.6790 8.920733 39.09 6517.93 6393.56
    4.6830 8.913117 39.19 6538.86 6393.93
    4.6870 8.905517 38.85 6471.00 6394.32
    4.6910 8.897926 38.83 6467.50 6394.70
    4.6950 8.890349 39.05 6511.79 6395.09
    4.6990 8.882787 39.09 6518.64 6395.48
    4.7030 8.875236 39.26 6552.07 6395.88
    4.7070 8.867698 39.01 6502.50 6396.28
    4.7110 8.860172 39.03 6506.36 6396.68
    4.7150 8.852660 38.87 6474.93 6397.09
    4.7190 8.845160 39.20 6539.71 6397.50
    4.7230 8.837673 39.14 6529.50 6397.91
    4.7270 8.830198 38.88 6477.36 6398.33
    4.7310 8.822738 38.64 6508.07 6398.75
    4.7350 8.815289 39.05 6510.79 6399.18
    4.7390 8.807853 39.07 6514.21 6399.61
    4.7430 8.800428 39.09 6519.71 6400.04
    4.7470 8.793016 38.86 6473.21 6400.47
    4.7510 8.785619 38.92 6484.64 6400.91
    4.7550 8.778232 39.04 6508.64 6401.35
    4.7590 8.770858 39.01 6502.50 6401.80
    4.7630 8.763496 38.93 6487.71 6402.25
    4.7670 8.756146 38.87 6474.64 6402.70
    4.7710 8.748811 38.94 6489.43 6403.16
    4.7750 8.741486 38.93 6487.57 6403.62
    4.7790 8.734174 39.17 6533.86 6404.08
    4.7830 8.726872 38.96 6493.50 6404.55
    4.7870 8.719585 39.44 6498.62 6405.02
    4.7910 8.712310 39.63 6535.69 6405.49
    4.7950 8.705046 39.54 6516.92 6405.97
    4.7990 8.697795 39.12 6525.43 6406.45
    4.8030 8.690555 39.60 6530.23 6406.93
    4.8070 8.683328 39.39 6488.31 6407.42
    4.8110 8.676113 39.46 6502.23 6407.91
    4.8150 8.668909 39.37 6485.00 6408.40
    4.8190 8.661717 39.51 6512.08 6408.90
    4.8230 8.654538 39.38 6486.69 6409.40
    4.8270 8.647370 39.54 6517.85 6409.90
    4.8310 8.640216 39.55 6520.69 6410.40
    4.8350 8.633071 39.48 6505.92 6410.91
    4.8390 8.625938 39.29 6468.77 6411.43
    4.8430 8.618819 39.20 6450.38 6411.94
    4.8470 8.611711 39.35 6479.54 6412.46
    4.8510 8.604614 39.35 6479.54 6412.98
    4.8550 8.597528 38.45 6472.00 6413.51
    4.8590 8.590455 39.03 6507.86 6414.04
    4.8630 8.583394 38.83 6467.64 6414.57
    4.8670 8.576344 38.74 6449.43 6415.10
    4.8710 8.569305 38.67 6436.36 6415.64
    4.8750 8.562278 38.87 6475.93 6416.18
    4.8790 8.555263 39.07 6514.86 6416.73
    4.8830 8.548259 39.16 6532.93 6417.27
    4.8870 8.541266 38.83 6468.50 6417.82
    4.8910 8.534286 39.04 6508.36 6418.38
    4.8950 8.527316 39.14 6527.86 6418.93
    4.8990 8.520357 38.86 6474.50 6419.49
    4.9030 8.513411 38.91 6483.79 6420.05
    4.9070 8.506474 38.98 6496.43 6420.62
    4.9110 8.499551 38.79 6459.79 6421.19
    4.9150 8.492638 38.99 6498.43 6421.76
    4.9190 8.485736 38.36 6453.53 6422.33
    4.9230 8.478846 38.75 6451.71 6422.91
    4.9270 8.471966 38.94 6488.86 6423.49
    4.9310 8.465097 38.79 6460.79 6424.07
    4.9350 8.458241 39.05 6511.64 6424.66
    4.9390 8.451394 38.57 6494.80 6425.24
    4.9430 8.444560 38.58 6418.29 6425.84
    4.9470 8.437737 39.04 6508.21 6426.43
    4.9510 8.430923 38.91 6483.14 6427.03
    4.9550 8.424122 38.88 6478.14 6427.63
    4.9590 8.417331 38.47 6475.80 6428.23
    4.9630 8.410551 38.88 6477.57 6428.84
    4.9670 8.403782 38.97 6494.29 6429.44
    4.9710 8.397023 38.83 6468.29 6430.06
    4.9750 8.390277 38.94 6489.29 6430.67
    4.9790 8.383540 38.77 6456.00 6431.29
    4.9830 8.376816 38.76 6454.14 6431.91
    4.9870 8.370100 38.86 6474.36 6432.53
    4.9910 8.363396 39.14 6528.50 6433.15
    4.9950 8.356704 38.71 6443.29 6433.78
    4.9990 8.350020 38.93 6488.14 6434.41
    5.0030 8.343349 38.88 6477.43 6435.05
    5.0070 8.336688 39.09 6518.29 6435.68
    5.0110 8.330037 38.64 6430.36 6436.32
    5.0150 8.323398 38.44 6469.53 6436.96
    5.0190 8.316768 38.70 6442.50 6437.61
    5.0230 8.310150 39.02 6504.71 6438.25
    5.0270 8.303541 38.76 6454.71 6438.90
    5.0310 8.296943 39.07 6514.07 6439.55
    5.0350 8.290357 38.58 6419.36 6440.21
    5.0390 8.283779 38.64 6429.86 6440.86
    5.0430 8.277213 38.83 6467.79 6441.52
    5.0470 8.270658 38.94 6490.21 6442.19
    5.0510 8.264112 38.48 6398.07 6442.85
    5.0550 8.257578 38.76 6454.71 6443.52
    5.0590 8.251052 38.89 6479.43 6444.19
    5.0630 8.244537 38.49 6401.36 6444.86
    5.0670 8.238033 38.68 6438.79 6445.54
    5.0710 8.231540 38.85 6471.50 6446.21
    5.0750 8.225057 38.82 6466.43 6446.89
    5.0790 8.218582 38.82 6465.50 6447.58
    5.0830 8.212119 38.65 6432.14 6448.26
    5.0870 8.205666 38.75 6452.64 6448.95
    5.0910 8.199223 38.75 6452.14 6449.64
    5.0950 8.192791 39.28 6467.38 6450.33
    5.0990 8.186368 39.02 6415.69 6451.02
    5.1030 8.179955 39.11 6432.54 6451.72
    5.1070 8.173553 39.12 6435.38 6452.42
    5.1110 8.167160 39.09 6429.15 6453.12
    5.1150 8.160778 39.19 6448.38 6453.83
    5.1190 8.154405 39.34 6478.92 6454.53
    5.1230 8.148042 39.10 6431.38 6455.24
    5.1270 8.141689 38.79 6370.08 6455.95
    5.1310 8.135346 39.07 6425.54 6456.67
    5.1350 8.129013 39.00 6411.38 6457.38
    5.1390 8.122690 39.21 6453.31 6458.10
    5.1430 8.116377 38.83 6378.15 6458.82
    5.1470 8.110074 39.06 6423.31 6459.54
    5.1510 8.103780 38.45 6392.50 6460.27
    5.1550 8.097496 39.19 6448.77 6460.99
    5.1590 8.091222 39.49 6508.77 6461.72
    5.1630 8.084958 39.20 6451.77 6462.46
    5.1670 8.078703 38.96 6403.62 6463.19
    5.1710 8.072458 39.02 6416.62 6463.93
    5.1750 8.066222 38.75 6451.29 6464.66
    5.1790 8.059998 38.89 6391.08 6465.40
    5.1830 8.053781 39.01 6413.69 6466.15
    5.1870 8.047575 39.06 6424.23 6466.89
    5.1910 8.041377 39.07 6424.69 6467.64
    5.1950 8.035190 38.99 6409.08 6468.39
    5.1990 8.029013 39.18 6446.54 6469.14
    5.2030 8.022843 39.16 6442.92 6469.89
    5.2070 8.016685 39.27 6465.23 6470.65
    5.2110 8.010535 39.08 6428.23 6471.41
    5.2150 8.004395 39.16 6442.85 6472.17
    5.2190 7.998265 39.07 6426.08 6472.93
    5.2230 7.992144 39.15 6440.62 6473.69
    5.2270 7.986032 38.63 6428.64 6474.46
    5.2310 7.979929 39.05 6421.38 6475.23
    5.2350 7.973836 38.46 6395.79 6476.00
    5.2390 7.967753 38.48 6398.14 6476.77
    5.2430 7.961678 38.85 6382.69 6477.54
    5.2470 7.955612 38.92 6397.08 6478.32
    5.2510 7.949556 38.92 6395.69 6479.10
    5.2550 7.943510 39.12 6435.85 6479.88
    5.2590 7.937472 39.12 6435.15 6480.66
    5.2630 7.931444 38.93 6398.38 6481.44
    5.2670 7.925425 38.84 6470.57 6482.23
    5.2710 7.919415 38.47 6397.57 6483.02
    5.2750 7.913413 38.52 6407.71 6483.81
    5.2790 7.907422 38.65 6431.64 6484.60
    5.2830 7.901439 38.71 6444.71 6485.39
    5.2870 7.895465 38.78 6457.93 6486.19
    5.2910 7.889501 38.63 6427.93 6486.99
    5.2950 7.883544 38.74 6451.00 6487.79
    5.2990 7.877598 38.52 6407.64 6488.59
    5.3030 7.871660 38.48 6399.86 6489.39
    5.3070 7.865731 38.30 6363.71 6490.19
    5.3110 7.859811 38.65 6432.29 6491.00
    5.3150 7.853900 38.75 6451.50 6491.81
    5.3190 7.847999 38.64 6429.93 6492.62
    5.3230 7.842105 38.87 6474.93 6493.43
    5.3270 7.836220 39.18 6536.64 6494.25
    5.3310 7.830346 39.32 6564.21 6495.06
    5.3350 7.824479 39.95 6687.57 6495.88
    5.3390 7.818620 39.97 6692.14 6496.70
    5.3430 7.812772 39.68 6634.29 6497.52
    5.3470 7.806931 39.71 6641.14 6498.34
    5.3510 7.801100 39.22 6545.21 6499.17
    5.3550 7.795277 38.73 6447.86 6499.99
    5.3590 7.789462 38.31 6444.80 6500.82
    5.3630 7.783657 38.50 6403.00 6501.65
    5.3670 7.777860 38.84 6469.71 6502.48
    5.3710 7.772072 38.59 6421.36 6503.32
    5.3750 7.766292 38.74 6451.00 6504.15
    5.3790 7.760521 38.60 6422.86 6504.99
    5.3830 7.754759 38.64 6431.07 6505.82
    5.3870 7.749005 38.40 6383.29 6506.66
    5.3910 7.743260 38.60 6422.71 6507.51
    5.3950 7.737523 38.35 6373.14 6508.35
    5.3990 7.731794 38.44 6391.71 6509.19
    5.4030 7.726075 38.56 6415.07 6510.04
    5.4070 7.720363 38.43 6389.64 6510.89
    5.4110 7.714661 38.49 6400.93 6511.74
    5.4150 7.708966 38.41 6384.71 6512.59
    5.4190 7.703279 38.44 6391.21 6513.44
    5.4230 7.697602 38.50 6403.07 6514.29
    5.4270 7.691932 38.65 6432.86 6515.15
    5.4310 7.686271 38.47 6396.14 6516.01
    5.4350 7.680619 38.46 6394.21 6516.86
    5.4390 7.674974 38.60 6423.43 6517.72
    5.4430 7.669339 38.42 6386.93 6518.59
    5.4470 7.663711 38.50 6403.21 6519.45
    5.4510 7.658091 38.52 6407.64 6520.31
    5.4550 7.652480 38.44 6390.43 6521.18
    5.4590 7.646877 38.45 6393.57 6522.05
    5.4630 7.641283 38.53 6409.57 6522.92
    5.4670 7.635696 38.57 6417.43 6523.79
    5.4710 7.630117 38.59 6420.79 6524.66
    5.4750 7.624547 38.33 6368.86 6525.53
    5.4790 7.618985 38.73 6448.71 6526.40
    5.4830 7.613431 37.99 6380.87 6527.28
    5.4870 7.607885 38.56 6413.71 6528.16
    5.4910 7.602347 38.35 6372.50 6529.04
    5.4950 7.596817 38.48 6398.00 6529.92
    5.4990 7.591296 38.92 6395.15 6530.80
    5.5030 7.585782 38.57 6417.21 6531.68
    5.5070 7.580276 38.74 6360.31 6532.56
    5.5110 7.574779 38.88 6387.77 6533.45
    5.5150 7.569289 39.05 6422.38 6534.34
    5.5190 7.563807 38.97 6406.15 6535.22
    5.5230 7.558334 39.03 6418.23 6536.11
    5.5270 7.552867 39.21 6452.31 6537.00
    5.5310 7.547409 38.83 6378.69 6537.90
    5.5350 7.541960 38.92 6396.46 6538.79
    5.5390 7.536517 38.89 6390.85 6539.68
    5.5430 7.531082 38.43 6389.86 6540.58
    5.5470 7.525657 39.12 6435.08 6541.48
    5.5510 7.520237 38.94 6399.77 6542.37
    5.5550 7.514827 38.75 6363.15 6543.27
    5.5590 7.509424 38.45 6393.21 6544.17
    5.5630 7.504028 38.99 6409.46 6545.08
    5.5670 7.498641 38.98 6407.23 6545.98
    5.5710 7.493261 38.29 6440.87 6546.88
    5.5750 7.487889 38.35 6372.36 6547.79
    5.5790 7.482525 37.91 6365.87 6548.70
    5.5830 7.477168 38.48 6398.07 6549.60
    5.5870 7.471819 38.01 6385.00 6550.51
    5.5910 7.466477 38.48 6399.71 6551.42
    5.5950 7.461144 38.24 6350.93 6552.33
    5.5990 7.455818 38.53 6408.00 6553.25
    5.6030 7.450499 38.32 6367.64 6554.16
    5.6070 7.445189 38.42 6386.36 6555.07
    5.6110 7.439885 38.41 6386.07 6555.99
    5.6150 7.434589 38.33 6368.79 6556.90
    5.6190 7.429301 38.72 6445.43 6557.82
    5.6230 7.424020 38.40 6382.86 6558.74
    5.6270 7.418747 38.42 6387.57 6559.66
    5.6310 7.413481 37.95 6372.20 6560.58
    5.6350 7.408223 38.36 6374.64 6561.50
    5.6390 7.402973 38.34 6371.93 6562.43
    5.6430 7.397728 38.49 6400.43 6563.35
    5.6470 7.392493 38.60 6421.86 6564.28
    5.6510 7.387265 38.30 6362.79 6565.20
    5.6550 7.382043 38.65 6432.64 6566.13
    5.6590 7.376830 38.50 6402.64 6567.06
    5.6630 7.371624 38.49 6401.79 6567.98
    5.6670 7.366425 38.38 6378.64 6568.91
    5.6710 7.361233 38.47 6397.50 6569.85
    5.6750 7.356049 38.36 6375.79 6570.78
    5.6790 7.350872 38.33 6369.36 6571.71
    5.6830 7.345702 38.50 6401.86 6572.64
    5.6870 7.340540 38.45 6393.86 6573.58
    5.6910 7.335384 38.34 6370.86 6574.51
    5.6950 7.330236 38.42 6386.36 6575.45
    5.6990 7.325096 38.62 6425.79 6576.39
    5.7030 7.319962 38.48 6399.64 6577.32
    5.7070 7.314836 38.22 6347.50 6578.26
    5.7110 7.309717 38.33 6368.79 6579.20
    5.7150 7.304605 38.46 6395.86 6580.14
    5.7190 7.299501 38.23 6350.57 6581.08
    5.7230 7.294403 38.32 6366.71 6582.03
    5.7270 7.289312 38.26 6355.86 6582.97
    5.7310 7.284229 37.83 6348.87 6583.91
    5.7350 7.279152 38.33 6370.07 6584.86
    5.7390 7.274083 38.48 6398.07 6585.80
    5.7430 7.269022 38.47 6396.36 6586.75
    5.7470 7.263966 38.14 6332.21 6587.70
    5.7510 7.258918 38.21 6345.57 6588.65
    5.7550 7.253877 38.16 6336.86 6589.59
    5.7590 7.248843 38.38 6378.43 6590.54
    5.7630 7.243816 38.28 6358.71 6591.49
    5.7670 7.238795 38.25 6353.57 6592.44
    5.7710 7.233783 38.18 6340.86 6593.40
    5.7750 7.228776 38.01 6305.64 6594.35
    5.7790 7.223777 38.57 6416.00 6595.30
    5.7830 7.218785 38.33 6369.79 6596.26
    5.7870 7.213799 38.96 6404.77 6597.21
    5.7910 7.208821 39.02 6416.62 6598.17
    5.7950 7.203849 38.85 6382.08 6599.12
    5.7990 7.198884 38.47 6397.86 6600.08
    5.8030 7.193927 39.08 6426.92 6601.04
    5.8070 7.188975 39.14 6439.62 6601.99
    5.8110 7.184031 38.64 6341.38 6602.95
    5.8150 7.179093 38.96 6404.31 6603.91
    5.8190 7.174163 38.94 6399.23 6604.87
    5.8230 7.169239 38.74 6360.15 6605.83
    5.8270 7.164322 38.97 6405.38 6606.79
    5.8310 7.159411 38.97 6406.62 6607.75
    5.8350 7.154508 38.84 6379.62 6608.71
    5.8390 7.149611 38.71 6355.31 6609.68
    5.8430 7.144721 38.79 6369.92 6610.64
    5.8470 7.139837 38.71 6355.85 6611.60
    5.8510 7.134960 38.67 6346.38 6612.57
    5.8550 7.130090 37.98 6378.60 6613.53
    5.8590 7.125226 38.47 6397.64 6614.50
    5.8630 7.120369 38.20 6344.79 6615.47
    5.8670 7.115519 38.25 6352.79 6660.15
    5.8710 7.110676 38.37 6377.93 6664.54
    5.8750 7.105838 38.40 6382.57 6669.35
    5.8790 7.101008 38.33 6369.07 6674.65
    5.8830 7.096184 38.74 6449.43 6680.53
    5.8870 7.091367 38.34 6372.14 6687.08
    5.8910 7.086556 38.48 6398.50 6694.45
    5.8950 7.081751 38.71 6444.36 6702.80
    5.8990 7.076953 38.48 6398.14 6712.34
    5.9030 7.072163 38.55 6412.36 6723.33
    5.9070 7.067378 38.55 6412.57 6736.14
    5.9110 7.062600 38.53 6409.14 6751.20
    5.9150 7.057828 38.71 6443.64 6769.15
    5.9190 7.053062 38.33 6447.27 6790.81
    5.9230 7.048304 38.88 6476.64 6817.36
    5.9270 7.043551 38.76 6453.21 6850.43
    5.9310 7.038805 39.10 6520.57 6892.44
    5.9350 7.034065 39.37 6574.57 6947.00
    5.9390 7.029332 39.55 6609.36 7019.74
    5.9430 7.024605 39.90 6678.50 7119.73
    5.9470 7.019885 40.81 6858.36 7262.46
    5.9510 7.015170 42.31 7153.79 7476.74
    5.9550 7.010462 45.97 7875.57 7829.44
    5.9590 7.005761 52.99 9348.07 8525.92
    5.9630 7.001066 66.06 11861.20 10162.70
    5.9670 6.996377 80.92 14818.90 13803.70
    5.9710 6.991693 90.55 16738.20 19699.90
    5.9750 6.987018 91.63 16952.50 23133.20
    5.9790 6.982347 86.17 15864.90 18670.60
    5.9830 6.977684 75.16 13672.10 13028.40
    5.9870 6.973026 60.37 10729.70 9791.36
    5.9910 6.968374 49.18 8510.50 8377.20
    5.9950 6.963729 44.06 7499.29 7766.05
    5.9990 6.959090 42.05 7101.00 7446.35
    6.0030 6.954457 40.70 6836.07 7248.85
    6.0070 6.949831 40.15 6728.50 7116.62
    6.0110 6.945210 39.41 6581.86 7023.92
    6.0150 6.940596 38.85 6550.27 6956.65
    6.0190 6.935987 39.09 6518.64 6906.43
    6.0230 6.931386 38.88 6477.64 6868.06
    6.0270 6.926789 38.70 6442.00 6838.16
    6.0310 6.922200 38.76 6454.29 6814.47
    6.0350 6.917616 38.45 6393.57 6795.45
    6.0390 6.913038 38.39 6381.93 6779.98
    6.0430 6.908466 38.51 6404.50 6767.28
    6.0470 6.903901 38.52 6407.21 6756.76
    6.0510 6.899341 38.13 6329.14 6747.98
    6.0550 6.894788 38.44 6391.86 6740.60
    6.0590 6.890240 38.39 6381.50 6734.38
    6.0630 6.885699 38.20 6344.57 6729.11
    6.0670 6.881163 38.19 6342.29 6724.63
    6.0710 6.876634 38.40 6383.36 6720.80
    6.0750 6.872110 38.02 6308.21 6717.54
    6.0790 6.867592 38.18 6339.86 6714.76
    6.0830 6.863081 38.21 6345.21 6712.38
    6.0870 6.858575 38.25 6353.79 6670.17
    6.0910 6.854075 38.23 6349.50 6671.16
    6.0950 6.849582 38.70 6352.38 6672.14
    6.0990 6.845093 38.58 6329.69 6673.12
    6.1030 6.840611 38.78 6368.46 6674.11
    6.1070 6.836135 38.85 6382.85 6675.09
    6.1110 6.831665 38.67 6347.00 6676.07
    6.1150 6.827200 38.45 6304.85 6677.06
    6.1190 6.822741 38.69 6351.00 6678.04
    6.1230 6.818288 38.60 6332.92 6679.02
    6.1270 6.813841 38.70 6353.15 6680.01
    6.1310 6.809400 38.50 6312.92 6680.99
    6.1350 6.804964 38.61 6335.62 6681.98
    6.1390 6.800535 38.74 6360.92 6682.96
    6.1430 6.796111 38.51 6314.92 6683.94
    6.1470 6.791693 38.58 6329.69 6684.93
    6.1510 6.787280 37.91 6286.21 6685.91
    6.1550 6.782873 38.44 6301.77 6686.90
    6.1590 6.778472 38.80 6373.23 6687.88
    6.1630 6.774077 38.88 6389.15 6688.86
    6.1670 6.769688 38.40 6293.92 6689.85
    6.1710 6.765304 38.76 6364.46 6690.83
    6.1750 6.760926 38.28 6359.21 6691.81
    6.1790 6.756554 38.59 6330.46 6692.80
    6.1830 6.752186 38.73 6358.15 6693.78
    6.1870 6.747826 38.53 6318.92 6694.76
    6.1910 6.743470 38.52 6317.00 6695.75
    6.1950 6.739120 38.64 6341.08 6696.73
    6.1990 6.734776 38.63 6339.23 6697.71
    6.2030 6.730437 38.41 6295.15 6698.69
    6.2070 6.726104 38.64 6340.92 6699.68
    6.2110 6.721776 38.60 6334.00 6700.66
    6.2150 6.717454 38.33 6279.92 6701.64
    6.2190 6.713139 38.48 6310.15 6702.62
    6.2230 6.708827 38.65 6342.69 6703.61
    6.2270 6.704522 38.36 6375.71 6704.59
    6.2310 6.700222 38.55 6323.46 6705.57
    6.2350 6.695928 37.77 6259.71 6706.55
    6.2390 6.691639 37.73 6250.57 6707.53
    6.2430 6.687356 38.51 6315.85 6708.51
    6.2470 6.683078 38.31 6276.38 6709.50
    6.2510 6.678806 38.58 6329.54 6710.48
    6.2550 6.674539 38.66 6344.46 6711.46
    6.2590 6.670279 38.85 6382.62 6712.44
    6.2630 6.666022 38.40 6295.08 6713.42
    6.2670 6.661772 38.34 6370.50 6714.40
    6.2710 6.657527 38.12 6327.21 6715.38
    6.2750 6.653287 38.28 6359.86 6716.36
    6.2790 6.649053 37.90 6285.79 6717.34
    6.2830 6.644825 38.20 6343.64 6718.32
    6.2870 6.640601 38.23 6350.07 6719.29
    6.2910 6.636383 37.97 6298.14 6720.27
    6.2950 6.632170 38.13 6329.14 6721.25
    6.2990 6.627963 38.11 6327.00 6722.23
    6.3030 6.623761 38.06 6316.93 6723.21
    6.3070 6.619564 37.99 6301.86 6724.18
    6.3110 6.615373 38.02 6307.57 6725.16
    6.3150 6.611187 37.85 6352.40 6726.14
    6.3190 6.607006 38.04 6311.64 6727.11
    6.3230 6.602831 38.32 6367.00 6728.09
    6.3270 6.598660 38.25 6353.79 6729.07
    6.3310 6.594496 38.03 6309.93 6730.04
    6.3350 6.590336 38.41 6384.21 6731.02
    6.3390 6.586182 38.09 6322.93 6731.99
    6.3430 6.582033 37.81 6266.50 6732.97
    6.3470 6.577888 38.27 6357.71 6733.94
    6.3510 6.573750 38.12 6327.64 6734.91
    6.3550 6.569616 38.01 6305.93 6735.89
    6.3590 6.565488 37.74 6331.67 6736.86
    6.3630 6.561365 38.07 6317.36 6737.83
    6.3670 6.557247 38.18 6339.86 6738.80
    6.3710 6.553135 38.08 6319.43 6739.78
    6.3750 6.549027 38.00 6305.29 6740.75
    6.3790 6.544924 37.97 6298.79 6741.72
    6.3830 6.540827 38.29 6360.57 6742.69
    6.3870 6.536735 37.87 6279.14 6743.66
    6.3910 6.532649 37.94 6293.14 6744.63
    6.3950 6.528566 38.20 6343.07 6745.60
    6.3990 6.524489 38.05 6314.29 6746.57
    6.4030 6.520419 37.92 6289.43 6747.53
    6.4070 6.516352 38.03 6311.29 6748.50
    6.4110 6.512290 38.14 6331.21 6749.47
    6.4150 6.508234 38.30 6363.93 6750.44
    6.4190 6.504182 38.08 6319.93 6751.40
    6.4230 6.500136 38.12 6328.71 6752.37
    6.4270 6.496095 37.98 6300.93 6753.33
    6.4310 6.492058 38.10 6325.00 6754.30
    6.4350 6.488028 37.94 6293.36 6755.26
    6.4390 6.484001 37.98 6301.29 6756.23
    6.4430 6.479980 38.17 6338.07 6757.19
    6.4470 6.475963 38.34 6371.93 6758.15
    6.4510 6.471952 38.12 6329.00 6759.12
    6.4550 6.467946 38.12 6328.43 6760.08
    6.4590 6.463944 38.05 6314.86 6761.04
    6.4630 6.459949 38.15 6333.29 6762.00
    6.4670 6.455957 38.10 6324.21 6762.96
    6.4710 6.451970 38.30 6364.14 6763.92
    6.4750 6.447989 38.27 6357.43 6764.88
    6.4790 6.444012 38.53 6408.36 6765.84
    6.4830 6.440041 37.71 6324.93 6766.79
    6.4870 6.436074 37.98 6301.00 6767.75
    6.4910 6.432112 38.06 6316.64 6768.71
    6.4950 6.428155 38.06 6317.21 6769.67
    6.4990 6.424202 38.61 6336.15 6770.62
    6.5030 6.420256 38.22 6347.79 6771.58
    6.5070 6.416313 38.37 6288.15 6772.53
    6.5110 6.412375 38.71 6354.31 6773.48
    6.5150 6.408443 38.87 6386.15 6774.44
    6.5190 6.404515 38.65 6343.00 6775.39
    6.5230 6.400592 38.80 6371.85 6776.34
    6.5270 6.396673 38.81 6374.38 6777.29
    6.5310 6.392760 38.57 6327.54 6778.24
    6.5350 6.388851 38.67 6347.77 6779.19
    6.5390 6.384947 38.62 6336.31 6780.14
    6.5430 6.381048 37.99 6302.14 6781.09
    6.5470 6.377154 38.71 6354.38 6782.04
    6.5510 6.373264 38.47 6308.62 6782.98
    6.5550 6.369379 38.60 6333.85 6783.93
    6.5590 6.365499 38.22 6347.50 6784.88
    6.5630 6.361624 38.54 6321.00 6785.82
    6.5670 6.357753 38.67 6347.46 6786.77
    6.5710 6.353887 37.89 6362.00 6787.71
    6.5750 6.350026 38.00 6304.14 6788.65
    6.5790 6.346169 37.51 6286.13 6789.60
    6.5830 6.342317 38.16 6336.50 6790.54
    6.5870 6.338470 38.12 6327.21 6791.48
    6.5910 6.334628 38.38 6379.64 6792.42
    6.5950 6.330790 38.28 6358.71 6793.36
    6.5990 6.326957 38.30 6363.21 6794.30
    6.6030 6.323128 38.09 6322.86 6795.23
    6.6070 6.319304 38.07 6319.07 6796.17
    6.6110 6.315485 38.22 6347.00 6797.11
    6.6150 6.311671 38.24 6351.43 6798.04
    6.6190 6.307860 38.10 6325.00 6798.98
    6.6230 6.304055 38.16 6336.50 6799.91
    6.6270 6.300254 38.04 6313.36 6800.84
    6.6310 6.296458 37.64 6312.20 6801.78
    6.6350 6.292666 38.32 6368.21 6802.71
    6.6390 6.288879 38.25 6353.29 6803.64
    6.6430 6.285097 38.19 6341.07 6804.57
    6.6470 6.281319 38.27 6356.93 6805.50
    6.6510 6.277545 38.20 6344.57 6806.43
    6.6550 6.273776 38.25 6353.93 6807.35
    6.6590 6.270012 38.15 6334.64 6808.28
    6.6630 6.266252 38.31 6365.57 6809.21
    6.6670 6.262497 38.27 6358.00 6810.13
    6.6710 6.258746 38.27 6358.50 6811.06
    6.6750 6.255000 38.07 6317.93 6811.98
    6.6790 6.251258 38.21 6346.71 6812.90
    6.6830 6.247520 38.26 6355.36 6813.82
    6.6870 6.243788 38.09 6322.36 6814.74
    6.6910 6.240059 38.06 6317.29 6815.66
    6.6950 6.236335 38.28 6359.93 6816.58
    6.6990 6.232616 38.50 6403.07 6817.50
    6.7030 6.228901 38.39 6381.43 6818.42
    6.7070 6.225190 38.30 6363.14 6819.33
    6.7110 6.221484 38.23 6349.21 6820.25
    6.7150 6.217782 38.33 6369.00 6821.16
    6.7190 6.214085 38.40 6383.79 6822.08
    6.7230 6.210392 38.29 6361.86 6822.99
    6.7270 6.206703 38.27 6357.57 6823.90
    6.7310 6.203019 38.10 6402.40 6824.81
    6.7350 6.199339 38.33 6368.43 6825.72
    6.7390 6.195664 38.38 6380.07 6826.63
    6.7430 6.191992 38.39 6382.00 6827.54
    6.7470 6.188326 38.41 6384.57 6828.45
    6.7510 6.184664 38.38 6378.71 6829.35
    6.7550 6.181005 38.17 6337.14 6830.26
    6.7590 6.177352 38.28 6360.50 6831.16
    6.7630 6.173702 38.40 6383.79 6832.06
    6.7670 6.170057 38.38 6378.93 6832.97
    6.7710 6.166417 38.38 6379.50 6833.87
    6.7750 6.162780 38.17 6338.14 6834.77
    6.7790 6.159148 38.49 6400.21 6835.67
    6.7830 6.155520 38.40 6384.00 6836.56
    6.7870 6.151896 38.98 6407.62 6837.46
    6.7910 6.148277 38.98 6407.23 6838.36
    6.7950 6.144662 38.97 6405.08 6839.25
    6.7990 6.141052 38.70 6442.43 6840.15
    6.8030 6.137445 39.08 6426.62 6841.04
    6.8070 6.133842 39.29 6469.15 6841.93
    6.8110 6.130244 39.12 6434.69 6842.82
    6.8150 6.126650 39.03 6418.08 6843.71
    6.8190 6.123061 39.06 6424.08 6844.60
    6.8230 6.119476 39.37 6484.77 6845.49
    6.8270 6.115894 39.46 6501.15 6891.89
    6.8310 6.112318 39.35 6479.92 6896.01
    6.8350 6.108745 39.09 6430.23 6900.49
    6.8390 6.105175 39.37 6485.00 6905.38
    6.8430 6.101612 39.14 6440.00 6910.75
    6.8470 6.098051 39.30 6470.31 6916.68
    6.8510 6.094495 39.43 6497.00 6923.25
    6.8550 6.090943 38.58 6496.60 6930.59
    6.8590 6.087395 38.80 6461.36 6938.85
    6.8630 6.083851 39.17 6534.57 6948.20
    6.8670 6.080312 38.97 6495.00 6958.87
    6.8710 6.076777 39.13 6527.07 6971.15
    6.8750 6.073245 39.35 6570.29 6985.41
    6.8790 6.069717 39.47 6593.57 7002.13
    6.8830 6.066195 39.81 6660.86 7021.97
    6.8870 6.062675 39.81 6661.21 7045.78
    6.8910 6.059161 39.96 6689.36 7074.75
    6.8950 6.055650 40.25 6746.50 7110.54
    6.8990 6.052143 40.38 6773.79 7155.53
    6.9030 6.048640 40.85 6864.43 7325.08
    6.9070 6.045142 41.35 6963.93 7408.50
    6.9110 6.041647 42.25 7141.14 7519.05
    6.9150 6.038157 43.27 7342.43 7670.62
    6.9190 6.034670 44.77 7719.60 7887.46
    6.9230 6.031188 48.63 8401.07 8219.55
    6.9270 6.027709 53.86 9438.00 8791.80
    6.9310 6.024234 62.94 11240.60 9924.20
    6.9350 6.020764 75.37 13712.00 12241.40
    6.9390 6.017297 87.88 16206.40 16362.60
    6.9430 6.013835 93.34 17294.20 21118.80
    6.9470 6.010376 92.81 17188.80 21035.60
    6.9510 6.006922 85.55 15740.60 16287.60
    6.9550 6.003472 75.11 13662.10 12281.10
    6.9590 6.000025 67.79 12290.90 10074.90
    6.9630 5.996583 68.48 12341.90 9035.88
    6.9670 5.993144 74.64 13567.60 8551.52
    6.9710 5.989709 77.84 14205.70 8313.77
    6.9750 5.986279 76.56 13949.90 8206.25
    6.9790 5.982852 73.30 13301.10 8187.15
    6.9830 5.979429 67.62 12171.10 8242.46
    6.9870 5.976010 59.84 10625.10 8373.56
    6.9910 5.972595 54.90 9643.71 8595.62
    6.9950 5.969184 55.45 9752.29 8942.54
    6.9990 5.965777 60.68 10791.50 9482.71
    7.0030 5.962374 69.78 12600.70 10373.40
    7.0070 5.958974 86.47 15925.10 12026.00
    7.0110 5.955578 112.36 21088.40 15404.30
    7.0150 5.952187 152.42 29258.90 22072.40
    7.0190 5.948799 193.06 37210.20 32890.00
    7.0230 5.945415 209.68 40531.40 42866.00
    7.0270 5.942035 200.55 38707.00 39522.00
    7.0310 5.938659 169.79 32559.40 27806.10
    7.0350 5.935287 127.02 24015.10 18664.00
    7.0390 5.931918 91.88 17002.20 13583.40
    7.0430 5.928553 71.22 12886.10 11082.60
    7.0470 5.925192 59.65 10587.10 9805.90
    7.0510 5.921835 52.82 9231.43 9083.01
    7.0550 5.918482 48.73 8421.79 8598.29
    7.0590 5.915133 46.48 7976.07 8261.41
    7.0630 5.911787 44.52 7589.07 8018.02
    7.0670 5.908445 43.19 7326.93 7794.38
    7.0710 5.905107 42.36 7163.29 7659.00
    7.0750 5.901772 41.45 6984.36 7554.18
    7.0790 5.898442 41.00 6895.64 7471.70
    7.0830 5.895114 40.88 6871.57 7406.03
    7.0870 5.891792 40.26 6749.29 7353.24
    7.0910 5.888473 40.30 6756.50 7310.57
    7.0950 5.885157 40.25 6748.07 7276.01
    7.0990 5.881845 39.94 6686.79 7248.10
    7.1030 5.878537 39.90 6678.79 7225.79
    7.1070 5.875233 39.69 6636.57 7208.31
    7.1110 5.871932 39.74 6647.57 7195.16
    7.1150 5.868636 39.66 6631.21 7186.03
    7.1190 5.865342 39.67 6633.21 7180.79
    7.1230 5.862052 39.65 6629.36 7179.54
    7.1270 5.858767 39.64 6626.71 7182.56
    7.1310 5.855484 39.67 6632.50 7190.45
    7.1350 5.852206 39.81 6660.36 7204.14
    7.1390 5.848931 40.03 6704.00 7225.15
    7.1430 5.845660 40.32 6761.14 7255.81
    7.1470 5.842393 40.54 6804.14 7299.79
    7.1510 5.839129 40.69 6913.47 7261.02
    7.1550 5.835869 42.12 7116.00 7360.27
    7.1590 5.832613 44.46 7577.71 7510.67
    7.1630 5.829360 47.08 8095.21 7765.73
    7.1670 5.826110 51.90 9049.86 8254.78
    7.1710 5.822865 60.81 10816.60 9219.13
    7.1750 5.819623 72.32 13192.50 10922.80
    7.1790 5.816385 82.07 15048.10 13226.60
    7.1830 5.813149 84.82 15596.10 14540.70
    7.1870 5.809919 81.04 14842.30 13165.00
    7.1910 5.806691 71.29 12900.60 10867.50
    7.1950 5.803467 59.66 10588.80 9187.65
    7.1990 5.800247 50.43 8758.50 8242.26
    7.2030 5.797030 45.73 7828.50 7764.08
    7.2070 5.793817 43.21 7331.36 7514.73
    7.2110 5.790607 41.93 7077.71 7367.79
    7.2150 5.787401 40.82 6860.29 7271.13
    7.2190 5.784198 40.27 6751.86 7203.28
    7.2230 5.780999 39.80 6657.86 7153.85
    7.2270 5.777804 39.30 6639.13 7116.84
    7.2310 5.774612 39.29 6558.64 7088.48
    7.2350 5.771424 38.89 6557.33 7066.36
    7.2390 5.768239 38.66 6512.53 7048.81
    7.2430 5.765058 39.11 6522.86 7034.70
    7.2470 5.761880 39.17 6534.21 7023.22
    7.2510 5.758706 39.13 6526.43 7013.79
    7.2550 5.755535 39.09 6518.14 7005.98
    7.2590 5.752368 39.07 6515.43 6999.46
    7.2630 5.749204 38.92 6485.29 6993.98
    7.2670 5.746043 38.72 6523.73 6989.37
    7.2710 5.742887 38.47 6475.80 6985.45
    7.2750 5.739733 38.43 6467.47 6982.11
    7.2790 5.736584 38.42 6465.47 6979.27
    7.2830 5.733437 38.46 6474.00 6976.85
    7.2870 5.730294 38.64 6508.53 6974.78
    7.2910 5.727155 38.71 6522.07 6973.01
    7.2950 5.724019 38.70 6519.73 6971.50
    7.2990 5.720886 38.47 6475.00 6970.21
    7.3030 5.717757 38.65 6509.93 6969.12
    7.3070 5.714631 38.23 6427.93 6968.20
    7.3110 5.711509 38.47 6475.00 6967.43
    7.3150 5.708389 38.43 6536.88 6966.79
    7.3190 5.705274 38.49 6478.40 6945.94
    7.3230 5.702162 38.56 6492.47 6946.66
    7.3270 5.699053 38.41 6463.13 6952.49
    7.3310 5.695948 38.27 6435.80 6953.51
    7.3350 5.692846 38.66 6512.40 6954.55
    7.3390 5.689747 38.57 6494.67 6955.62
    7.3430 5.686652 38.41 6463.07 6956.72
    7.3470 5.683560 38.61 6502.40 6957.86
    7.3510 5.680472 38.75 6529.67 6959.04
    7.3550 5.677387 38.72 6523.93 6960.27
    7.3590 5.674305 38.38 6527.56 6961.55
    7.3630 5.671227 38.48 6478.27 6962.90
    7.3670 5.668152 38.88 6556.00 6964.32
    7.3710 5.665080 38.76 6533.20 6965.83
    7.3750 5.662012 38.88 6556.00 6967.44
    7.3790 5.658947 38.94 6568.40 6969.17
    7.3830 5.655885 39.04 6587.47 6971.05
    7.3870 5.652826 38.84 6548.47 6973.11
    7.3910 5.649772 39.31 6640.53 6975.39
    7.3950 5.646719 39.87 6750.73 6977.96
    7.3990 5.643671 40.63 6901.33 6980.91
    7.4030 5.640626 41.21 7015.00 6984.34
    7.4070 5.637584 41.87 7145.93 6988.29
    7.4110 5.634546 42.20 7211.53 6992.64
    7.4150 5.631510 42.06 7183.40 6997.40
    7.4190 5.628478 41.31 7035.60 7003.05
    7.4230 5.625450 40.49 6873.73 7010.11
    7.4270 5.622424 39.95 6766.40 7019.11
    7.4310 5.619402 39.71 6719.80 7030.71
    7.4350 5.616383 39.72 6721.40 7046.02
    7.4390 5.613367 40.35 6845.87 7066.88
    7.4430 5.610354 40.12 6799.73 7096.96
    7.4470 5.607346 40.67 6908.73 7144.68
    7.4510 5.604340 41.71 7113.60 7229.74
    7.4550 5.601337 43.81 7528.73 7390.66
    7.4590 5.598337 47.61 8282.27 7679.72
    7.4630 5.595341 52.96 9343.13 8125.07
    7.4670 5.592348 56.33 10011.40 8621.58
    7.4710 5.589358 57.19 10182.70 8787.70
    7.4750 5.586371 55.40 9825.60 8426.65
    7.4790 5.583388 52.66 9282.40 7923.59
    7.4830 5.580407 46.97 8227.12 7543.85
    7.4870 5.577430 43.47 7461.80 7316.10
    7.4910 5.574456 41.71 7114.00 7194.34
    7.4950 5.571486 40.77 6929.73 7129.75
    7.4990 5.568517 40.91 6877.93 7092.28
    7.5030 5.565554 39.95 6767.33 7068.02
    7.5070 5.562592 40.20 6737.79 7051.08
    7.5110 5.559634 40.31 6759.21 7038.76
    7.5150 5.556679 40.45 6786.21 7029.56
    7.5190 5.553727 40.16 6728.86 7022.58
    7.5230 5.550779 40.06 6709.64 7017.19
    7.5270 5.547832 40.05 6707.86 7012.98
    7.5310 5.544890 40.01 6700.50 7009.66
    7.5350 5.541952 39.82 6662.14 7007.04
    7.5390 5.539015 40.12 6721.07 7004.94
    7.5430 5.536081 39.77 6731.33 7003.28
    7.5470 5.533152 40.41 6779.07 7157.41
    7.5510 5.530225 40.35 6766.64 7164.78
    7.5550 5.527301 40.32 6761.21 7291.41
    7.5590 5.524381 40.00 6777.87 7307.04
    7.5630 5.521463 40.45 6786.86 7324.23
    7.5670 5.518548 40.74 6844.36 7343.11
    7.5710 5.515637 40.00 6846.88 7363.86
    7.5750 5.512729 40.29 6833.80 7386.69
    7.5790 5.509823 40.00 6847.69 7411.82
    7.5830 5.506921 40.59 6892.47 7439.55
    7.5870 5.504023 40.67 6910.07 7470.23
    7.5910 5.501126 40.66 6907.67 7504.26
    7.5950 5.498233 40.87 6949.40 7542.11
    7.5990 5.495343 41.18 7010.20 7584.38
    7.6030 5.492456 41.35 7043.93 7631.74
    7.6070 5.489573 41.67 7106.73 7685.06
    7.6110 5.486692 42.14 7199.47 7745.36
    7.6150 5.483814 42.31 7233.40 7813.90
    7.6190 5.480939 42.40 7251.47 7887.51
    7.6230 5.478067 42.86 7341.53 7977.87
    7.6270 5.475199 43.24 7415.93 8082.44
    7.6310 5.472332 43.33 7506.00 8204.39
    7.6350 5.469471 44.57 7680.20 8347.80
    7.6390 5.466610 45.69 7900.93 8518.03
    7.6430 5.463754 46.56 8073.40 8722.20
    7.6470 5.460900 47.67 8292.93 8969.93
    7.6510 5.458049 49.14 8584.47 9274.58
    7.6550 5.455201 51.19 8990.53 9654.63
    7.6590 5.452357 53.21 9464.38 10137.40
    7.6630 5.449515 56.94 10132.80 10762.90
    7.6670 5.446676 61.24 10987.60 11596.60
    7.6710 5.443840 67.86 12304.00 12756.30
    7.6750 5.441007 77.23 14170.30 14491.00
    7.6790 5.438177 93.30 17374.90 17349.30
    7.6830 5.435350 119.83 22669.10 22413.70
    7.6870 5.432526 163.40 31372.90 31361.00
    7.6910 5.429705 234.52 45590.70 45906.40
    7.6950 5.426887 339.49 66576.90 65921.20
    7.6990 5.424071 459.26 90528.30 85129.20
    7.7030 5.421259 549.13 108500.00 92738.50
    7.7070 5.418449 557.80 110234.00 88412.40
    7.7110 5.415643 503.64 99403.90 74423.20
    7.7150 5.412839 402.39 79156.70 54810.90
    7.7190 5.410039 279.80 54641.80 37859.50
    7.7230 5.407241 177.17 34125.70 26449.00
    7.7270 5.404446 115.86 21877.90 19653.40
    7.7310 5.401654 85.60 15915.90 15801.10
    7.7350 5.398865 69.99 12727.10 13558.30
    7.7390 5.396079 61.47 11032.90 12138.90
    7.7430 5.393295 56.26 9996.73 11158.00
    7.7470 5.390515 52.21 9194.27 10438.70
    7.7510 5.387738 49.38 8631.53 9891.55
    7.7550 5.384963 47.49 8257.20 9465.51
    7.7590 5.382191 46.02 7967.20 9127.15
    7.7630 5.379421 44.72 7710.40 8854.27
    7.7670 5.376656 43.98 7562.80 8631.04
    7.7710 5.373892 43.24 7417.80 8446.17
    7.7750 5.371131 42.85 7338.87 8291.40
    7.7790 5.368374 42.50 7270.73 8160.56
    7.7830 5.365619 42.01 7173.27 8048.99
    7.7870 5.362867 42.14 7120.21 7953.10
    7.7910 5.360118 42.12 7116.07 7870.10
    7.7950 5.357372 41.85 7062.79 7797.78
    7.7990 5.354629 41.19 7011.00 7734.44
    7.8030 5.351888 41.74 7039.79 7678.60
    7.8070 5.349150 41.58 7009.14 7629.20
    7.8110 5.346415 41.44 6982.43 7585.23
    7.8150 5.343683 41.18 6930.93 7545.98
    7.8190 5.340953 41.07 6908.64 7510.78
    7.8230 5.338227 41.16 6926.07 7479.10
    7.8270 5.335502 41.02 6898.36 7450.50
    7.8310 5.332781 41.20 6934.79 7424.59
    7.8350 5.330063 41.25 6943.36 7401.06
    7.8390 5.327348 40.93 6881.50 7379.62
    7.8430 5.324635 40.86 6867.86 7360.04
    7.8470 5.321925 40.61 6818.21 7342.11
    7.8510 5.319218 40.70 6835.00 7325.66
    7.8550 5.316514 40.40 6855.60 7310.53
    7.8590 5.313811 40.91 6877.57 7152.18
    7.8630 5.311113 41.04 6901.93 7146.30
    7.8670 5.308416 40.90 6875.00 7028.47
    7.8710 5.305723 40.54 6803.86 7028.94
    7.8750 5.303032 40.71 6837.64 7029.41
    7.8790 5.300344 40.85 6865.86 7029.88
    7.8830 5.297659 41.05 6905.36 7030.35
    7.8870 5.294976 40.78 6851.57 7030.81
    7.8910 5.292297 40.69 6832.93 7031.28
    7.8950 5.289619 40.98 6891.93 7107.01
    7.8990 5.286945 40.87 6869.29 7111.24
    7.9030 5.284274 41.29 6951.71 7115.76
    7.9070 5.281604 41.07 6908.50 7120.59
    7.9110 5.278938 40.93 6881.00 7125.78
    7.9150 5.276275 40.97 6889.71 7131.36
    7.9190 5.273614 40.74 6923.80 7137.38
    7.9230 5.270956 41.19 6932.00 7143.88
    7.9270 5.268300 41.05 6904.14 7150.94
    7.9310 5.265647 41.31 6955.36 7158.60
    7.9350 5.262997 41.48 6990.07 7166.97
    7.9390 5.260349 41.53 6998.79 7176.13
    7.9430 5.257705 41.09 6912.21 7186.18
    7.9470 5.255063 41.42 6976.93 7197.25
    7.9510 5.252423 41.47 6987.93 7209.51
    7.9550 5.249786 41.57 7007.64 7373.04
    7.9590 5.247152 41.35 7043.40 7395.54
    7.9630 5.244521 41.67 7026.29 7420.42
    7.9670 5.241892 42.02 7095.86 7448.06
    7.9710 5.239265 41.90 7072.21 7478.89
    7.9750 5.236642 42.33 7156.57 7513.48
    7.9790 5.234021 42.08 7108.79 7552.49
    7.9830 5.231403 42.35 7161.71 7596.75
    7.9870 5.228787 42.59 7208.50 7647.34
    7.9910 5.226173 42.81 7251.79 7705.57
    7.9950 5.223564 43.21 7331.07 7773.19
    7.9990 5.220955 43.73 7433.07 7852.44
    8.0030 5.218350 43.81 7449.14 7946.31
    8.0070 5.215748 44.49 7583.21 8058.84
    8.0110 5.213148 44.68 7621.79 8195.60
    8.0150 5.210550 45.01 7837.88 8364.46
    8.0190 5.207955 46.90 8059.29 8576.90
    8.0230 5.205363 48.81 8437.64 8850.86
    8.0270 5.202773 50.78 8828.21 9217.47
    8.0310 5.200186 53.99 9462.93 9740.27
    8.0350 5.197602 58.83 10423.50 10556.60
    8.0390 5.195020 67.50 12146.30 11943.00
    8.0430 5.192440 81.70 14974.40 14357.50
    8.0470 5.189864 106.54 19926.90 18345.20
    8.0510 5.187290 141.77 26961.70 24182.10
    8.0550 5.184717 181.50 34899.20 31072.50
    8.0590 5.182148 205.70 39736.10 35796.50
    8.0630 5.179582 204.91 39579.40 34350.00
    8.0670 5.177018 177.19 34038.20 28286.80
    8.0710 5.174456 136.37 25883.30 21948.20
    8.0750 5.171897 102.26 19073.50 17282.80
    8.0790 5.169340 82.80 15192.90 14459.50
    8.0830 5.166787 74.65 13570.10 13034.60
    8.0870 5.164236 71.37 12916.40 12517.20
    8.0910 5.161687 72.33 13106.90 12600.50
    8.0950 5.159140 76.92 14020.90 13217.50
    8.0990 5.156597 83.97 15426.60 14563.80
    8.1030 5.154056 97.86 18195.80 17171.80
    8.1070 5.151516 122.62 23137.60 21944.20
    8.1110 5.148981 163.94 31390.60 29929.20
    8.1150 5.146447 228.60 44313.40 41592.60
    8.1190 5.143915 299.35 58458.50 55203.60
    8.1230 5.141387 344.09 67403.60 64245.90
    8.1270 5.138861 345.57 67700.50 60893.80
    8.1310 5.136337 304.65 59518.80 48319.50
    8.1350 5.133815 234.18 45428.70 35079.50
    8.1390 5.131297 156.11 29826.10 25051.40
    8.1430 5.128780 101.00 18821.30 18589.90
    8.1470 5.126266 74.57 13552.80 14804.00
    8.1510 5.123755 61.17 10974.00 12641.40
    8.1550 5.121246 54.80 9624.43 11343.20
    8.1590 5.118739 51.75 9019.36 10490.90
    8.1630 5.116235 49.32 8538.00 9883.96
    8.1670 5.113734 46.95 8069.79 9428.71
    8.1710 5.111235 46.07 7895.93 9076.59
    8.1750 5.108737 44.74 7713.93 8798.15
    8.1790 5.106244 44.69 7622.14 8574.22
    8.1830 5.103752 44.05 7496.57 8391.43
    8.1870 5.101263 43.66 7419.57 8240.39
    8.1910 5.098775 43.35 7358.21 8114.05
    8.1950 5.096291 42.88 7266.57 8007.32
    8.1990 5.093809 43.29 7254.69 7916.35
    8.2030 5.091330 43.16 7230.08 7838.16
    8.2070 5.088852 42.97 7191.23 7770.46
    8.2110 5.086377 42.86 7171.46 7711.45
    8.2150 5.083905 42.60 7118.77 7659.69
    8.2190 5.081435 42.38 7075.23 7614.03
    8.2230 5.078968 42.33 7067.08 7573.56
    8.2270 5.076502 42.25 7141.29 7537.52
    8.2310 5.074039 42.21 7043.08 7435.06
    8.2350 5.071579 41.95 7081.29 7409.25
    8.2390 5.069121 41.92 7076.93 7386.09
    8.2430 5.066665 42.40 7079.00 7365.23
    8.2470 5.064213 42.58 7114.92 7346.36
    8.2510 5.061761 42.85 7168.85 7329.27
    8.2550 5.059313 42.63 7125.38 7313.72
    8.2590 5.056867 42.89 7175.77 7299.54
    8.2630 5.054423 43.19 7234.92 7286.58
    8.2670 5.051982 42.87 7264.00 7274.71
    8.2710 5.049543 42.75 7240.86 7263.80
    8.2750 5.047107 43.07 7303.79 7253.76
    8.2790 5.044672 43.55 7398.21 7244.51
    8.2830 5.042240 44.06 7499.29 7235.95
    8.2870 5.039811 45.08 7699.07 7228.03
    8.2910 5.037383 45.80 7841.93 7389.40
    8.2950 5.034958 47.42 8163.36 7243.84
    8.2990 5.032536 49.66 8606.29 7252.42
    8.3030 5.030116 53.16 9298.71 7261.59
    8.3070 5.027698 57.34 10128.60 7271.42
    8.3110 5.025282 63.31 11314.40 7281.97
    8.3150 5.022869 67.01 12135.10 7293.33
    8.3190 5.020458 69.41 12527.20 7305.57
    8.3230 5.018050 69.23 12490.30 7318.80
    8.3270 5.015644 67.47 12140.60 7333.13
    8.3310 5.013239 64.45 11540.10 7348.67
    8.3350 5.010838 62.87 11225.40 7365.58
    8.3390 5.008439 60.84 10823.00 7384.03
    8.3430 5.006042 59.46 10548.80 7404.21
    8.3470 5.003646 58.56 10370.80 7426.35
    8.3510 5.001255 57.76 10211.40 7450.70
    8.3550 4.998865 57.34 10128.40 7477.59
    8.3590 4.996476 56.89 10038.00 7507.37
    8.3630 4.994091 56.84 10027.90 7540.48
    8.3670 4.991708 57.19 10097.90 7577.44
    8.3710 4.989326 57.07 10074.90 7618.86
    8.3750 4.986948 57.13 10086.30 7665.51
    8.3790 4.984571 57.39 10137.40 7718.30
    8.3830 4.982197 57.96 10251.60 7778.35
    8.3870 4.979825 57.90 10239.30 7847.05
    8.3910 4.977456 58.33 10324.30 7926.17
    8.3950 4.975088 58.63 10384.90 8017.88
    8.3990 4.972723 59.26 10509.80 8125.00
    8.4030 4.970360 59.59 10574.40 8251.12
    8.4070 4.967999 60.20 10696.40 8401.07
    8.4110 4.965641 61.08 10870.00 8581.08
    8.4150 4.963285 62.32 11116.40 8799.67
    8.4190 4.960931 63.16 11283.10 9068.58
    8.4230 4.958580 64.29 11509.40 9404.06
    8.4270 4.956230 65.82 11813.30 9830.31
    8.4310 4.953883 67.98 12241.50 10385.10
    8.4350 4.951538 71.34 12910.10 11134.80
    8.4390 4.949195 76.02 13843.20 12211.70
    8.4430 4.946855 84.56 15543.90 13890.60
    8.4470 4.944517 98.23 18270.00 16695.80
    8.4510 4.942180 125.01 23614.50 21469.50
    8.4550 4.939847 179.00 34400.80 29226.70
    8.4590 4.937515 274.23 53435.80 40634.20
    8.4630 4.935185 385.05 75595.60 54908.60
    8.4670 4.932858 453.35 89252.00 67679.00
    8.4710 4.930533 467.69 92119.50 70644.40
    8.4750 4.928210 428.22 84226.60 61178.10
    8.4790 4.925889 346.81 67947.70 46726.40
    8.4830 4.923571 228.70 44425.50 33805.00
    8.4870 4.921255 145.02 27611.50 24468.80
    8.4910 4.918941 108.05 20227.90 18500.80
    8.4950 4.916629 90.23 16673.60 14949.00
    8.4990 4.914319 80.82 14698.90 12856.50
    8.5030 4.912011 73.93 13426.10 11560.30
    8.5070 4.909706 70.18 12580.90 10688.90
    8.5110 4.907403 67.76 12099.80 10059.30
    8.5150 4.905102 65.54 11659.70 9582.63
    8.5190 4.902803 63.99 11352.50 9210.93
    8.5230 4.900506 63.05 11165.70 8915.28
    8.5270 4.898211 61.65 10886.30 8676.50
    8.5310 4.895919 60.35 10628.50 8481.02
    8.5350 4.893629 59.97 10553.70 8318.98
    8.5390 4.891341 59.28 10417.90 8183.31
    8.5430 4.889054 58.36 10329.80 8068.60
    8.5470 4.886771 58.17 10196.30 7970.81
    8.5510 4.884490 57.94 10152.20 7886.73
    8.5550 4.882209 57.45 10054.10 7813.98
    8.5590 4.879932 56.89 10037.90 7750.60
    8.5630 4.877657 56.74 9914.00 7695.06
    8.5670 4.875383 56.60 9886.38 7646.14
    8.5710 4.873113 55.41 9829.47 7602.81
    8.5750 4.870844 55.51 9765.71 7564.26
    8.5790 4.868577 54.90 9728.13 7529.83
    8.5830 4.866312 55.15 9694.36 7498.94
    8.5870 4.864050 55.21 9706.43 7471.14
    8.5910 4.861789 54.73 9609.36 7446.01
    8.5950 4.859530 54.50 9564.79 7423.23
    8.5990 4.857275 54.40 9545.57 7405.02
    8.6030 4.855021 54.24 9513.79 7386.25
    8.6070 4.852768 54.15 9494.79 7369.10
    8.6110 4.850518 54.03 9471.36 7353.40
    8.6150 4.848270 53.87 9439.57 7338.99
    8.6190 4.846025 53.85 9435.71 7325.74
    8.6230 4.843781 53.80 9425.64 7313.54
    8.6270 4.841539 53.66 9398.57 7302.27
    8.6310 4.839300 53.10 9370.93 7291.85
    8.6350 4.837062 53.66 9397.64 7282.21
    8.6390 4.834826 54.02 9469.50 7273.27
    8.6430 4.832594 53.59 9384.00 7264.97
    8.6470 4.830362 53.76 9418.36 7257.26
    8.6510 4.828133 53.53 9371.79 7250.09
    8.6550 4.825906 53.57 9379.36 7085.84
    8.6590 4.823680 52.77 9304.00 7086.21
    8.6630 4.821458 53.16 9298.64 7086.61
    8.6670 4.819237 52.82 9230.93 7087.05
    8.6710 4.817018 52.23 9114.21 7087.52
    8.6750 4.814801 51.69 9008.14 7088.03
    8.6790 4.812586 51.53 8975.07 7088.60
    8.6830 4.810374 50.78 8827.86 7089.23
    8.6870 4.808163 50.17 8706.86 7089.93
    8.6910 4.805954 49.84 8641.57 7090.71
    8.6950 4.803748 49.83 8638.50 7091.59
    8.6990 4.801543 49.74 8621.57 7092.59
    8.7030 4.799340 49.66 8605.71 7093.73
    8.7070 4.797140 49.01 8476.14 7095.03
    8.7110 4.794941 48.81 8437.86 7096.53
    8.7150 4.792745 48.47 8370.79 7098.29
    8.7190 4.790550 48.24 8325.21 7100.35
    8.7230 4.788358 47.92 8260.71 7112.52
    8.7270 4.786167 47.54 8186.07 7115.87
    8.7310 4.783978 46.92 8145.13 7119.87
    8.7350 4.781793 47.44 8165.64 7124.73
    8.7390 4.779607 47.43 8165.29 7130.70
    8.7430 4.777425 47.22 8123.00 7138.21
    8.7470 4.775245 47.03 8085.43 7147.91
    8.7510 4.773066 46.81 8042.79 7161.04
    8.7550 4.770890 46.82 8042.93 7180.03
    8.7590 4.768715 47.02 8083.93 7209.70
    8.7630 4.766543 47.12 8103.57 7258.40
    8.7670 4.764372 47.12 8102.64 7338.14
    8.7710 4.762204 47.83 8244.36 7461.48
    8.7750 4.760037 48.93 8461.57 7653.90
    8.7790 4.757872 50.74 8819.64 7858.29
    8.7830 4.755710 51.64 8997.50 8026.12
    8.7870 4.753549 52.03 8980.77 8049.84
    8.7910 4.751390 51.37 8849.23 7911.49
    8.7950 4.749234 49.69 8517.15 7711.75
    8.7990 4.747079 47.69 8216.64 7532.94
    8.8030 4.744926 47.02 7990.08 7402.02
    8.8070 4.742775 46.20 7828.23 7317.23
    8.8110 4.740627 45.56 7701.69 7266.90
    8.8150 4.738480 45.16 7624.31 7238.51
    8.8190 4.736335 45.20 7630.77 7222.82
    8.8230 4.734192 44.97 7585.23 7214.33
    8.8270 4.732051 44.82 7556.69 7210.27
    8.8310 4.729911 44.78 7547.77 7209.31
    8.8350 4.727774 44.70 7533.92 7210.79
    8.8390 4.725639 44.34 7462.54 7214.43
    8.8430 4.723505 44.34 7461.23 7220.12
    8.8470 4.721375 44.39 7472.00 7227.90
    8.8510 4.719245 44.37 7468.77 7237.94
    8.8550 4.717117 43.57 7400.86 7250.52
    8.8590 4.714992 44.04 7401.92 7266.09
    8.8630 4.712868 44.41 7476.31 7285.30
    8.8670 4.710746 44.23 7440.15 7309.10
    8.8710 4.708626 44.01 7396.00 7338.83
    8.8750 4.706508 44.27 7448.15 7376.59
    8.8790 4.704392 44.37 7467.77 7426.04
    8.8830 4.702278 44.79 7551.23 7494.05
    8.8870 4.700166 44.39 7471.77 7594.12
    8.8910 4.698055 44.82 7557.31 7751.20
    8.8950 4.695947 45.72 7733.92 8004.67
    8.8990 4.693841 47.19 8024.77 8404.32
    8.9030 4.691736 49.50 8480.46 8991.18
    8.9070 4.689633 53.06 9184.69 9758.77
    8.9110 4.687532 56.76 9917.92 10574.30
    8.9150 4.685433 59.56 10471.60 11089.20
    8.9190 4.683337 59.16 10488.80 10953.50
    8.9230 4.681241 56.62 9888.69 10313.90
    8.9270 4.679148 52.24 9022.38 9588.97
    8.9310 4.677056 49.02 8386.23 9022.44
    8.9350 4.674967 46.96 7978.77 8687.35
    8.9390 4.672879 46.09 7808.00 8592.38
    8.9430 4.670794 45.97 7782.92 8746.73
    8.9470 4.668709 47.17 8020.62 9190.53
    8.9510 4.666627 49.90 8560.38 9990.18
    8.9550 4.664547 54.87 9543.15 11190.50
    8.9590 4.662469 60.89 10832.40 12717.40
    8.9630 4.660392 66.33 11817.20 14191.40
    8.9670 4.658318 67.76 12100.50 14823.30
    8.9710 4.656245 66.69 11887.80 14105.40
    8.9750 4.654173 63.01 11157.50 12574.00
    8.9790 4.652104 55.59 9780.07 11003.70
    8.9830 4.650037 49.65 8603.07 9757.18
    8.9870 4.647972 46.47 7974.93 8889.27
    8.9910 4.645908 44.38 7561.64 8334.02
    8.9950 4.643847 43.36 7360.21 7993.12
    8.9990 4.641787 43.03 7295.57 7781.54
    9.0030 4.639728 42.33 7158.07 7642.81
    9.0070 4.637672 42.26 7143.93 7545.03
    9.0110 4.635618 41.93 7077.86 7471.90
    9.0150 4.633565 41.45 7062.40 7415.03
    9.0190 4.631514 41.69 7029.93 7369.67
    9.0230 4.629466 41.94 7080.36 7332.83
    9.0270 4.627418 41.88 7068.14 7302.50
    9.0310 4.625373 41.64 7021.29 7277.23
    9.0350 4.623330 41.23 6940.57 7255.92
    9.0390 4.621288 41.45 6984.57 7237.81
    9.0430 4.619248 41.66 7025.00 7222.25
    9.0470 4.617209 41.32 6957.07 7208.80
    9.0510 4.615173 41.28 6949.79 7197.07
    9.0550 4.613139 41.31 6955.86 7186.79
    9.0590 4.611106 41.45 6984.21 7177.71
    9.0630 4.609076 41.17 6928.14 7169.66
    9.0670 4.607046 40.88 6872.29 7162.47
    9.0710 4.605019 41.19 6932.64 7156.03
    9.0750 4.602993 41.11 6916.64 7150.22
    9.0790 4.600969 41.09 6912.29 7144.98
    9.0830 4.598948 40.99 6892.79 7140.21
    9.0870 4.596928 41.18 6931.36 7135.87
    9.0910 4.594909 41.19 6932.07 7131.90
    9.0950 4.592893 41.41 6976.43 7128.25
    9.0990 4.590878 41.09 6912.86 7124.89
    9.1030 4.588865 41.19 6932.86 7121.79
    9.1070 4.586853 41.33 6959.21 7118.92
    9.1110 4.584844 41.15 6923.57 7106.75
    9.1150 4.582836 41.15 6925.29 7104.64
    9.1190 4.580830 41.30 6954.93 7102.68
    9.1230 4.578826 41.00 6894.00 7100.85
    9.1270 4.576823 41.18 6931.07 7099.13
    9.1310 4.574823 41.10 6914.93 7097.52
    9.1350 4.572824 41.27 6947.50 7096.00
    9.1390 4.570827 41.29 6951.50 7094.57
    9.1430 4.568831 41.22 6939.07 7093.22
    9.1470 4.566837 41.36 6965.79 7091.94
    9.1510 4.564846 40.88 6951.27 7090.72
    9.1550 4.562855 41.08 6911.43 7089.56
    9.1590 4.560866 41.63 7019.00 7088.46
    9.1630 4.558880 41.77 7047.64 7068.11
    9.1670 4.556895 41.08 6990.60 7067.86
    9.1710 4.554912 41.87 7067.29 7067.61
    9.1750 4.552930 42.27 7226.13 7067.35
    9.1790 4.550950 43.15 7318.36 7067.10
    9.1830 4.548973 43.59 7406.57 7066.84
    9.1870 4.546996 43.92 7470.14 7066.58
    9.1910 4.545021 43.65 7416.93 7066.32
    9.1950 4.543048 43.23 7335.43 7066.05
    9.1990 4.541077 42.87 7172.69 7065.79
    9.2030 4.539107 42.79 7157.23 7065.52
    9.2070 4.537139 42.75 7148.46 7105.53
    9.2110 4.535173 42.40 7080.15 7106.89
    9.2150 4.533209 42.00 7001.08 7108.35
    9.2190 4.531247 42.04 7008.23 7109.92
    9.2230 4.529286 42.14 7028.23 7111.60
    9.2270 4.527326 41.97 7086.07 7113.42
    9.2310 4.525369 41.86 6973.31 7115.37
    9.2350 4.523413 41.61 7014.79 7117.47
    9.2390 4.521459 41.75 7043.36 7119.74
    9.2430 4.519506 42.21 7042.08 7122.20
    9.2470 4.517556 42.24 7047.77 7124.85
    9.2510 4.515606 42.30 7060.31 7127.73
    9.2550 4.513659 42.30 7060.31 7130.86
    9.2590 4.511714 42.59 7117.23 7134.25
    9.2630 4.509769 42.39 7077.85 7137.95
    9.2670 4.507827 42.31 7152.64 7141.99
    9.2710 4.505887 41.71 7034.50 7146.40
    9.2750 4.503948 42.21 7132.64 7151.23
    9.2790 4.502010 42.23 7137.21 7156.53
    9.2830 4.500074 42.25 7142.00 7162.37
    9.2870 4.498141 42.26 7143.50 7168.81
    9.2910 4.496208 42.51 7192.50 7175.93
    9.2950 4.494277 42.58 7206.21 7183.84
    9.2990 4.492349 42.37 7165.29 7192.64
    9.3030 4.490421 42.58 7207.21 7202.46
    9.3070 4.488495 42.18 7127.07 7213.47
    9.3110 4.486572 42.69 7228.07 7225.86
    9.3150 4.484649 42.64 7297.87 7239.87
    9.3190 4.482728 42.58 7205.64 7255.77
    9.3230 4.480810 42.70 7231.00 7273.92
    9.3270 4.478892 42.92 7273.86 7294.74
    9.3310 4.476976 42.75 7240.29 7318.77
    9.3350 4.475062 43.27 7342.36 7346.69
    9.3390 4.473150 43.12 7313.00 7379.37
    9.3430 4.471239 43.21 7330.14 7417.91
    9.3470 4.469329 43.63 7412.79 7463.78
    9.3510 4.467422 44.47 7579.07 7518.92
    9.3550 4.465516 44.70 7624.71 7585.92
    9.3590 4.463612 45.47 7777.50 7668.39
    9.3630 4.461709 45.47 7776.14 7771.55
    9.3670 4.459808 45.59 7800.43 7903.62
    9.3710 4.457908 45.49 7780.79 8078.67
    9.3750 4.456011 45.43 7769.57 8323.09
    9.3790 4.454115 46.10 7901.57 8686.84
    9.3830 4.452220 47.77 8231.43 9257.45
    9.3870 4.450327 50.30 8731.43 10169.60
    9.3910 4.448436 55.74 9810.43 11589.90
    9.3950 4.446546 68.20 12286.60 13660.70
    9.3990 4.444658 87.63 16156.50 16388.90
    9.4030 4.442771 107.01 20020.50 19425.40
    9.4070 4.440887 115.97 21810.10 21732.50
    9.4110 4.439003 116.09 21832.90 21901.20
    9.4150 4.437122 108.12 20242.90 19805.50
    9.4190 4.435242 91.75 16976.10 16787.10
    9.4230 4.433363 71.08 12859.60 13985.00
    9.4270 4.431486 56.69 9998.64 11825.90
    9.4310 4.429611 50.22 8716.21 10325.30
    9.4350 4.427737 47.17 8112.14 9355.16
    9.4390 4.425865 45.86 7853.86 8747.21
    9.4430 4.423995 44.72 7629.57 8361.43
    9.4470 4.422126 44.19 7523.43 8104.17
    9.4510 4.420259 43.39 7367.00 7921.29
    9.4550 4.418393 43.33 7353.86 7783.97
    9.4590 4.416528 42.81 7251.21 7676.97
    9.4630 4.414666 42.86 7260.79 7591.59
    9.4670 4.412805 42.64 7218.43 7522.29
    9.4710 4.410945 42.44 7178.79 7465.29
    9.4750 4.409087 42.44 7178.57 7417.87
    9.4790 4.407231 42.69 7227.86 7378.03
    9.4830 4.405376 41.77 7126.27 7344.25
    9.4870 4.403522 42.14 7119.36 7315.40
    9.4910 4.401671 42.10 7111.43 7290.58
    9.4950 4.399821 41.93 7078.21 7269.09
    9.4990 4.397973 42.59 7116.54 7250.38
    9.5030 4.396126 41.81 7055.07 7234.02
    9.5070 4.394280 42.18 7035.92 7219.65
    9.5110 4.392437 42.27 7054.00 7206.99
    9.5150 4.390594 42.49 7097.92 7195.81
    9.5190 4.388753 42.51 7101.00 7185.93
    9.5230 4.386914 42.14 7028.54 7177.18
    9.5270 4.385077 42.17 7035.62 7169.44
    9.5310 4.383240 42.10 7020.31 7162.62
    9.5350 4.381406 42.06 7012.15 7156.64
    9.5390 4.379573 41.72 6946.00 7151.44
    9.5430 4.377741 41.45 6982.93 7146.97
    9.5470 4.375912 42.03 7008.15 7143.20
    9.5510 4.374083 42.05 7010.62 7140.12
    9.5550 4.372256 41.96 6993.46 7137.75
    9.5590 4.370431 41.67 7026.57 7136.10
    9.5630 4.368607 41.80 6961.69 7135.22
    9.5670 4.366785 42.27 7054.23 7135.19
    9.5710 4.364964 41.16 7005.47 7136.11
    9.5750 4.363145 41.52 6997.29 7138.14
    9.5790 4.361327 41.02 6978.47 7141.49
    9.5830 4.359511 41.44 6980.71 7146.47
    9.5870 4.357696 41.36 6966.43 7153.51
    9.5910 4.355883 41.62 7017.79 7163.27
    9.5950 4.354072 41.67 7026.36 7176.83
    9.5990 4.352261 41.62 7018.00 7196.14
    9.6030 4.350453 41.45 6984.36 7224.85
    9.6070 4.348646 41.52 6998.21 7269.55
    9.6110 4.346840 42.11 7114.00 7341.15
    9.6150 4.345036 42.36 7163.50 7415.90
    9.6190 4.343233 42.81 7252.21 7589.84
    9.6230 4.341432 43.90 7467.21 7833.38
    9.6270 4.339633 45.22 7728.29 8137.75
    9.6310 4.337834 46.33 8028.87 8446.96
    9.6350 4.336038 47.64 8206.86 8632.46
    9.6390 4.334242 47.41 8160.57 8572.14
    9.6430 4.332449 46.47 7974.21 8309.19
    9.6470 4.330657 44.72 7628.14 7989.71
    9.6510 4.328866 42.98 7285.14 7709.04
    9.6550 4.327077 42.31 7153.21 7496.88
    9.6590 4.325289 41.30 7033.80 7350.75
    9.6630 4.323503 41.32 6957.36 7255.82
    9.6670 4.321718 41.19 6932.36 7195.46
    9.6710 4.319935 41.25 6943.71 7156.34
    9.6750 4.318153 41.07 6908.21 7129.59
    9.6790 4.316373 41.10 6914.64 7110.16
    9.6830 4.314594 41.13 6920.14 7095.29
    9.6870 4.312817 41.09 6912.29 7083.51
    9.6910 4.311041 40.99 6892.86 7073.95
    9.6950 4.309267 41.03 6901.07 7066.04
    9.6990 4.307494 41.20 6934.64 7059.42
    9.7030 4.305722 41.25 6943.86 7053.80
    9.7070 4.303952 41.02 6898.43 7048.97
    9.7110 4.302183 40.95 6885.21 7044.77
    9.7150 4.300416 41.03 6901.64 7049.82
    9.7190 4.298651 41.09 6912.14 7046.91
    9.7230 4.296886 40.87 6869.43 7044.36
    9.7270 4.295124 40.76 6847.21 7042.13
    9.7310 4.293362 40.82 6859.57 7040.16
    9.7350 4.291603 40.94 6882.29 7038.43
    9.7390 4.289844 41.25 6943.71 7036.90
    9.7430 4.288087 40.94 6882.93 7035.55
    9.7470 4.286332 40.69 6833.14 7034.36
    9.7510 4.284577 40.79 6853.14 7033.32
    9.7550 4.282825 40.31 6759.57 7032.41
    9.7590 4.281074 40.76 6847.21 7031.64
    9.7630 4.279325 40.64 6824.14 7030.98
    9.7670 4.277576 40.61 6817.29 7030.44
    9.7710 4.275829 40.42 6780.07 7030.02
    9.7750 4.274084 39.95 6766.20 7029.71
    9.7790 4.272339 40.32 6760.71 7029.51
    9.7830 4.270597 40.44 6785.07 7029.44
    9.7870 4.268856 40.65 6735.85 7029.48
    9.7910 4.267116 41.06 6815.46 7029.66
    9.7950 4.265378 40.82 6768.85 7029.98
    9.7990 4.263641 40.35 6767.21 7030.44
    9.8030 4.261905 40.95 6793.92 7031.07
    9.8070 4.260171 41.08 6820.69 7031.88
    9.8110 4.258439 40.87 6778.85 7032.89
    9.8150 4.256707 40.84 6774.08 7034.12
    9.8190 4.254977 40.84 6774.08 7035.61
    9.8230 4.253249 40.95 6794.38 7037.38
    9.8270 4.251522 40.68 6741.54 7039.49
    9.8310 4.249796 40.95 6794.31 7041.98
    9.8350 4.248072 41.04 6812.92 7044.93
    9.8390 4.246349 40.76 6757.08 7048.40
    9.8430 4.244627 40.88 6781.85 7052.49
    9.8470 4.242908 40.87 6779.15 7053.14
    9.8510 4.241189 40.80 6765.15 7059.04
    9.8550 4.239472 40.41 6779.21 7066.04
    9.8590 4.237756 40.84 6772.38 7074.37
    9.8630 4.236042 40.93 6790.54 7084.39
    9.8670 4.234329 41.14 6831.46 7096.52
    9.8710 4.232617 41.00 6804.31 7111.35
    9.8750 4.230907 41.31 6865.69 7129.72
    9.8790 4.229198 41.25 6853.62 7152.84
    9.8830 4.227490 41.36 6875.08 7182.63
    9.8870 4.225785 41.36 6875.69 7222.46
    9.8910 4.224080 41.71 6944.62 7278.48
    9.8950 4.222376 42.15 7030.54 7361.70
    9.8990 4.220675 42.68 7134.15 7490.33
    9.9030 4.218975 43.87 7368.85 7690.37
    9.9070 4.217275 45.48 7686.77 7992.22
    9.9110 4.215577 48.56 8295.00 8419.74
    9.9150 4.213881 53.59 9288.77 8970.37
    9.9190 4.212186 60.38 10731.70 9574.39
    9.9230 4.210492 66.92 11932.90 10036.30
    9.9270 4.208799 69.22 12390.50 10093.80
    9.9310 4.207109 67.48 12044.50 9705.66
    9.9350 4.205419 60.38 10635.20 9111.10
    9.9390 4.203731 52.89 9150.92 8536.38
    9.9430 4.202044 47.70 8124.08 8076.16
    9.9470 4.200358 44.73 7538.54 7744.64
    9.9510 4.198674 43.14 7224.92 7521.67
    9.9550 4.196991 42.27 7053.54 7377.27
    9.9590 4.195310 41.43 6979.57 7283.81
    9.9630 4.193630 41.53 6908.69 7221.18
    9.9670 4.191951 41.21 6845.85 7176.82
    9.9710 4.190274 41.05 6813.85 7143.63
    9.9750 4.188597 41.06 6816.15 7117.77
    9.9790 4.186923 40.50 6796.79 7097.03
    9.9830 4.185250 40.31 6759.86 7080.07
    9.9870 4.183577 40.11 6719.21 7065.98
    9.9910 4.181907 39.83 6663.71 7054.14
    9.9950 4.180238 40.03 6703.29 7044.06
    9.9990 4.178570 40.39 6774.21 7035.41
    10.0030 4.176903 39.86 6670.64 7027.89
    10.0070 4.175238 40.22 6742.00 7021.32
    10.0110 4.173573 39.82 6663.14 7015.52
    10.0150 4.171911 39.52 6681.73 7010.36
    10.0190 4.170249 39.98 6693.57 7005.73
    10.0230 4.168589 40.06 6709.14 7001.57
    10.0270 4.166930 39.85 6669.07 6997.78
    10.0310 4.165273 39.70 6639.00 6994.33
    10.0350 4.163617 39.65 6629.57 6991.16
    10.0390 4.161963 39.93 6683.43 6988.24
    10.0430 4.160309 40.04 6705.43 6985.53
    10.0470 4.158657 39.66 6630.71 6983.00
    10.0510 4.157006 39.63 6625.79 6990.04
    10.0550 4.155357 39.66 6631.07 6988.18
    10.0590 4.153708 39.83 6664.00 6986.46
    10.0630 4.152062 39.74 6646.93 6984.87
    10.0670 4.150416 39.87 6673.36 6983.41
    10.0710 4.148772 39.82 6662.57 6982.06
    10.0750 4.147129 39.43 6586.14 6980.81
    10.0790 4.145487 39.92 6682.29 6979.67
    10.0830 4.143847 39.82 6662.93 6978.63
    10.0870 4.142208 39.83 6664.71 6977.67
    10.0910 4.140570 39.81 6661.43 6976.81
    10.0950 4.138934 40.08 6714.64 6976.04
    10.0990 4.137299 39.63 6624.50 6975.35
    10.1030 4.135665 39.74 6646.07 6979.45
    10.1070 4.134032 39.92 6681.79 6979.12
    10.1110 4.132401 39.92 6681.64 6978.90
    10.1150 4.130772 39.97 6691.21 6978.78
    10.1190 4.129142 40.02 6701.57 6978.78
    10.1230 4.127515 39.70 6639.86 6978.90
    10.1270 4.125889 39.71 6641.14 6979.15
    10.1310 4.124265 39.90 6678.43 6979.54
    10.1350 4.122641 40.00 6698.00 6980.09
    10.1390 4.121019 40.05 6708.57 6980.80
    10.1430 4.119398 40.01 6699.71 6973.52
    10.1470 4.117778 40.01 6700.14 6974.91
    10.1510 4.116160 39.54 6686.00 6976.51
    10.1550 4.114543 40.07 6711.50 6978.36
    10.1590 4.112927 40.46 6788.93 6980.48
    10.1630 4.111312 40.21 6738.71 6982.92
    10.1670 4.109699 39.72 6722.60 6985.73
    10.1710 4.108088 40.38 6772.57 6988.96
    10.1750 4.106476 39.84 6745.87 6992.69
    10.1790 4.104867 40.26 6748.93 6997.00
    10.1830 4.103259 40.34 6765.57 7001.99
    10.1870 4.101652 40.42 6781.64 7007.80
    10.1910 4.100046 40.56 6807.86 7014.59
    10.1950 4.098442 40.42 6781.00 7022.56
    10.1990 4.096838 40.96 6797.54 7031.96
    10.2030 4.095237 41.15 6833.15 7043.14
    10.2070 4.093636 41.50 6902.69 7056.54
    10.2110 4.092037 41.49 6901.23 7077.61
    10.2150 4.090439 41.67 6937.31 7097.55
    10.2190 4.088842 41.88 6977.00 7122.23
    10.2230 4.087246 42.39 7077.54 7153.37
    10.2270 4.085652 42.41 7172.00 7193.82
    10.2310 4.084059 43.17 7230.77 7248.70
    10.2350 4.082467 43.85 7456.93 7327.02
    10.2390 4.080876 44.54 7593.50 7443.94
    10.2430 4.079287 46.78 7942.77 7626.07
    10.2470 4.077699 49.65 8510.00 7894.69
    10.2510 4.076112 53.18 9208.38 8281.82
    10.2550 4.074526 57.78 10119.80 8800.98
    10.2590 4.072942 63.85 11324.30 9481.70
    10.2630 4.071359 69.17 12380.70 10083.40
    10.2670 4.069777 71.58 12957.60 10411.50
    10.2710 4.068196 70.37 12717.90 10265.70
    10.2750 4.066617 66.69 11985.10 9753.27
    10.2790 4.065038 60.27 10710.40 9144.21
    10.2830 4.063461 54.09 9483.64 8613.12
    10.2870 4.061885 49.87 8647.00 8219.20
    10.2910 4.060311 47.17 8112.86 7966.20
    10.2950 4.058737 45.70 7823.07 7838.53
    10.2990 4.057166 45.36 7755.71 7819.69
    10.3030 4.055594 45.67 7816.36 7899.20
    10.3070 4.054025 45.99 7878.71 8070.62
    10.3110 4.052456 47.87 8252.14 8320.81
    10.3150 4.050889 48.90 8537.33 8607.56
    10.3190 4.049323 50.19 8711.50 8829.25
    10.3230 4.047759 50.21 8714.29 8852.58
    10.3270 4.046195 49.59 8592.71 8650.83
    10.3310 4.044632 47.43 8163.79 8339.17
    10.3350 4.043071 45.78 7838.07 8033.98
    10.3390 4.041512 44.22 7530.29 7786.99
    10.3430 4.039952 43.17 7323.21 7607.83
    10.3470 4.038395 42.42 7175.14 7487.81
    10.3510 4.036839 42.15 7121.86 7412.48
    10.3550 4.035284 41.84 7059.93 7367.98
    10.3590 4.033730 41.83 7059.43 7343.70
    10.3630 4.032176 41.79 7051.14 7332.88
    10.3670 4.030625 41.95 7082.86 7352.65
    10.3710 4.029075 41.72 7037.36 7359.96
    10.3750 4.027526 41.79 7050.57 7374.26
    10.3790 4.025978 41.83 7058.21 7395.50
    10.3830 4.024431 42.38 7166.36 7424.18
    10.3870 4.022885 42.06 7102.93 7461.42
    10.3910 4.021341 42.01 7094.36 7509.30
    10.3950 4.019798 42.58 7205.50 7571.46
    10.3990 4.018256 42.81 7252.43 7654.11
    10.4030 4.016716 43.12 7312.71 7767.10
    10.4070 4.015176 43.92 7471.50 7942.22
    10.4110 4.013637 44.80 7645.29 8160.88
    10.4150 4.012100 45.46 7775.71 8455.69
    10.4190 4.010564 46.93 8066.07 8832.27
    10.4230 4.009029 49.23 8520.64 9269.48
    10.4270 4.007495 50.85 8842.14 9691.56
    10.4310 4.005963 52.95 9257.14 9973.84
    10.4350 4.004431 54.80 9623.71 10065.90
    10.4390 4.002901 55.89 9839.93 10085.50
    10.4430 4.001372 56.09 9963.53 10206.50
    10.4470 3.999845 56.73 10006.70 10566.90
    10.4510 3.998318 57.68 10194.90 11286.70
    10.4550 3.996793 59.80 10616.10 12494.20
    10.4590 3.995268 65.30 11709.30 14314.30
    10.4630 3.993745 79.31 14496.90 16811.90
    10.4670 3.992223 107.40 20099.00 19949.80
    10.4710 3.990702 147.76 28158.40 23532.80
    10.4750 3.989182 178.44 34288.90 26898.80
    10.4790 3.987664 188.53 36304.40 28625.20
    10.4830 3.986147 180.86 34771.10 27518.40
    10.4870 3.984630 161.13 30829.30 24181.50
    10.4910 3.983115 127.90 24191.60 20214.40
    10.4950 3.981602 90.67 16761.50 16697.50
    10.4990 3.980089 68.07 12161.50 13972.50
    10.5030 3.978577 56.97 10053.90 12028.20
    10.5070 3.977067 52.49 9071.15 10715.10
    10.5110 3.975558 49.91 8560.54 9853.21
    10.5150 3.974050 48.28 8239.23 9287.72
    10.5190 3.972543 46.75 7937.69 8907.47
    10.5230 3.971037 46.14 7817.62 8642.78
    10.5270 3.969532 45.48 7686.77 8454.06
    10.5310 3.968029 44.87 7566.85 8319.43
    10.5350 3.966527 44.58 7509.92 8227.00
    10.5390 3.965025 44.40 7473.92 8170.66
    10.5430 3.963525 43.94 7474.14 8143.56
    10.5470 3.962026 44.53 7499.62 8156.62
    10.5510 3.960528 44.31 7455.15 8211.92
    10.5550 3.959032 45.01 7594.00 8324.37
    10.5590 3.957536 44.59 7603.86 8521.12
    10.5630 3.956042 45.62 7713.69 8844.78
    10.5670 3.954548 46.89 7965.38 9351.90
    10.5710 3.953056 46.95 8150.80 10102.80
    10.5750 3.951566 49.29 8532.00 11174.40
    10.5790 3.950075 50.69 8892.87 12470.40
    10.5830 3.948587 53.88 9441.36 13838.60
    10.5870 3.947099 55.38 9738.93 14824.00
    10.5910 3.945613 55.74 9810.07 14901.40
    10.5950 3.944127 55.07 9677.43 14073.70
    10.5990 3.942643 54.29 9524.00 12886.10
    10.6030 3.941160 53.11 9289.79 11833.30
    10.6070 3.939677 53.83 9431.21 11153.30
    10.6110 3.938197 56.13 9888.64 10926.60
    10.6150 3.936717 62.12 11077.70 11160.50
    10.6190 3.935238 73.43 13327.60 11806.50
    10.6230 3.933761 88.38 16305.90 12727.60
    10.6270 3.932285 99.43 18509.30 13606.00
    10.6310 3.930809 101.63 19035.60 13935.80
    10.6350 3.929335 98.43 18308.40 13413.90
    10.6390 3.927862 89.71 16569.90 12307.90
    10.6430 3.926390 75.33 13704.20 11090.10
    10.6470 3.924919 61.53 10960.10 10036.00
    10.6510 3.923450 52.67 9201.21 9224.78
    10.6550 3.921981 48.22 8320.79 8638.94
    10.6590 3.920513 45.81 7924.67 8241.06
    10.6630 3.919047 45.03 7690.86 7973.20
    10.6670 3.917581 44.38 7562.21 7790.64
    10.6710 3.916117 44.09 7504.86 7661.99
    10.6750 3.914654 43.76 7439.57 7567.42
    10.6790 3.913192 43.68 7423.93 7495.41
    10.6830 3.911731 43.89 7464.57 7439.29
    10.6870 3.910271 43.90 7466.43 7395.16
    10.6910 3.908813 43.70 7427.29 7356.76
    10.6950 3.907355 43.91 7468.79 7330.04
    10.6990 3.905898 43.80 7447.07 7309.97
    10.7030 3.904443 44.01 7487.93 7238.36
    10.7070 3.902988 43.21 7330.14 7231.45
    10.7110 3.901535 43.02 7292.86 7229.47
    10.7150 3.900083 43.35 7357.64 7232.34
    10.7190 3.898631 43.33 7354.57 7240.16
    10.7230 3.897182 43.37 7361.57 7253.23
    10.7270 3.895732 43.19 7326.21 7272.04
    10.7310 3.894284 43.53 7394.07 7297.35
    10.7350 3.892838 43.64 7416.43 7330.23
    10.7390 3.891392 44.16 7518.71 7372.15
    10.7430 3.889947 44.48 7580.57 7425.14
    10.7470 3.888504 44.84 7652.29 7492.02
    10.7510 3.887061 45.37 7756.43 7576.85
    10.7550 3.885620 45.81 7844.57 7685.87
    10.7590 3.884180 47.00 8080.29 7829.45
    10.7630 3.882740 48.19 8315.14 8025.25
    10.7670 3.881302 49.75 8624.29 8304.05
    10.7710 3.879865 52.32 9131.57 8716.17
    10.7750 3.878429 55.42 9830.67 9336.66
    10.7790 3.876994 61.66 10986.90 10260.50
    10.7830 3.875560 69.53 12550.80 11584.90
    10.7870 3.874127 81.83 14899.50 13368.10
    10.7910 3.872695 97.98 18117.30 15544.50
    10.7950 3.871264 113.97 21308.30 17760.90
    10.7990 3.869835 124.73 23557.60 19215.30
    10.8030 3.868406 125.83 23674.30 19069.30
    10.8070 3.866978 115.49 21610.20 17417.60
    10.8110 3.865552 99.00 18320.50 15158.10
    10.8150 3.864127 80.53 14640.00 13003.50
    10.8190 3.862702 66.89 11928.20 11296.30
    10.8230 3.861279 57.73 10109.60 10036.20
    10.8270 3.859857 52.23 9020.00 9208.55
    10.8310 3.858435 49.43 8467.08 8622.82
    10.8350 3.857015 47.61 8106.38 8231.36
    10.8390 3.855596 46.16 7821.77 7963.38
    10.8430 3.854177 45.39 7669.85 7772.14
    10.8470 3.852761 44.74 7541.38 7629.27
    10.8510 3.851345 44.73 7538.08 7518.51
    10.8550 3.849930 44.04 7494.14 7430.43
    10.8590 3.848516 44.11 7415.85 7341.87
    10.8630 3.847103 44.14 7422.31 7284.01
    10.8670 3.845691 43.91 7378.15 7236.22
    10.8710 3.844280 43.65 7325.77 7196.50
    10.8750 3.842870 43.91 7378.23 7163.32
    10.8790 3.841462 43.92 7378.46 7135.52
    10.8830 3.840054 44.03 7401.23 7112.19
    10.8870 3.838648 43.63 7321.54 7092.65
    10.8910 3.837242 43.81 7356.69 7076.35
    10.8950 3.835837 43.94 7384.08 7062.87
    10.8990 3.834434 43.93 7382.15 7051.86
    10.9030 3.833032 44.05 7404.62 7043.07
    10.9070 3.831630 44.09 7412.31 7036.30
    10.9110 3.830230 44.09 7411.77 7031.40
    10.9150 3.828830 44.10 7413.85 7028.26
    10.9190 3.827432 43.78 7442.29 7026.82
    10.9230 3.826034 44.36 7465.54 7027.03
    10.9270 3.824638 44.42 7477.69 7028.89
    10.9310 3.823243 45.11 7613.23 7032.44
    10.9350 3.821848 45.38 7666.15 7037.73
    10.9390 3.820455 45.61 7712.00 7044.87
    10.9430 3.819063 45.88 7764.85 7053.98
    10.9470 3.817672 46.22 7833.08 7065.24
    10.9510 3.816282 46.99 7984.92 7078.88
    10.9550 3.814893 47.61 8107.62 7095.17
    10.9590 3.813504 48.38 8352.43 7114.50
    10.9630 3.812117 50.25 8628.46 7137.27
    10.9670 3.810731 50.83 8742.62 7164.07
    10.9710 3.809346 51.20 8816.69 7195.58
    10.9750 3.807961 51.15 8806.15 7232.67
    10.9790 3.806579 49.72 8616.64 7276.45
    10.9830 3.805196 48.94 8462.86 7328.34
    10.9870 3.803815 48.10 8297.86 7390.13
    10.9910 3.802435 47.20 8118.71 7464.25
    10.9950 3.801056 47.13 8105.21 7553.86
    10.9990 3.799678 47.63 8204.50 7663.36
    11.0030 3.798301 47.59 8195.57 7798.99
    11.0070 3.796925 48.69 8413.43 7970.27
    11.0110 3.795550 49.64 8601.00 8192.78
    11.0150 3.794175 50.53 8860.13 8492.21
    11.0190 3.792803 53.13 9292.86 8911.69
    11.0230 3.791430 56.37 9935.50 9519.50
    11.0270 3.790059 61.01 10856.40 10414.50
    11.0310 3.788689 67.83 12212.00 11687.80
    11.0350 3.787320 78.79 14394.10 13537.00
    11.0390 3.785952 96.11 17846.10 15997.80
    11.0430 3.784585 118.48 22310.80 18973.50
    11.0470 3.783219 141.28 26864.40 22045.40
    11.0510 3.781854 154.95 29595.10 24372.70
    11.0550 3.780490 155.57 29718.10 24890.30
    11.0590 3.779127 144.24 27454.40 23198.60
    11.0630 3.777765 124.68 23548.10 20164.70
    11.0670 3.776403 103.26 19273.60 16971.10
    11.0710 3.775043 84.39 15510.70 14256.60
    11.0750 3.773684 69.92 12628.40 12185.80
    11.0790 3.772326 60.62 10779.90 10707.20
    11.0830 3.770968 55.33 9729.43 9692.40
    11.0870 3.769612 51.67 9003.86 9006.48
    11.0910 3.768257 49.70 8614.29 8537.34
    11.0950 3.766903 48.42 8359.86 8205.72
    11.0990 3.765549 47.11 8100.14 7960.80
    11.1030 3.764197 46.39 7957.93 7772.50
    11.1070 3.762845 46.01 7883.79 7623.22
    11.1110 3.761495 45.46 7775.64 7502.20
    11.1150 3.760146 44.95 7674.43 7402.49
    11.1190 3.758797 44.63 7610.21 7319.31
    11.1230 3.757450 44.45 7575.00 7249.16
    11.1270 3.756104 44.17 7520.43 7218.06
    11.1310 3.754758 43.97 7481.43 7167.82
    11.1350 3.753413 44.01 7489.21 7124.54
    11.1390 3.752069 43.96 7479.57 7087.02
    11.1430 3.750727 43.41 7369.86 7054.31
    11.1470 3.749385 43.37 7362.93 7025.64
    11.1510 3.748045 43.05 7379.40 7000.42
    11.1550 3.746705 43.35 7358.43 6978.12
    11.1590 3.745366 43.36 7360.79 6958.35
    11.1630 3.744028 43.43 7374.29 6940.78
    11.1670 3.742691 42.34 7310.13 6925.13
    11.1710 3.741356 43.35 7358.29 6911.16
    11.1750 3.740021 42.79 7327.27 6898.70
    11.1790 3.738687 42.99 7287.36 6887.57
    11.1830 3.737354 43.10 7309.00 6877.64
    11.1870 3.736022 43.17 7322.21 6868.81
    11.1910 3.734690 43.04 7296.86 6860.99
    11.1950 3.733360 42.99 7288.29 6854.09
    11.1990 3.732031 43.28 7252.38 6848.06
    11.2030 3.730703 43.52 7300.00 6842.84
    11.2070 3.729376 43.58 7311.46 6838.41
    11.2110 3.728049 43.40 7277.62 6834.74
    11.2150 3.726724 43.53 7301.62 6831.81
    11.2190 3.725399 43.54 7304.54 6829.60
    11.2230 3.724076 43.51 7298.77 6828.14
    11.2270 3.722753 43.42 7280.69 6827.43
    11.2310 3.721431 43.16 7230.38 6827.50
    11.2350 3.720111 42.77 7244.79 6828.38
    11.2390 3.718791 42.96 7281.93 6830.12
    11.2430 3.717472 43.23 7243.69 6832.80
    11.2470 3.716154 43.35 7267.54 6836.48
    11.2510 3.714837 43.55 7307.15 6841.28
    11.2550 3.713521 43.45 7286.85 6847.31
    11.2590 3.712206 43.59 7314.62 6854.74
    11.2630 3.710892 43.36 7269.38 6863.76
    11.2670 3.709579 43.11 7310.43 6874.60
    11.2710 3.708266 43.09 7306.36 6887.56
    11.2750 3.706955 43.04 7296.29 6903.01
    11.2790 3.705645 43.16 7320.29 6913.96
    11.2830 3.704335 43.06 7300.79 6936.10
    11.2870 3.703027 43.41 7369.93 6917.30
    11.2910 3.701719 43.63 7413.64 6950.39
    11.2950 3.700413 43.76 7438.43 6989.80
    11.2990 3.699107 44.09 7504.21 7037.21
    11.3030 3.697802 44.35 7556.57 7094.80
    11.3070 3.696498 44.47 7579.14 7165.68
    11.3110 3.695195 45.43 7768.36 7254.48
    11.3150 3.693893 45.59 7882.53 7368.62
    11.3190 3.692592 46.44 7967.79 7520.32
    11.3230 3.691292 47.85 8246.50 7730.30
    11.3270 3.689993 49.54 8580.93 8032.10
    11.3310 3.688694 52.24 9116.43 8475.12
    11.3350 3.687397 55.51 9764.07 9124.37
    11.3390 3.686100 61.74 11001.20 10050.30
    11.3430 3.684804 70.78 12799.80 11305.40
    11.3470 3.683510 83.90 15411.30 12875.50
    11.3510 3.682216 98.31 18284.50 14575.00
    11.3550 3.680923 108.29 20277.40 15901.00
    11.3590 3.679631 111.44 20905.50 16175.90
    11.3630 3.678340 104.69 19557.80 15222.30
    11.3670 3.677050 92.37 17099.90 13597.60
    11.3710 3.675761 75.71 13781.20 11931.20
    11.3750 3.674472 63.23 11297.90 10530.70
    11.3790 3.673185 54.43 9551.43 9465.92
    11.3830 3.671898 50.11 8694.00 8704.52
    11.3870 3.670613 47.08 8095.79 8179.57
    11.3910 3.669328 45.55 7792.14 7821.85
    11.3950 3.668044 45.04 7691.57 7575.01
    11.3990 3.666761 44.30 7546.79 7398.88
    11.4030 3.665480 43.64 7416.14 7267.90
    11.4070 3.664198 43.43 7374.57 7166.62
    11.4110 3.662918 43.39 7366.29 7086.00
    11.4150 3.661639 42.97 7283.93 7020.76
    11.4190 3.660361 42.75 7240.86 6966.55
    11.4230 3.659083 42.86 7261.00 6921.19
    11.4270 3.657806 42.58 7207.00 6882.80
    11.4310 3.656531 42.34 7158.79 6849.99
    11.4350 3.655256 42.50 7190.43 6821.72
    11.4390 3.653982 42.28 7148.14 6797.17
    11.4430 3.652709 42.03 7178.33 6775.66
    11.4470 3.651437 42.35 7161.79 6756.71
    11.4510 3.650166 42.35 7160.64 6739.90
    11.4550 3.648895 42.16 7124.21 6724.90
    11.4590 3.647626 41.91 7074.79 6711.42
    11.4630 3.646357 42.28 7146.93 6777.81
    11.4670 3.645089 42.23 7137.57 6769.55
    11.4710 3.643823 42.35 7160.07 6762.42
    11.4750 3.642556 42.11 7114.29 6756.30
    11.4790 3.641291 42.22 7135.07 6751.09
    11.4830 3.640028 41.86 7065.00 6746.72
    11.4870 3.638764 41.95 7082.50 6743.12
    11.4910 3.637501 42.04 7100.43 6740.25
    11.4950 3.636240 42.23 7136.64 6738.06
    11.4990 3.634980 42.56 7112.38 6736.52
    11.5030 3.633720 42.19 7130.29 6746.60
    11.5070 3.632461 42.44 7086.92 6746.70
    11.5110 3.631203 42.32 7064.23 6747.42
    11.5150 3.629946 42.72 7143.31 6748.78
    11.5190 3.628690 42.56 7111.38 6750.78
    11.5230 3.627434 43.00 7198.92 6753.44
    11.5270 3.626179 42.80 7159.31 6756.78
    11.5310 3.624926 42.74 7147.23 6760.83
    11.5350 3.623673 42.37 7074.85 6765.63
    11.5390 3.622422 42.69 7137.15 6771.22
    11.5430 3.621170 42.27 7145.50 6777.65
    11.5470 3.619920 42.89 7176.00 6785.01
    11.5510 3.618671 43.14 7226.08 6793.35
    11.5550 3.617422 42.74 7146.77 6802.79
    11.5590 3.616175 42.55 7199.79 6813.41
    11.5630 3.614928 43.14 7224.85 6825.35
    11.5670 3.613682 43.27 7251.92 6838.75
    11.5710 3.612437 42.11 7193.40 6853.78
    11.5750 3.611193 43.06 7301.50 6870.65
    11.5790 3.609950 42.59 7288.80 6889.59
    11.5830 3.608707 43.04 7298.07 6910.88
    11.5870 3.607466 43.30 7348.93 6934.87
    11.5910 3.606225 43.73 7432.57 6933.90
    11.5950 3.604985 44.20 7525.71 6965.50
    11.5990 3.603747 44.49 7584.21 7001.23
    11.6030 3.602509 44.23 7531.71 7041.86
    11.6070 3.601271 44.44 7573.36 7088.31
    11.6110 3.600035 44.27 7540.86 7141.82
    11.6150 3.598799 44.48 7582.14 7204.01
    11.6190 3.597564 44.62 7608.86 7276.92
    11.6230 3.596331 45.22 7727.36 7363.26
    11.6270 3.595098 45.43 7768.29 7466.29
    11.6310 3.593866 46.41 8043.00 7589.77
    11.6350 3.592634 48.73 8422.29 7737.75
    11.6390 3.591404 50.89 8849.36 7913.66
    11.6430 3.590174 52.28 9123.86 8119.55
    11.6470 3.588945 53.59 9383.50 8358.49
    11.6510 3.587718 55.07 9677.93 8645.27
    11.6550 3.586491 57.30 10119.40 9013.99
    11.6590 3.585264 58.95 10532.30 9518.19
    11.6630 3.584039 62.97 11245.40 10236.20
    11.6670 3.582814 69.45 12534.10 11282.10
    11.6710 3.581591 79.62 14560.10 12808.80
    11.6750 3.580368 95.06 17636.40 14994.50
    11.6790 3.579146 120.10 22634.10 18002.10
    11.6830 3.577925 155.98 29800.90 21881.50
    11.6870 3.576704 195.88 37773.40 26350.70
    11.6910 3.575485 226.95 43984.00 30414.70
    11.6950 3.574266 238.50 46293.00 32324.70
    11.6990 3.573048 228.76 44344.60 30951.70
    11.7030 3.571831 202.72 39139.80 27211.30
    11.7070 3.570615 163.40 31283.10 22905.80
    11.7110 3.569400 124.20 23453.10 19175.30
    11.7150 3.568185 94.30 17486.40 16393.60
    11.7190 3.566972 76.23 13883.30 14559.60
    11.7230 3.565759 66.00 11848.50 13519.00
    11.7270 3.564547 61.22 10899.30 13033.40
    11.7310 3.563336 57.98 10255.40 12779.20
    11.7350 3.562125 55.97 9856.43 12385.70
    11.7390 3.560916 53.28 9321.93 11684.40
    11.7430 3.559707 50.86 8844.00 10807.80
    11.7470 3.558499 48.07 8291.50 9961.55
    11.7510 3.557292 45.93 7868.36 9250.64
    11.7550 3.556086 44.19 7524.43 8694.28
    11.7590 3.554881 43.35 7358.21 8274.66
    11.7630 3.553676 42.85 7260.64 7963.24
    11.7670 3.552472 42.35 7160.14 7731.15
    11.7710 3.551269 41.96 7083.21 7554.83
    11.7750 3.550067 40.95 6965.27 7416.94
    11.7790 3.548866 41.43 6980.00 7305.89
    11.7830 3.547665 41.27 6947.21 7214.18
    11.7870 3.546466 41.63 6928.54 7136.92
    11.7910 3.545267 41.55 6912.46 7070.96
    11.7950 3.544069 41.24 6852.31 7014.02
    11.7990 3.542872 40.92 6880.14 6964.41
    11.8030 3.541675 41.19 6842.85 6920.90
    11.8070 3.540479 41.19 6841.54 6882.45
    11.8110 3.539285 41.05 6813.92 6848.29
    11.8150 3.538091 40.99 6803.08 6817.77
    11.8190 3.536897 41.17 6838.92 6790.38
    11.8230 3.535705 40.94 6792.00 6765.69
    11.8270 3.534513 40.95 6795.69 6743.33
    11.8310 3.533323 40.88 6781.31 6723.04
    11.8350 3.532133 40.90 6785.00 6704.55
    11.8390 3.530944 40.85 6775.62 6687.65
    11.8430 3.529755 41.03 6810.77 6679.93
    11.8470 3.528568 40.83 6770.46 6666.02
    11.8510 3.527381 40.89 6782.15 6653.27
    11.8550 3.526195 40.44 6784.86 6641.59
    11.8590 3.525010 41.05 6814.85 6630.90
    11.8630 3.523826 41.20 6844.77 6621.11
    11.8670 3.522642 41.31 6865.23 6612.17
    11.8710 3.521459 41.65 6932.15 6604.05
    11.8750 3.520278 42.04 7008.92 6596.71
    11.8790 3.519097 42.61 7121.62 6590.12
    11.8830 3.517916 43.48 7293.08 6583.96
    11.8870 3.516736 44.18 7430.46 6578.92
    11.8910 3.515558 45.26 7643.23 6574.67
    11.8950 3.514380 46.96 7978.23 6571.28
    11.8990 3.513203 48.74 8330.62 6568.81
    11.9030 3.512026 50.25 8723.00 6567.38
    11.9070 3.510851 52.17 9008.23 6567.14
    11.9110 3.509676 52.01 8976.92 6568.33
    11.9150 3.508502 50.60 8697.85 6571.27
    11.9190 3.507329 48.90 8360.85 6576.46
    11.9230 3.506156 47.14 8014.77 6584.70
    11.9270 3.504985 45.26 7644.23 6597.27
    11.9310 3.503814 43.53 7303.31 6540.05
    11.9350 3.502644 42.23 7046.77 6571.39
    11.9390 3.501474 41.58 6918.69 6617.15
    11.9430 3.500306 41.16 6836.85 6683.45
    11.9470 3.499139 40.97 6799.31 6776.72
    11.9510 3.497971 41.21 6845.62 6901.68
    11.9550 3.496805 41.79 6960.08 7055.89
    11.9590 3.495640 41.62 7017.36 7218.34
    11.9630 3.494475 42.43 7086.31 7336.34
    11.9670 3.493312 42.33 7065.92 7346.89
    11.9710 3.492149 42.12 7025.08 7232.91
    11.9750 3.490986 41.78 6957.54 7074.47
    11.9790 3.489825 40.57 6810.79 6918.17
    11.9830 3.488664 39.98 6693.57 6789.55
    11.9870 3.487504 39.89 6676.07 6693.26
    11.9910 3.486345 39.58 6615.50 6625.36
    11.9950 3.485187 39.13 6526.71 6579.59
    11.9990 3.484030 39.42 6583.07 6549.86
    12.0030 3.482872 39.31 6562.64 6531.33
    12.0070 3.481716 39.34 6568.93 6520.67
    12.0110 3.480561 39.19 6538.07 6515.87
    12.0150 3.479407 38.91 6562.60 6526.22
    12.0190 3.478253 39.47 6593.57 6531.03
    12.0230 3.477100 39.88 6674.36 6540.41
    12.0270 3.475948 40.33 6762.29 6554.95
    12.0310 3.474796 40.41 6778.64 6575.82
    12.0350 3.473646 40.84 6864.07 6605.07
    12.0390 3.472496 41.31 6956.07 6646.21
    12.0430 3.471347 41.43 6978.79 6705.02
    12.0470 3.470198 41.28 6950.29 6790.46
    12.0510 3.469051 41.23 6940.29 6915.24
    12.0550 3.467904 41.18 6930.79 7095.06
    12.0590 3.466758 41.55 7002.57 7346.29
    12.0630 3.465613 42.17 7126.43 7679.23
    12.0670 3.464468 43.10 7308.43 8082.22
    12.0710 3.463324 44.76 7637.14 8489.04
    12.0750 3.462181 45.36 7754.93 8751.79
    12.0790 3.461039 45.81 7845.00 8720.55
    12.0830 3.459898 45.56 7794.64 8414.38
    12.0870 3.458757 44.62 7609.29 7996.06
    12.0910 3.457617 44.08 7502.64 7599.57
    12.0950 3.456478 43.87 7460.14 7278.21
    12.0990 3.455339 44.08 7502.86 7037.48
    12.1030 3.454201 45.13 7710.36 6865.19
    12.1070 3.453064 46.92 8064.21 6744.86
    12.1110 3.451928 49.12 8498.50 6661.01
    12.1150 3.450793 51.96 9060.86 6601.61
    12.1190 3.449658 55.10 9683.36 6558.30
    12.1230 3.448524 57.04 10069.10 6525.67
    12.1270 3.447391 57.43 10145.60 6500.40
    12.1310 3.446258 56.01 9864.14 6480.48
    12.1350 3.445126 53.69 9403.07 6464.61
    12.1390 3.443995 50.80 8831.29 6451.94
    12.1430 3.442865 46.88 8056.14 6441.88
    12.1470 3.441736 44.00 7486.36 6434.02
    12.1510 3.440607 41.42 7057.67 6428.07
    12.1550 3.439479 40.57 6810.93 6423.82
    12.1590 3.438352 40.26 6749.21 6421.15
    12.1630 3.437225 39.71 6641.64 6420.02
    12.1670 3.436100 38.51 6553.56 6420.41
    12.1710 3.434975 39.13 6527.43 6422.39
    12.1750 3.433850 38.82 6543.60 6426.07
    12.1790 3.432727 39.13 6526.64 6431.66
    12.1830 3.431604 38.95 6492.00 6439.42
    12.1870 3.430482 39.27 6554.07 6449.75
    12.1910 3.429361 39.03 6506.14 6463.17
    12.1950 3.428240 39.20 6540.93 6480.41
    12.1990 3.427120 39.63 6536.15 6502.50
    12.2030 3.426001 39.82 6573.00 6528.09
    12.2070 3.424883 40.30 6666.38 6565.34
    12.2110 3.423765 40.35 6677.69 6614.96
    12.2150 3.422648 40.49 6704.23 6682.94
    12.2190 3.421532 41.06 6816.54 6778.82
    12.2230 3.420416 41.68 6938.46 6916.55
    12.2270 3.419302 42.79 7157.69 7114.92
    12.2310 3.418188 44.41 7476.62 7395.70
    12.2350 3.417074 48.21 8319.36 7778.89
    12.2390 3.415962 54.41 9547.57 8269.12
    12.2430 3.414850 63.21 11196.30 8825.22
    12.2470 3.413739 71.49 12842.40 9347.27
    12.2510 3.412628 76.00 13739.70 9533.37
    12.2550 3.411519 74.60 13461.50 9303.78
    12.2590 3.410410 68.28 12204.20 8799.17
    12.2630 3.409302 58.77 10315.10 8242.43
    12.2670 3.408194 50.65 8801.36 7759.71
    12.2710 3.407088 45.74 7830.00 7385.14
    12.2750 3.405982 43.25 7337.93 7111.03
    12.2790 3.404876 41.56 7005.57 6917.18
    12.2830 3.403772 40.51 6797.50 6781.83
    12.2870 3.402668 39.97 6692.07 6686.67
    12.2910 3.401565 39.87 6672.00 6618.21
    12.2950 3.400462 39.49 6597.07 6567.39
    12.2990 3.399361 39.26 6552.64 6528.51
    12.3030 3.398260 39.20 6539.93 6498.04
    12.3070 3.397160 38.81 6464.07 6473.78
    12.3110 3.396060 39.00 6500.93 6454.26
    12.3150 3.394961 38.28 6438.53 6431.03
    12.3190 3.393863 38.55 6412.07 6418.51
    12.3230 3.392766 38.53 6407.79 6408.47
    12.3270 3.391669 38.35 6373.50 6400.51
    12.3310 3.390573 38.41 6384.43 6394.34
    12.3350 3.389478 38.55 6413.43 6389.74
    12.3390 3.388383 38.41 6385.00 6386.54
    12.3430 3.387289 38.27 6358.00 6384.64
    12.3470 3.386196 38.29 6360.57 6383.94
    12.3510 3.385104 38.65 6432.36 6384.42
    12.3550 3.384012 38.39 6381.86 6386.04
    12.3590 3.382921 38.50 6403.71 6388.83
    12.3630 3.381831 38.69 6439.29 6392.80
    12.3670 3.380742 38.82 6465.50 6398.04
    12.3710 3.379653 38.67 6435.64 6404.61
    12.3750 3.378564 38.80 6462.14 6412.64
    12.3790 3.377477 38.58 6419.29 6422.27
    12.3830 3.376390 38.75 6452.71 6433.71
    12.3870 3.375304 38.65 6433.21 6447.18
    12.3910 3.374219 38.71 6444.57 6462.98
    12.3950 3.373134 38.77 6455.86 6481.47
    12.3990 3.372050 38.73 6448.21 6503.12
    12.4030 3.370967 38.95 6491.14 6528.47
    12.4070 3.369884 38.74 6450.21 6558.26
    12.4110 3.368802 39.06 6512.07 6593.37
    12.4150 3.367721 39.25 6549.86 6634.95
    12.4190 3.366641 39.39 6577.79 6684.51
    12.4230 3.365561 39.69 6637.29 6743.97
    12.4270 3.364482 39.91 6679.71 6815.92
    12.4310 3.363404 40.02 6702.36 6903.91
    12.4350 3.362326 40.60 6816.21 7012.88
    12.4390 3.361249 41.17 6929.07 7150.31
    12.4430 3.360173 41.52 7077.00 7327.77
    12.4470 3.359097 43.02 7292.36 7563.59
    12.4510 3.358022 44.44 7573.64 7886.88
    12.4550 3.356948 46.50 7979.79 8341.83
    12.4590 3.355875 49.45 8563.79 8990.05
    12.4630 3.354802 54.35 9534.29 9907.70
    12.4670 3.353730 62.29 11111.10 11173.90
    12.4710 3.352658 74.46 13532.60 12838.70
    12.4750 3.351587 89.47 16523.30 14833.50
    12.4790 3.350517 103.36 19293.80 16796.80
    12.4830 3.349448 108.21 20261.20 17961.10
    12.4870 3.348379 105.69 19757.80 17638.70
    12.4910 3.347311 98.97 18416.20 16026.80
    12.4950 3.346244 87.33 16096.00 13975.60
    12.4990 3.345177 73.56 13254.40 12088.70
    12.5030 3.344111 59.51 10558.60 10583.60
    12.5070 3.343046 51.29 8833.92 9463.62
    12.5110 3.341982 46.83 7953.46 8661.15
    12.5150 3.340918 44.36 7465.77 8096.00
    12.5190 3.339854 42.56 7112.38 7696.81
    12.5230 3.338792 41.53 6908.38 7409.26
    12.5270 3.337730 40.63 6732.69 7195.79
    12.5310 3.336669 40.09 6625.62 7032.13
    12.5350 3.335608 39.59 6527.38 6903.04
    12.5390 3.334549 39.21 6453.15 6798.99
    12.5430 3.333489 39.13 6436.62 6713.66
    12.5470 3.332431 39.33 6476.92 6642.70
    12.5510 3.331373 38.90 6392.15 6583.01
    12.5550 3.330316 38.75 6363.31 6532.31
    12.5590 3.329259 38.26 6355.79 6488.85
    12.5630 3.328204 38.74 6360.85 6451.27
    12.5670 3.327149 38.61 6335.23 6418.54
    12.5710 3.326094 37.80 6342.73 6389.82
    12.5750 3.325041 38.09 6321.64 6364.44
    12.5790 3.323987 37.45 6275.33 6341.90
    12.5830 3.322935 37.80 6264.29 6321.75
    12.5870 3.321883 37.86 6276.07 6303.64
    12.5910 3.320832 37.88 6280.93 6287.27
    12.5950 3.319782 37.70 6246.43 6272.42
    12.5990 3.318732 37.93 6290.93 6258.87
    12.6030 3.317683 37.75 6254.50 6246.46
    12.6070 3.316634 37.79 6263.86 6235.05
    12.6110 3.315587 37.90 6285.71 6224.52
    12.6150 3.314540 37.28 6240.27 6214.75
    12.6190 3.313493 37.80 6264.50 6205.67
    12.6230 3.312448 37.92 6288.57 6197.21
    12.6270 3.311403 37.81 6267.57 6189.28
    12.6310 3.310358 37.33 6251.27 6181.83
    12.6350 3.309314 38.07 6317.86 6174.83
    12.6390 3.308271 37.93 6290.21 6168.21
    12.6430 3.307229 37.70 6245.14 6161.94
    12.6470 3.306187 37.67 6240.50 6169.02
    12.6510 3.305146 37.62 6229.79 6163.82
    12.6550 3.304106 37.93 6290.21 6158.90
    12.6590 3.303066 37.45 6273.93 6154.24
    12.6630 3.302027 37.87 6278.50 6149.83
    12.6670 3.300988 37.67 6240.43 6145.65
    12.6710 3.299951 37.68 6242.57 6141.68
    12.6750 3.298913 37.60 6226.79 6137.92
    12.6790 3.297877 37.84 6272.36 6134.34
    12.6830 3.296841 37.84 6273.79 6141.15
    12.6870 3.295806 37.76 6258.29 6138.29
    12.6910 3.294771 37.85 6274.36 6135.61
    12.6950 3.293737 37.96 6296.00 6153.12
    12.6990 3.292704 37.90 6284.14 6151.50
    12.7030 3.291672 37.97 6298.00 6150.09
    12.7070 3.290640 37.92 6287.93 6148.91
    12.7110 3.289608 38.02 6309.07 6147.94
    12.7150 3.288578 38.21 6346.00 6147.20
    12.7190 3.287548 38.07 6318.21 6146.71
    12.7230 3.286519 38.16 6336.29 6108.42
    12.7270 3.285490 38.10 6324.43 6109.67
    12.7310 3.284462 38.12 6328.00 6111.13
    12.7350 3.283434 38.48 6399.79 6112.83
    12.7390 3.282407 38.62 6426.36 6114.79
    12.7430 3.281381 38.93 6487.14 6117.04
    12.7470 3.280356 38.96 6494.07 6119.61
    12.7510 3.279331 39.29 6557.71 6122.52
    12.7550 3.278307 39.48 6596.36 6125.83
    12.7590 3.277283 39.75 6649.64 6129.57
    12.7630 3.276261 39.88 6675.29 6133.80
    12.7670 3.275239 40.31 6759.36 6138.58
    12.7710 3.274217 41.01 6896.43 6143.97
    12.7750 3.273196 41.32 7037.47 6150.06
    12.7790 3.272176 42.84 7256.79 6156.94
    12.7830 3.271156 43.98 7483.14 6164.72
    12.7870 3.270137 46.25 7931.29 6173.53
    12.7910 3.269119 49.24 8523.21 6183.53
    12.7950 3.268101 52.93 9252.93 6194.91
    12.7990 3.267084 57.68 10278.90 6207.91
    12.8030 3.266067 62.83 11217.70 6222.79
    12.8070 3.265051 66.21 11891.20 6239.90
    12.8110 3.264036 66.53 11954.60 6259.67
    12.8150 3.263021 62.57 11166.20 6282.65
    12.8190 3.262008 55.48 9759.93 6309.51
    12.8230 3.260994 49.35 8543.79 6341.13
    12.8270 3.259982 44.74 7632.79 6378.69
    12.8310 3.258970 42.76 7241.29 6423.72
    12.8350 3.257958 42.24 7139.21 6478.42
    12.8390 3.256948 42.12 7115.93 6545.96
    12.8430 3.255937 42.36 7162.07 6631.06
    12.8470 3.254928 43.38 7364.50 6741.04
    12.8510 3.253919 44.41 7567.21 6887.14
    12.8550 3.252911 45.69 7901.60 7085.53
    12.8590 3.251903 49.10 8495.00 7358.29
    12.8630 3.250896 52.72 9211.64 7732.16
    12.8670 3.249890 57.50 10160.10 8234.20
    12.8710 3.248884 63.25 11300.90 8875.60
    12.8750 3.247879 68.79 12404.20 9612.18
    12.8790 3.246874 72.38 13118.20 10278.00
    12.8830 3.245870 73.13 13266.70 10604.30
    12.8870 3.244867 72.01 13043.90 10475.40
    12.8910 3.243865 69.44 12532.00 10097.00
    12.8950 3.242863 66.50 11947.40 9763.18
    12.8990 3.241861 63.69 11389.20 9649.72
    12.9030 3.240860 62.86 11308.90 9830.10
    12.9070 3.239860 66.15 11877.90 10329.90
    12.9110 3.238861 69.72 12588.10 11127.20
    12.9150 3.237862 72.47 13136.10 12105.60
    12.9190 3.236864 74.18 13476.10 13042.90
    12.9230 3.235866 73.20 13280.40 13742.90
    12.9270 3.234869 71.72 12986.60 14072.30
    12.9310 3.233873 67.55 12157.50 13811.20
    12.9350 3.232877 62.53 11159.20 12874.80
    12.9390 3.231882 58.15 10289.60 11576.50
    12.9430 3.230887 54.18 9501.29 10312.70
    12.9470 3.229893 52.03 9074.79 9275.59
    12.9510 3.228900 50.38 8747.50 8489.48
    12.9550 3.227907 49.38 8550.79 7914.92
    12.9590 3.226915 48.70 8497.53 7500.13
    12.9630 3.225924 48.68 8412.50 7199.78
    12.9670 3.224933 48.70 8415.79 6978.53
    12.9710 3.223943 48.36 8348.36 6811.38
    12.9750 3.222953 48.61 8397.79 6681.65
    12.9790 3.221964 48.06 8371.40 6578.35
    12.9830 3.220975 47.90 8339.40 6494.38
    12.9870 3.219987 47.56 8271.87 6425.01
    12.9910 3.219000 47.32 8223.80 6366.92
    12.9950 3.218014 47.44 8247.40 6317.69
    12.9990 3.217028 47.27 8213.47 6275.55
    13.0030 3.216042 46.60 8081.13 6239.16
    13.0070 3.215058 46.57 8076.07 6207.47
    13.0110 3.214073 46.14 7991.00 6179.65
    13.0150 3.213090 45.57 7948.38 6155.07
    13.0190 3.212107 45.87 7937.87 6133.20
    13.0230 3.211125 45.69 7901.60 6113.62
    13.0270 3.210143 45.45 7853.07 6096.01
    13.0310 3.209162 45.55 7873.87 6080.07
    13.0350 3.208181 45.16 7797.27 6065.57
    13.0390 3.207201 44.90 7744.53 6052.32
    13.0430 3.206222 45.24 7812.00 6040.16
    13.0470 3.205243 45.11 7786.33 6028.96
    13.0510 3.204265 44.93 7751.60 6018.59
    13.0550 3.203288 45.01 7766.47 6008.97
    13.0590 3.202311 44.95 7755.07 6000.00
    13.0630 3.201334 44.64 7693.27 5991.60
    13.0670 3.200358 44.61 7687.87 5983.74
    13.0710 3.199383 44.97 7759.33 5976.33
    13.0750 3.198409 44.74 7713.93 5969.34
    13.0790 3.197435 44.83 7731.87 5962.73
    13.0830 3.196462 44.77 7719.87 5956.46
    13.0870 3.195489 44.58 7681.87 5950.50
    13.0910 3.194517 44.68 7701.53 5944.81
    13.0950 3.193545 44.65 7696.13 5939.38
    13.0990 3.192574 44.37 7639.33 5934.17
    13.1030 3.191604 44.32 7631.33 5929.18
    13.1070 3.190634 44.07 7580.13 5924.38
    13.1110 3.189665 43.98 7563.60 5919.76
    13.1150 3.188697 43.50 7467.67 5915.30
    13.1190 3.187728 43.03 7376.33 5910.99
    13.1230 3.186761 42.71 7311.47 5894.31
    13.1270 3.185794 42.24 7219.27 5890.67
    13.1310 3.184828 42.20 7210.60 5887.13
    13.1350 3.183862 41.85 7142.60 5883.68
    13.1390 3.182897 41.96 7163.53 5880.31
    13.1430 3.181933 41.36 7044.93 5877.02
    13.1470 3.180969 41.10 6994.47 5873.81
    13.1510 3.180006 40.30 6907.31 5870.66
    13.1550 3.179043 40.75 6924.80 5867.57
    13.1590 3.178081 40.65 6905.93 5854.72
    13.1630 3.177119 40.42 6860.20 5875.41
    13.1670 3.176159 39.42 6795.47 5873.61
    13.1710 3.175198 39.82 6741.47 5852.68
    13.1750 3.174238 39.35 6719.06 5851.66
    13.1790 3.173279 39.76 6729.67 5850.68
    13.1830 3.172321 39.50 6677.47 5849.76
    13.1870 3.171363 39.45 6669.47 5848.90
    13.1910 3.170405 39.35 6649.67 5848.10
    13.1950 3.169449 38.99 6577.27 5847.36
    13.1990 3.168492 39.32 6563.29 5846.70
    13.2030 3.167536 39.14 6529.57 5846.12
    13.2070 3.166581 38.98 6496.71 5845.63
    13.2110 3.165627 39.00 6501.14 5845.23
    13.2150 3.164673 38.72 6446.57 5844.93
    13.2190 3.163720 38.41 6384.93 5844.74
    13.2230 3.162767 38.69 6440.86 5844.67
    13.2270 3.161814 38.45 6393.29 5844.74
    13.2310 3.160863 38.41 6384.79 5844.95
    13.2350 3.159912 37.77 6336.73 5847.17
    13.2390 3.158961 37.75 6333.20 5847.79
    13.2430 3.158011 38.03 6310.00 5848.60
    13.2470 3.157062 37.84 6273.00 5849.64
    13.2510 3.156113 38.18 6340.71 5850.91
    13.2550 3.155165 38.01 6306.64 5852.47
    13.2590 3.154218 38.07 6318.14 5854.32
    13.2630 3.153271 37.65 6235.29 5856.51
    13.2670 3.152324 37.39 6263.07 5859.09
    13.2710 3.151378 36.62 6180.56 5862.10
    13.2750 3.150433 37.07 6199.47 5865.60
    13.2790 3.149488 36.98 6181.00 5869.64
    13.2830 3.148544 36.70 6127.73 5874.80
    13.2870 3.147600 36.96 6177.80 5880.21
    13.2910 3.146657 36.74 6134.73 5886.46
    13.2950 3.145715 37.02 6189.73 5893.67
    13.2990 3.144773 37.06 6197.60 5901.99
    13.3030 3.143831 36.99 6183.20 5911.62
    13.3070 3.142891 36.98 6182.73 5922.78
    13.3110 3.141951 37.15 6215.73 5935.75
    13.3150 3.141011 37.16 6286.38 5950.89
    13.3190 3.140072 37.52 6288.93 5968.61
    13.3230 3.139133 38.00 6383.67 5989.49
    13.3270 3.138196 38.07 6396.07 6014.21
    13.3310 3.137258 38.08 6398.93 6043.67
    13.3350 3.136321 37.87 6357.73 6079.04
    13.3390 3.135385 37.54 6292.47 6121.89
    13.3430 3.134449 37.70 6322.93 6174.32
    13.3470 3.133514 37.22 6229.93 6239.23
    13.3510 3.132580 37.29 6243.87 6320.80
    13.3550 3.131646 37.14 6212.87 6425.09
    13.3590 3.130712 37.41 6266.27 6561.38
    13.3630 3.129779 37.29 6242.53 6743.72
    13.3670 3.128847 38.04 6390.87 6993.14
    13.3710 3.127915 38.52 6484.60 7339.49
    13.3750 3.126984 39.56 6690.13 7822.95
    13.3790 3.126054 41.27 7028.53 8490.44
    13.3830 3.125123 43.93 7553.87 9378.72
    13.3870 3.124194 46.98 8157.47 10460.00
    13.3910 3.123265 49.49 8653.87 11523.90
    13.3950 3.122336 50.50 8854.07 12110.20
    13.3990 3.121409 50.29 8812.47 11843.20
    13.4030 3.120481 48.60 8477.07 10905.60
    13.4070 3.119555 45.77 7916.40 9791.65
    13.4110 3.118628 42.72 7315.00 8817.65
    13.4150 3.117703 40.20 6815.60 8067.15
    13.4190 3.116778 38.78 6535.73 7518.97
    13.4230 3.115853 37.78 6338.53 7127.42
    13.4270 3.114929 37.25 6235.20 6849.42
    13.4310 3.114006 36.80 6146.60 6651.58
    13.4350 3.113083 36.97 6180.27 6510.85
    13.4390 3.112160 36.74 6133.87 6412.33
    13.4430 3.111239 36.24 6104.75 6347.51
    13.4470 3.110317 36.58 6103.33 6312.41
    13.4510 3.109397 36.51 6088.60 6305.96
    13.4550 3.108477 36.41 6070.27 6327.70
    13.4590 3.107557 36.35 6056.93 6372.58
    13.4630 3.106638 36.46 6078.67 6420.77
    13.4670 3.105720 36.61 6109.87 6433.73
    13.4710 3.104802 36.54 6095.40 6383.17
    13.4750 3.103884 36.38 6064.33 6286.43
    13.4790 3.102967 36.50 6086.93 6182.23
    13.4830 3.102051 36.39 6065.67 6093.50
    13.4870 3.101135 36.58 6103.27 6025.75
    13.4910 3.100220 36.48 6083.33 5977.14
    13.4950 3.099305 36.88 6161.73 5944.54
    13.4990 3.098391 37.18 6143.43 5925.33
    13.5030 3.097478 37.20 6226.13 5917.53
    13.5070 3.096565 37.86 6277.07 5918.38
    13.5110 3.095652 38.64 6430.57 5921.66
    13.5150 3.094740 38.98 6498.14 5916.63
    13.5190 3.093829 39.10 6520.21 5895.94
    13.5230 3.092918 38.98 6496.29 5864.29
    13.5270 3.092007 38.48 6399.21 5831.51
    13.5310 3.091098 37.85 6274.57 5803.11
    13.5350 3.090189 37.42 6190.93 5780.11
    13.5390 3.089280 37.04 6115.07 5761.79
    13.5430 3.088372 37.04 6115.00 5747.05
    13.5470 3.087464 36.92 6092.64 5734.95
    13.5510 3.086557 36.80 6069.64 5724.77
    13.5550 3.085650 36.80 6068.50 5715.98
    13.5590 3.084744 36.40 6066.87 5708.24
    13.5630 3.083839 36.81 6070.57 5701.29
    13.5670 3.082934 36.90 6089.29 5694.97
    13.5710 3.082029 36.83 6074.93 5689.15
    13.5750 3.081125 36.84 6077.57 5683.74
    13.5790 3.080222 36.34 6055.67 5678.68
    13.5830 3.079319 36.76 6060.43 5673.91
    13.5870 3.078417 36.82 6072.00 5669.40
    13.5910 3.077515 36.91 6090.93 5665.10
    13.5950 3.076614 36.70 6049.14 5660.98
    13.5990 3.075713 36.67 6042.79 5657.04
    13.6030 3.074813 36.44 5998.21 5653.24
    13.6070 3.073913 36.66 6041.50 5649.57
    13.6110 3.073014 36.47 6003.21 5646.01
    13.6150 3.072116 35.99 5986.93 5642.57
    13.6190 3.071218 36.11 5934.14 5639.21
    13.6230 3.070320 36.37 5985.21 5635.95
    13.6270 3.069423 36.19 5949.71 5632.76
    13.6310 3.068527 35.98 5984.33 5606.77
    13.6350 3.067631 36.32 5974.36 5604.47
    13.6390 3.066735 36.58 6025.43 5602.20
    13.6430 3.065840 36.34 5977.57 5599.94
    13.6470 3.064946 36.07 5926.36 5597.71
    13.6510 3.064052 35.97 5905.93 5595.49
    13.6550 3.063159 36.21 5953.21 5593.29
    13.6590 3.062266 35.62 5914.47 5591.10
    13.6630 3.061374 36.30 5971.50 5588.92
    13.6670 3.060482 36.43 5996.50 5596.42
    13.6710 3.059591 36.08 5927.14 5594.61
    13.6750 3.058700 36.17 5945.07 5592.82
    13.6790 3.057810 36.07 5925.00 5591.07
    13.6830 3.056921 36.06 5923.64 5589.35
    13.6870 3.056031 35.98 5908.07 5603.97
    13.6910 3.055143 36.03 5916.93 5602.90
    13.6950 3.054255 36.33 5977.50 5601.89
    13.6990 3.053367 36.38 5987.14 5600.95
    13.7030 3.052480 36.47 6003.07 5598.29
    13.7070 3.051593 36.05 5922.29 5597.56
    13.7110 3.050707 36.14 5939.93 5596.92
    13.7150 3.049822 35.92 5895.86 5596.36
    13.7190 3.048937 35.86 5884.00 5595.90
    13.7230 3.048053 35.99 5910.50 5595.55
    13.7270 3.047168 36.00 5912.50 5595.31
    13.7310 3.046285 35.96 5904.50 5595.20
    13.7350 3.045402 35.86 5884.86 5595.22
    13.7390 3.044520 36.06 5922.93 5595.39
    13.7430 3.043638 36.15 5941.71 5595.72
    13.7470 3.042757 35.99 5910.50 5596.24
    13.7510 3.041876 35.94 5899.14 5596.48
    13.7550 3.040995 35.82 5876.29 5597.43
    13.7590 3.040116 35.86 5883.43 5598.62
    13.7630 3.039236 35.61 5834.36 5600.08
    13.7670 3.038357 35.76 5865.29 5601.84
    13.7710 3.037479 35.68 5849.14 5603.94
    13.7750 3.036601 35.41 5872.27 5606.42
    13.7790 3.035724 35.75 5862.00 5609.33
    13.7830 3.034847 35.73 5858.79 5612.72
    13.7870 3.033971 35.65 5842.50 5616.66
    13.7910 3.033095 35.58 5829.57 5621.23
    13.7950 3.032220 35.83 5878.36 5626.52
    13.7990 3.031346 35.60 5910.20 5632.64
    13.8030 3.030471 35.70 5853.43 5639.71
    13.8070 3.029598 35.60 5833.57 5647.90
    13.8110 3.028724 35.77 5865.86 5657.40
    13.8150 3.027852 35.77 5865.79 5668.44
    13.8190 3.026979 35.92 5895.64 5681.30
    13.8230 3.026108 36.01 5913.07 5696.35
    13.8270 3.025237 35.98 5908.21 5714.03
    13.8310 3.024366 36.18 5947.79 5734.92
    13.8350 3.023496 36.17 5945.29 5759.75
    13.8390 3.022626 36.16 5942.43 5789.53
    13.8430 3.021757 36.29 5968.71 5825.83
    13.8470 3.020888 36.84 6077.21 5869.58
    13.8510 3.020020 36.94 6096.57 5923.51
    13.8550 3.019153 36.75 6136.53 5990.80
    13.8590 3.018285 37.26 6236.87 6076.00
    13.8630 3.017419 38.33 6368.43 6185.69
    13.8670 3.016553 38.95 6490.50 6329.44
    13.8710 3.015687 40.18 6733.64 6521.05
    13.8750 3.014822 41.87 7067.29 6780.25
    13.8790 3.013957 44.46 7577.64 7133.22
    13.8830 3.013093 48.39 8353.71 7606.40
    13.8870 3.012229 52.85 9238.50 8202.49
    13.8910 3.011366 57.38 10135.70 8845.70
    13.8950 3.010504 61.05 10864.10 9362.07
    13.8990 3.009641 63.97 11444.90 9650.33
    13.9030 3.008780 65.88 11909.10 9851.03
    13.9070 3.007919 69.27 12401.40 10142.80
    13.9110 3.007058 70.94 12733.50 10452.30
    13.9150 3.006198 70.80 12704.40 10450.30
    13.9190 3.005338 68.45 12238.10 9930.01
    13.9230 3.004479 63.32 11219.60 9098.45
    13.9270 3.003620 57.73 10109.80 8284.67
    13.9310 3.002762 52.28 9030.31 7622.69
    13.9350 3.001904 47.32 8049.46 7130.99
    13.9390 3.001047 44.26 7446.85 6771.74
    13.9430 3.000191 41.81 6963.08 6508.70
    13.9470 2.999335 40.43 6692.69 6313.28
    13.9510 2.998479 39.34 6479.46 6165.33
    13.9550 2.997623 38.37 6289.08 6051.08
    13.9590 2.996769 37.43 6192.43 5961.21
    13.9630 2.995914 37.07 6033.08 5889.33
    13.9670 2.995061 36.57 5934.77 5830.98
    13.9710 2.994208 36.75 5971.62 5782.93
    13.9750 2.993355 36.37 5897.31 5742.91
    13.9790 2.992502 35.42 5798.14 5709.22
    13.9830 2.991651 35.41 5795.21 5680.59
    13.9870 2.990799 35.12 5738.50 5656.07
    13.9910 2.989949 34.89 5694.86 5634.90
    13.9950 2.989098 34.83 5681.86 5616.52
    13.9990 2.988249 34.97 5709.64 5600.49
    14.0030 2.987399 34.60 5636.86 5586.46
    14.0070 2.986550 34.70 5657.71 5574.14
    14.0110 2.985702 34.33 5584.64 5563.33
    14.0150 2.984854 33.96 5587.53 5553.86
    14.0190 2.984007 34.39 5596.14 5545.61
    14.0230 2.983160 34.34 5586.00 5538.50
    14.0270 2.982313 34.37 5592.07 5532.48
    14.0310 2.981467 34.25 5567.86 5527.54
    14.0350 2.980622 34.09 5537.43 5523.74
    14.0390 2.979777 33.81 5481.86 5521.16
    14.0430 2.978932 33.99 5518.50 5520.01
    14.0470 2.978088 34.11 5541.50 5520.60
    14.0510 2.977245 34.02 5523.29 5523.38
    14.0550 2.976402 33.83 5486.71 5529.06
    14.0590 2.975559 34.09 5538.29 5538.51
    14.0630 2.974717 33.95 5510.36 5552.66
    14.0670 2.973875 33.71 5463.43 5571.50
    14.0710 2.973034 33.91 5503.21 5592.03
    14.0750 2.972193 33.68 5457.36 5606.25
    14.0790 2.971353 33.87 5494.36 5605.79
    14.0830 2.970514 33.87 5494.93 5591.91
    14.0870 2.969675 33.75 5471.79 5574.00
    14.0910 2.968836 33.91 5502.36 5559.38
    14.0950 2.967997 34.29 5576.71 5550.50
    14.0990 2.967160 34.49 5616.79 5547.36
    14.1030 2.966322 34.30 5577.86 5549.44
    14.1070 2.965485 34.74 5665.29 5556.42
    14.1110 2.964649 34.79 5674.43 5568.36
    14.1150 2.963813 34.77 5670.86 5585.81
    14.1190 2.962978 34.89 5694.21 5609.79
    14.1230 2.962143 34.86 5688.00 5642.03
    14.1270 2.961308 34.66 5649.36 5675.82
    14.1310 2.960474 34.88 5692.29 5734.17
    14.1350 2.959641 34.93 5702.21 5813.34
    14.1390 2.958808 35.48 5810.14 5922.01
    14.1430 2.957975 36.09 5929.36 6081.21
    14.1470 2.957143 37.05 6117.29 6272.33
    14.1510 2.956311 39.22 6544.14 6551.41
    14.1550 2.955480 42.39 7168.21 6903.28
    14.1590 2.954649 45.30 7743.43 7285.32
    14.1630 2.953819 46.77 8034.29 7561.88
    14.1670 2.952990 45.90 8015.00 7592.19
    14.1710 2.952160 45.55 7793.57 7367.47
    14.1750 2.951332 42.92 7353.80 7013.12
    14.1790 2.950503 40.34 6765.07 6653.04
    14.1830 2.949675 37.82 6268.21 6349.85
    14.1870 2.948848 35.89 5890.29 6116.72
    14.1910 2.948021 35.02 5719.21 5944.10
    14.1950 2.947195 34.71 5659.50 5817.34
    14.1990 2.946368 34.55 5539.85 5723.65
    14.2030 2.945543 34.10 5452.00 5653.36
    14.2070 2.944718 34.33 5498.77 5599.60
    14.2110 2.943893 34.08 5449.54 5557.70
    14.2150 2.943069 33.82 5398.00 5524.45
    14.2190 2.942246 34.11 5454.92 5497.62
    14.2230 2.941422 33.92 5417.38 5475.70
    14.2270 2.940599 33.92 5416.92 5457.56
    14.2310 2.939777 33.84 5402.92 5442.41
    14.2350 2.938956 33.46 5415.14 5429.66
    14.2390 2.938134 33.36 5394.79 5418.87
    14.2430 2.937313 33.83 5401.08 5409.69
    14.2470 2.936493 33.79 5392.54 5401.87
    14.2510 2.935673 33.94 5422.23 5395.21
    14.2550 2.934853 33.74 5383.31 5389.57
    14.2590 2.934034 33.99 5432.38 5384.82
    14.2630 2.933216 33.74 5383.00 5380.88
    14.2670 2.932398 33.52 5426.79 5377.69
    14.2710 2.931580 33.01 5402.47 5375.20
    14.2750 2.930763 33.38 5399.36 5373.39
    14.2790 2.929946 33.32 5387.29 5372.25
    14.2830 2.929130 33.44 5410.43 5371.78
    14.2870 2.928314 33.35 5393.21 5372.01
    14.2910 2.927498 33.32 5387.36 5372.98
    14.2950 2.926684 33.57 5435.14 5374.73
    14.2990 2.925869 33.43 5408.07 5377.34
    14.3030 2.925055 33.52 5426.57 5380.91
    14.3070 2.924242 33.10 5343.57 5385.56
    14.3110 2.923429 33.59 5439.29 5391.40
    14.3150 2.922616 33.13 5426.47 5398.32
    14.3190 2.921803 33.56 5434.64 5407.36
    14.3230 2.920992 33.58 5437.93 5418.42
    14.3270 2.920181 33.65 5451.29 5431.92
    14.3310 2.919370 33.67 5454.64 5448.38
    14.3350 2.918559 33.71 5462.64 5468.52
    14.3390 2.917750 33.69 5459.86 5493.27
    14.3430 2.916940 33.75 5471.64 5523.90
    14.3470 2.916131 34.04 5527.21 5562.16
    14.3510 2.915323 34.19 5556.29 5610.57
    14.3550 2.914515 34.26 5571.07 5672.70
    14.3590 2.913707 34.42 5602.14 5753.89
    14.3630 2.912899 34.95 5706.79 5861.66
    14.3670 2.912093 35.41 5796.00 6006.79
    14.3710 2.911287 35.84 5880.29 6203.62
    14.3750 2.910481 37.05 6118.79 6469.75
    14.3790 2.909675 38.24 6351.14 6823.11
    14.3830 2.908870 39.72 6643.36 7268.84
    14.3870 2.908066 41.15 6924.50 7770.70
    14.3910 2.907262 42.16 7123.00 8213.79
    14.3950 2.906458 42.53 7196.93 8441.39
    14.3990 2.905655 41.72 7036.71 8398.50
    14.4030 2.904852 40.36 6768.29 8171.57
    14.4070 2.904050 38.55 6412.21 7835.64
    14.4110 2.903248 37.38 6183.07 7436.73
    14.4150 2.902447 36.40 5989.79 7014.05
    14.4190 2.901646 35.43 5800.64 6631.73
    14.4230 2.900846 35.09 5733.86 6320.80
    14.4270 2.900046 34.62 5641.79 6081.93
    14.4310 2.899246 34.27 5572.64 5902.20
    14.4350 2.898447 34.33 5585.43 5767.38
    14.4390 2.897648 34.00 5519.07 5665.24
    14.4430 2.896850 33.43 5484.27 5586.70
    14.4470 2.896052 33.80 5480.36 5525.21
    14.4510 2.895255 33.76 5472.14 5476.11
    14.4550 2.894458 33.74 5468.14 5436.17
    14.4590 2.893661 33.59 5439.57 5403.15
    14.4630 2.892865 33.36 5394.50 5375.47
    14.4670 2.892070 33.48 5417.86 5351.96
    14.4710 2.891275 33.55 5431.14 5331.76
    14.4750 2.890480 33.31 5384.93 5314.23
    14.4790 2.889686 33.25 5372.36 5298.89
    14.4830 2.888892 33.03 5330.14 5285.33
    14.4870 2.888098 33.29 5380.71 5273.26
    14.4910 2.887305 33.29 5380.21 5262.43
    14.4950 2.886513 33.36 5395.14 5252.64
    14.4990 2.885721 33.51 5337.69 5243.74
    14.5030 2.884929 33.18 5358.79 5235.60
    14.5070 2.884138 33.36 5308.23 5228.11
    14.5110 2.883347 33.46 5327.69 5221.17
    14.5150 2.882557 33.40 5316.23 5214.73
    14.5190 2.881767 33.33 5302.77 5208.71
    14.5230 2.880977 33.48 5332.15 5203.07
    14.5270 2.880188 33.37 5309.85 5197.75
    14.5310 2.879400 33.15 5267.23 5192.72
    14.5350 2.878612 33.10 5258.00 5187.94
    14.5390 2.877824 33.00 5237.54 5183.39
    14.5430 2.877037 32.95 5228.46 5179.05
    14.5470 2.876250 33.03 5244.85 5174.89
    14.5510 2.875463 33.02 5243.08 5170.89
    14.5550 2.874677 32.86 5210.77 5167.13
    14.5590 2.873892 32.52 5230.43 5163.42
    14.5630 2.873107 32.83 5204.62 5159.82
    14.5670 2.872322 33.20 5277.54 5156.33
    14.5710 2.871538 32.85 5209.85 5152.95
    14.5750 2.870754 32.92 5222.31 5149.65
    14.5790 2.869970 32.57 5240.57 5148.77
    14.5830 2.869188 33.06 5250.69 5146.24
    14.5870 2.868405 32.87 5213.77 5143.26
    14.5910 2.867623 33.18 5273.92 5140.34
    14.5950 2.866841 33.13 5262.85 5137.49
    14.5990 2.866060 32.97 5233.54 5134.70
    14.6030 2.865279 32.83 5206.00 5131.97
    14.6070 2.864499 32.97 5232.85 5129.28
    14.6110 2.863719 32.76 5191.62 5126.65
    14.6150 2.862939 32.29 5185.00 5124.05
    14.6190 2.862160 32.67 5175.00 5121.51
    14.6230 2.861382 32.61 5163.00 5119.00
    14.6270 2.860604 32.60 5160.38 5116.53
    14.6310 2.859826 32.23 5173.14 5114.10
    14.6350 2.859048 32.28 5098.23 5111.71
    14.6390 2.858271 32.49 5139.08 5109.36
    14.6430 2.857495 32.36 5113.15 5106.94
    14.6470 2.856718 32.20 5083.31 5095.59
    14.6510 2.855943 32.42 5125.54 5093.61
    14.6550 2.855168 32.51 5142.38 5091.66
    14.6590 2.854393 31.88 5105.07 5089.73
    14.6630 2.853618 32.33 5108.92 5083.81
    14.6670 2.852844 32.26 5093.92 5082.04
    14.6710 2.852071 32.26 5094.08 5080.30
    14.6750 2.851298 32.20 5082.46 5079.58
    14.6790 2.850525 31.97 5123.93 5077.90
    14.6830 2.849753 31.73 5076.50 5076.25
    14.6870 2.848981 31.71 5071.86 5074.62
    14.6910 2.848209 31.57 5045.43 5073.02
    14.6950 2.847438 31.78 5085.57 5071.87
    14.6990 2.846668 31.60 5051.21 5070.36
    14.7030 2.845897 31.65 5059.79 5068.88
    14.7070 2.845128 31.70 5070.21 5067.45
    14.7110 2.844358 31.72 5074.00 5066.08
    14.7150 2.843590 31.67 5064.07 5064.75
    14.7190 2.842821 31.63 5056.36 5063.49
    14.7230 2.842053 31.56 5042.57 5062.30
    14.7270 2.841285 31.39 5010.86 5061.18
    14.7310 2.840518 31.10 5027.47 5060.16
    14.7350 2.839751 31.59 5048.14 5059.24
    14.7390 2.838984 31.29 4990.14 5058.42
    14.7430 2.838219 31.44 5019.14 5057.74
    14.7470 2.837453 31.51 5033.14 5057.21
    14.7510 2.836688 31.50 5031.21 5056.86
    14.7550 2.835923 31.26 4984.71 5056.70
    14.7590 2.835159 31.42 5014.86 5056.78
    14.7630 2.834395 31.38 5008.36 5057.13
    14.7670 2.833631 31.34 5000.86 5057.82
    14.7710 2.832868 31.28 4989.43 5058.89
    14.7750 2.832106 31.04 5017.20 5060.44
    14.7790 2.831343 31.46 5023.93 5062.56
    14.7830 2.830581 31.44 5020.29 5065.38
    14.7870 2.829820 31.40 5011.21 5069.10
    14.7910 2.829059 31.59 5049.00 5073.94
    14.7950 2.828298 31.32 4996.86 5080.22
    14.7990 2.827538 31.48 5027.71 5088.36
    14.8030 2.826778 31.77 5084.50 5098.96
    14.8070 2.826019 32.18 5163.64 5112.79
    14.8110 2.825260 32.25 5177.36 5130.90
    14.8150 2.824502 32.79 5282.57 5154.57
    14.8190 2.823743 33.30 5382.93 5185.20
    14.8230 2.822986 34.20 5559.71 5224.22
    14.8270 2.822228 34.11 5541.93 5273.54
    14.8310 2.821471 33.96 5512.07 5336.46
    14.8350 2.820715 33.64 5449.79 5417.24
    14.8390 2.819959 32.84 5293.79 5518.01
    14.8430 2.819203 32.15 5158.64 5632.70
    14.8470 2.818448 31.69 5069.36 5740.18
    14.8510 2.817693 31.52 5035.50 5804.02
    14.8550 2.816938 31.12 5032.87 5797.73
    14.8590 2.816184 30.79 4966.73 5718.98
    14.8630 2.815431 31.39 5010.00 5603.35
    14.8670 2.814677 31.11 4955.14 5483.96
    14.8710 2.813925 30.86 4907.21 5379.38
    14.8750 2.813172 30.99 4931.50 5295.12
    14.8790 2.812420 30.70 4874.71 5230.24
    14.8830 2.811668 30.69 4872.79 5181.46
    14.8870 2.810917 30.63 4861.43 5145.30
    14.8910 2.810167 30.75 4884.64 5118.68
    14.8950 2.809416 30.66 4867.00 5099.21
    14.8990 2.808666 30.64 4862.79 5085.21
    14.9030 2.807916 30.31 4874.53 5075.57
    14.9070 2.807167 31.07 4864.08 5069.70
    14.9110 2.806418 31.11 4870.62 5067.43
    14.9150 2.805670 31.15 4879.08 5068.99
    14.9190 2.804922 31.17 4883.15 5074.96
    14.9230 2.804174 31.12 4872.00 5088.55
    14.9270 2.803427 31.80 5004.77 5106.34
    14.9310 2.802680 32.53 5147.08 5131.76
    14.9350 2.801934 33.07 5251.23 5165.51
    14.9390 2.801188 34.42 5515.31 5206.48
    14.9430 2.800442 35.62 5750.38 5249.46
    14.9470 2.799698 36.56 5932.85 5283.39
    14.9510 2.798953 36.64 5949.31 5295.98
    14.9550 2.798208 36.07 5837.54 5284.60
    14.9590 2.797464 34.67 5650.14 5259.14
    14.9630 2.796721 33.78 5391.08 5231.43
    14.9670 2.795978 32.44 5128.92 5206.10
    14.9710 2.795235 31.87 5019.08 5180.51
    14.9750 2.794492 31.60 4965.54 5150.80
    14.9790 2.793751 30.84 4902.36 5117.42
    14.9830 2.793009 30.53 4841.57 5084.40
    14.9870 2.792267 30.36 4808.36 5055.17
    14.9910 2.791527 30.16 4770.29 5030.97
    14.9950 2.790787 30.24 4786.29 5011.60
    14.9990 2.790046 30.22 4782.64 4996.29
    15.0030 2.789307 30.19 4775.86 4984.21
    15.0070 2.788568 29.92 4724.14 4974.64
    15.0110 2.787829 30.08 4755.43 4966.96
    15.0150 2.787090 29.52 4719.93 4960.74
    15.0190 2.786352 29.79 4697.64 4955.63
    15.0230 2.785615 29.73 4687.21 4951.40
    15.0270 2.784877 29.84 4708.50 4947.90
    15.0310 2.784140 29.94 4726.86 4945.01
    15.0350 2.783404 29.74 4689.14 4942.67
    15.0390 2.782668 29.72 4685.00 4940.83
    15.0430 2.781932 29.81 4701.79 4939.47
    15.0470 2.781197 29.77 4693.93 4938.60
    15.0510 2.780462 30.01 4740.29 4938.22
    15.0550 2.779728 29.73 4686.14 4938.38
    15.0590 2.778994 29.83 4705.50 4939.10
    15.0630 2.778260 29.75 4691.21 4940.48
    15.0670 2.777527 29.81 4701.29 4942.60
    15.0710 2.776794 29.84 4708.86 4945.58
    15.0750 2.776061 29.91 4721.50 4949.60
    15.0790 2.775329 29.89 4718.29 4954.86
    15.0830 2.774597 29.93 4724.86 4961.70
    15.0870 2.773866 30.04 4747.71 4970.54
    15.0910 2.773135 30.20 4778.86 4982.01
    15.0950 2.772404 30.30 4797.50 4997.02
    15.0990 2.771674 30.35 4807.21 5016.79
    15.1030 2.770944 30.53 4842.21 5043.35
    15.1070 2.770215 30.98 4929.64 5079.05
    15.1110 2.769486 30.97 4927.36 5127.00
    15.1150 2.768757 31.35 5002.93 5190.76
    15.1190 2.768029 31.43 5018.64 5273.98
    15.1230 2.767301 31.89 5106.86 5379.06
    15.1270 2.766574 32.53 5233.21 5502.36
    15.1310 2.765846 33.53 5428.07 5637.54
    15.1350 2.765120 34.43 5605.00 5757.13
    15.1390 2.764393 35.16 5747.79 5817.82
    15.1430 2.763667 35.27 5768.14 5794.49
    15.1470 2.762942 35.47 5807.07 5700.81
    15.1510 2.762217 34.41 5600.93 5574.99
    15.1550 2.761492 33.58 5436.86 5447.06
    15.1590 2.760767 32.65 5256.57 5339.76
    15.1630 2.760043 31.76 5081.79 5253.63
    15.1670 2.759320 30.29 4935.31 5190.21
    15.1710 2.758596 30.72 4880.21 5147.01
    15.1750 2.757873 30.17 4846.80 5121.48
    15.1790 2.757151 30.62 4860.71 5111.84
    15.1830 2.756429 30.66 4868.29 5117.37
    15.1870 2.755707 30.72 4879.43 5138.39
    15.1910 2.754986 31.05 4943.21 5175.96
    15.1950 2.754265 31.40 5011.64 5234.07
    15.1990 2.753544 32.35 5111.23 5307.24
    15.2030 2.752824 33.28 5293.38 5393.87
    15.2070 2.752104 33.98 5430.15 5481.06
    15.2110 2.751384 34.79 5587.92 5544.08
    15.2150 2.750666 35.31 5689.92 5555.66
    15.2190 2.749947 35.06 5640.77 5507.33
    15.2230 2.749228 34.57 5545.08 5417.89
    15.2270 2.748511 33.53 5341.38 5315.44
    15.2310 2.747793 32.45 5131.23 5218.42
    15.2350 2.747076 31.23 4977.79 5136.99
    15.2390 2.746359 30.54 4845.07 5071.51
    15.2430 2.745642 30.59 4770.92 5020.32
    15.2470 2.744927 30.35 4723.46 4980.88
    15.2510 2.744211 30.13 4680.85 4950.64
    15.2550 2.743495 30.20 4694.38 4926.95
    15.2590 2.742780 30.15 4684.15 4908.77
    15.2630 2.742066 30.22 4697.46 4894.35
    15.2670 2.741352 29.96 4730.71 4882.69
    15.2710 2.740638 29.41 4697.93 4873.09
    15.2750 2.739925 29.90 4719.50 4865.08
    15.2790 2.739212 30.00 4739.29 4858.33
    15.2830 2.738499 29.66 4672.93 4852.61
    15.2870 2.737787 29.73 4687.07 4847.75
    15.2910 2.737075 29.62 4665.36 4843.63
    15.2950 2.736363 29.66 4672.71 4840.15
    15.2990 2.735652 29.16 4649.40 4837.26
    15.3030 2.734941 29.50 4641.29 4834.89
    15.3070 2.734231 29.23 4588.57 4833.02
    15.3110 2.733521 29.49 4640.29 4831.62
    15.3150 2.732811 29.07 4631.07 4830.69
    15.3190 2.732101 29.34 4611.07 4830.23
    15.3230 2.731393 29.32 4607.21 4830.23
    15.3270 2.730684 29.39 4621.29 4830.72
    15.3310 2.729976 29.46 4633.43 4831.73
    15.3350 2.729268 29.52 4646.29 4833.30
    15.3390 2.728560 29.43 4627.86 4835.48
    15.3430 2.727853 29.48 4638.50 4838.33
    15.3470 2.727147 29.54 4650.50 4841.93
    15.3510 2.726441 29.48 4638.36 4846.38
    15.3550 2.725734 29.58 4658.14 4851.80
    15.3590 2.725029 29.65 4670.43 4858.34
    15.3630 2.724324 29.73 4686.43 4866.21
    15.3670 2.723619 29.89 4718.07 4875.62
    15.3710 2.722914 29.75 4690.21 4886.88
    15.3750 2.722210 29.98 4734.79 4900.40
    15.3790 2.721506 30.06 4750.64 4916.69
    15.3830 2.720803 30.47 4830.50 4936.47
    15.3870 2.720100 30.38 4812.14 4960.71
    15.3910 2.719397 30.61 4858.21 4990.79
    15.3950 2.718695 30.76 4887.21 5028.62
    15.3990 2.717993 30.90 4915.14 5076.81
    15.4030 2.717291 31.42 5015.07 5138.81
    15.4070 2.716590 32.05 5139.36 5219.10
    15.4110 2.715889 32.79 5282.50 5323.02
    15.4150 2.715189 33.72 5464.93 5456.69
    15.4190 2.714489 35.21 5756.93 5625.77
    15.4230 2.713789 37.24 6154.29 5833.04
    15.4270 2.713089 39.23 6546.86 6074.33
    15.4310 2.712390 41.33 6959.57 6331.15
    15.4350 2.711692 43.19 7326.57 6585.85
    15.4390 2.710994 43.48 7384.14 6814.75
    15.4430 2.710296 42.28 7226.20 7005.17
    15.4470 2.709598 40.82 6858.71 7138.42
    15.4510 2.708901 38.61 6423.79 7184.44
    15.4550 2.708204 36.19 5948.36 7117.85
    15.4590 2.707508 34.44 5606.07 6941.13
    15.4630 2.706811 33.17 5356.86 6691.71
    15.4670 2.706115 32.84 5292.64 6423.82
    15.4710 2.705420 32.51 5227.79 6183.56
    15.4750 2.704725 32.56 5238.00 5996.61
    15.4790 2.704030 33.01 5326.29 5875.06
    15.4830 2.703336 33.94 5507.93 5809.35
    15.4870 2.702642 35.98 5907.07 5794.17
    15.4910 2.701948 38.39 6382.14 5812.13
    15.4950 2.701255 40.63 6821.93 5834.83
    15.4990 2.700562 42.54 7106.62 5826.85
    15.5030 2.699870 42.36 7071.38 5763.70
    15.5070 2.699178 41.67 6935.69 5647.23
    15.5110 2.698486 40.56 6718.31 5507.64
    15.5150 2.697794 38.09 6233.92 5368.31
    15.5190 2.697103 36.44 5910.85 5243.79
    15.5230 2.696413 35.13 5653.15 5139.10
    15.5270 2.695722 34.86 5600.92 5054.04
    15.5310 2.695032 34.94 5617.15 4991.55
    15.5350 2.694343 35.53 5731.69 4937.97
    15.5390 2.693653 35.78 5781.00 4895.60
    15.5430 2.692964 36.09 5841.69 4861.83
    15.5470 2.692276 36.23 5869.92 4834.53
    15.5510 2.691587 35.97 5817.46 4812.06
    15.5550 2.690899 35.35 5697.23 4793.22
    15.5590 2.690212 34.15 5550.00 4777.16
    15.5630 2.689525 33.86 5405.85 4763.26
    15.5670 2.688838 33.22 5280.77 4751.08
    15.5710 2.688151 32.68 5175.69 4740.30
    15.5750 2.687465 32.36 5113.31 4730.68
    15.5790 2.686779 31.72 5073.79 4722.05
    15.5830 2.686094 31.52 4951.31 4714.24
    15.5870 2.685409 31.07 4863.85 4707.14
    15.5910 2.684724 31.11 4871.77 4700.67
    15.5950 2.684040 30.89 4827.77 4694.73
    15.5990 2.683356 30.73 4796.85 4689.27
    15.6030 2.682673 30.50 4752.62 4684.23
    15.6070 2.681989 30.30 4713.23 4679.56
    15.6110 2.681306 30.29 4712.08 4675.24
    15.6150 2.680624 29.66 4673.71 4671.23
    15.6190 2.679941 29.88 4631.92 4667.50
    15.6230 2.679259 30.04 4664.23 4664.04
    15.6270 2.678578 29.82 4621.31 4660.82
    15.6310 2.677897 29.39 4621.43 4657.84
    15.6350 2.677216 29.72 4601.77 4655.07
    15.6390 2.676535 29.63 4584.23 4652.52
    15.6430 2.675855 29.48 4554.62 4650.18
    15.6470 2.675175 29.35 4530.62 4648.04
    15.6510 2.674496 29.52 4563.46 4646.10
    15.6550 2.673817 29.81 4618.92 4644.36
    15.6590 2.673138 29.13 4569.07 4642.84
    15.6630 2.672460 29.33 4525.23 4641.53
    15.6670 2.671782 29.34 4527.00 4650.21
    15.6710 2.671104 29.61 4579.69 4649.60
    15.6750 2.670426 29.53 4565.54 4649.24
    15.6790 2.669749 29.46 4635.07 4649.16
    15.6830 2.669073 29.63 4667.93 4649.38
    15.6870 2.668396 29.87 4714.14 4649.93
    15.6910 2.667720 29.81 4702.86 4650.84
    15.6950 2.667045 30.28 4794.29 4652.14
    15.6990 2.666369 30.05 4749.79 4653.90
    15.7030 2.665694 30.00 4738.29 4656.16
    15.7070 2.665020 29.74 4687.64 4658.99
    15.7110 2.664346 29.75 4690.07 4662.49
    15.7150 2.663672 29.55 4652.43 4666.75
    15.7190 2.662998 29.39 4619.64 4671.90
    15.7230 2.662325 29.15 4572.93 4678.11
    15.7270 2.661652 29.18 4579.79 4685.58
    15.7310 2.660980 28.82 4582.47 4694.58
    15.7350 2.660307 29.28 4598.57 4705.48
    15.7390 2.659636 29.35 4612.36 4716.56
    15.7430 2.658964 29.43 4628.29 4733.05
    15.7470 2.658293 29.59 4659.64 4756.94
    15.7510 2.657622 29.44 4630.07 4781.47
    15.7550 2.656952 29.59 4658.86 4815.28
    15.7590 2.656281 29.59 4659.57 4856.10
    15.7630 2.655612 29.70 4680.43 4910.69
    15.7670 2.654942 29.75 4690.79 4983.85
    15.7710 2.654273 29.65 4671.50 5076.84
    15.7750 2.653604 29.24 4664.33 5192.41
    15.7790 2.652936 30.15 4767.57 5331.25
    15.7830 2.652268 30.18 4774.86 5489.32
    15.7870 2.651600 30.42 4819.93 5653.19
    15.7910 2.650932 30.63 4862.14 5795.93
    15.7950 2.650265 31.02 4936.86 5882.04
    15.7990 2.649599 31.20 4973.43 5887.91
    15.8030 2.648932 30.85 4905.57 5821.89
    15.8070 2.648266 31.17 4966.93 5715.83
    15.8110 2.647601 30.91 4916.79 5612.71
    15.8150 2.646935 31.11 4956.29 5535.34
    15.8190 2.646270 31.00 4934.07 5497.66
    15.8230 2.645605 31.25 4982.50 5506.31
    15.8270 2.644941 31.36 5004.50 5564.47
    15.8310 2.644277 31.80 5090.07 5670.54
    15.8350 2.643613 32.27 5181.93 5819.70
    15.8390 2.642950 32.73 5271.71 5997.37
    15.8430 2.642287 33.56 5433.36 6172.62
    15.8470 2.641624 33.70 5462.00 6297.80
    15.8510 2.640962 34.05 5530.43 6324.34
    15.8550 2.640300 33.45 5488.80 6234.79
    15.8590 2.639638 32.95 5390.00 6056.63
    15.8630 2.638977 33.01 5326.07 5839.12
    15.8670 2.638316 32.23 5173.57 5622.77
    15.8710 2.637655 31.62 5055.64 5429.92
    15.8750 2.636995 31.36 5004.93 5268.36
    15.8790 2.636335 31.26 4984.86 5138.40
    15.8830 2.635675 30.83 4900.86 5036.85
    15.8870 2.635016 30.95 4924.29 4959.17
    15.8910 2.634357 30.86 4907.43 4900.85
    15.8950 2.633698 30.92 4918.07 4857.68
    15.8990 2.633039 31.01 4936.43 4826.27
    15.9030 2.632382 30.70 4950.67 4803.97
    15.9070 2.631724 31.55 4957.31 4788.89
    15.9110 2.631066 31.71 4986.92 4779.77
    15.9150 2.630410 31.47 4940.69 4775.82
    15.9190 2.629753 31.59 4964.23 4776.67
    15.9230 2.629096 31.11 4954.93 4782.26
    15.9270 2.628441 31.71 4986.69 4792.84
    15.9310 2.627785 31.92 5029.23 4812.87
    15.9350 2.627129 31.80 5005.46 4836.24
    15.9390 2.626474 32.10 5063.23 4867.15
    15.9430 2.625820 32.14 5071.54 4908.47
    15.9470 2.625165 32.45 5132.00 4964.29
    15.9510 2.624511 32.69 5177.31 5037.48
    15.9550 2.623857 33.29 5294.62 5134.67
    15.9590 2.623204 33.60 5442.21 5262.85
    15.9630 2.622551 34.92 5613.31 5429.81
    15.9670 2.621898 36.03 5830.15 5643.45
    15.9710 2.621246 37.72 6160.92 5910.18
    15.9750 2.620594 39.73 6555.77 6231.70
    15.9790 2.619942 41.37 6968.29 6599.29
    15.9830 2.619291 44.30 7545.86 6984.70
    15.9870 2.618639 46.81 8041.64 7328.82
    15.9910 2.617989 48.66 8407.64 7547.46
    15.9950 2.617338 49.02 8479.93 7568.43
    15.9990 2.616688 47.74 8226.00 7384.39
    16.0030 2.616038 45.20 7724.14 7059.00
    16.0070 2.615389 42.16 7123.93 6678.32
    16.0110 2.614740 38.87 6476.50 6307.53
    16.0150 2.614091 36.25 6039.00 5980.66
    16.0190 2.613442 35.03 5722.50 5709.38
    16.0230 2.612794 33.89 5499.00 5493.81
    16.0270 2.612146 32.64 5253.64 5329.22
    16.0310 2.611499 32.07 5142.57 5208.82
    16.0350 2.610852 31.55 5041.14 5126.40
    16.0390 2.610205 31.23 4978.86 5076.52
    16.0430 2.609558 31.05 4943.36 5055.44
    16.0470 2.608912 31.15 4963.36 5060.93
    16.0510 2.608266 30.70 4875.00 5091.89
    16.0550 2.607621 30.78 4890.14 5147.73
    16.0590 2.606975 30.92 4917.57 5226.88
    16.0630 2.606330 30.85 4904.50 5325.05
    16.0670 2.605686 30.85 4904.43 5431.58
    16.0710 2.605042 31.01 4936.79 5526.54
    16.0750 2.604398 31.06 4945.14 5582.14
    16.0790 2.603754 30.75 4884.71 5574.97
    16.0830 2.603111 30.61 4858.14 5502.41
    16.0870 2.602468 30.29 4795.79 5384.66
    16.0910 2.601825 30.56 4847.21 5249.29
    16.0950 2.601183 30.21 4779.86 5117.28
    16.0990 2.600540 30.17 4772.93 4999.92
    16.1030 2.599899 30.20 4778.93 4901.09
    16.1070 2.599257 30.31 4799.00 4821.02
    16.1110 2.598616 30.48 4833.29 4757.99
    16.1150 2.597976 30.70 4876.36 4709.76
    16.1190 2.597335 30.75 4885.43 4670.36
    16.1230 2.596695 30.99 4932.43 4645.19
    16.1270 2.596055 31.54 5039.93 4628.90
    16.1310 2.595416 31.83 5095.64 4621.38
    16.1350 2.594776 32.39 5205.50 4619.94
    16.1390 2.594138 33.05 5333.79 4625.09
    16.1430 2.593499 34.14 5546.50 4636.26
    16.1470 2.592861 36.13 5937.43 4652.42
    16.1510 2.592223 38.71 6443.93 4671.40
    16.1550 2.591585 42.25 7141.50 4689.48
    16.1590 2.590948 46.30 7941.50 4701.82
    16.1630 2.590311 49.96 8665.79 4704.50
    16.1670 2.589674 51.16 9058.81 4696.37
    16.1710 2.589038 52.50 9168.57 4678.98
    16.1750 2.588403 49.82 8719.53 4650.08
    16.1790 2.587766 45.84 7849.14 4623.75
    16.1830 2.587131 41.20 6935.14 4598.01
    16.1870 2.586496 37.37 6181.00 4575.33
    16.1910 2.585861 34.76 5668.79 4557.07
    16.1950 2.585227 32.86 5297.64 4543.68
    16.1990 2.584593 32.32 5106.38 4535.15
    16.2030 2.583959 31.43 4932.46 4531.33
    16.2070 2.583326 31.05 4859.46 4532.08
    16.2110 2.582692 30.73 4797.46 4537.48
    16.2150 2.582060 30.36 4725.54 4547.88
    16.2190 2.581427 30.50 4753.38 4564.03
    16.2230 2.580795 30.75 4801.38 4587.20
    16.2270 2.580163 30.76 4803.08 4619.26
    16.2310 2.579531 30.49 4749.69 4662.63
    16.2350 2.578900 30.49 4751.15 4720.37
    16.2390 2.578269 29.98 4734.64 4796.03
    16.2430 2.577638 30.22 4697.54 4893.04
    16.2470 2.577008 30.21 4696.92 5014.58
    16.2510 2.576378 30.59 4769.15 5162.09
    16.2550 2.575748 30.66 4784.00 5333.63
    16.2590 2.575119 30.87 4823.92 5520.38
    16.2630 2.574490 31.05 4859.62 5702.21
    16.2670 2.573861 31.10 4952.79 5847.38
    16.2710 2.573232 30.90 4989.73 5921.48
    16.2750 2.572604 31.63 5057.29 5907.71
    16.2790 2.571976 31.96 5121.14 5817.26
    16.2830 2.571349 32.13 5154.00 5678.44
    16.2870 2.570721 32.50 5226.86 5517.31
    16.2910 2.570095 31.94 5116.79 5350.26
    16.2950 2.569468 31.67 5065.21 5187.70
    16.2990 2.568842 30.83 4975.20 5037.77
    16.3030 2.568216 30.46 4829.57 4906.44
    16.3070 2.567590 29.65 4671.07 4795.60
    16.3110 2.566964 29.13 4569.93 4704.79
    16.3150 2.566339 28.46 4513.40 4634.10
    16.3190 2.565715 28.36 4419.93 4575.92
    16.3230 2.565090 28.20 4389.29 4523.09
    16.3270 2.564466 28.23 4396.07 4489.17
    16.3310 2.563842 28.01 4353.14 4459.78
    16.3350 2.563219 27.99 4349.57 4435.87
    16.3390 2.562595 27.92 4334.79 4416.14
    16.3430 2.561972 27.83 4317.64 4399.60
    16.3470 2.561350 27.97 4344.14 4387.95
    16.3510 2.560727 27.67 4286.79 4375.91
    16.3550 2.560106 27.76 4304.07 4365.45
    16.3590 2.559484 27.64 4280.93 4356.28
    16.3630 2.558862 27.88 4327.50 4348.19
    16.3670 2.558241 27.72 4295.93 4341.02
    16.3710 2.557620 27.61 4274.71 4334.64
    16.3750 2.557000 27.65 4282.43 4328.96
    16.3790 2.556380 27.53 4260.36 4323.91
    16.3830 2.555760 27.56 4264.57 4319.42
    16.3870 2.555140 27.33 4222.00 4315.45
    16.3910 2.554521 27.55 4263.36 4311.98
    16.3950 2.553902 27.44 4242.14 4308.98
    16.3990 2.553283 27.57 4267.79 4306.46
    16.4030 2.552665 27.48 4249.43 4304.41
    16.4070 2.552047 27.37 4228.71 4302.88
    16.4110 2.551429 27.50 4253.93 4298.72
    16.4150 2.550811 27.34 4222.21 4300.09
    16.4190 2.550194 27.47 4247.36 4300.59
    16.4230 2.549577 27.40 4233.79 4302.02
    16.4270 2.548961 27.46 4245.71 4307.30
    16.4310 2.548345 27.52 4256.86 4311.45
    16.4350 2.547729 27.34 4222.07 4317.54
    16.4390 2.547113 27.63 4279.86 4326.14
    16.4430 2.546497 27.17 4262.60 4337.88
    16.4470 2.545882 27.60 4273.50 4353.45
    16.4510 2.545268 27.82 4316.29 4373.52
    16.4550 2.544653 28.00 4350.29 4398.57
    16.4590 2.544039 28.44 4436.86 4428.70
    16.4630 2.543425 29.04 4552.71 4463.21
    16.4670 2.542812 29.91 4721.50 4499.85
    16.4710 2.542198 30.93 4920.71 4534.14
    16.4750 2.541585 31.50 5032.14 4559.27
    16.4790 2.540972 31.77 5083.57 4568.19
    16.4830 2.540360 31.93 5114.43 4557.76
    16.4870 2.539748 31.25 4981.93 4530.99
    16.4910 2.539137 30.54 4844.57 4494.85
    16.4950 2.538525 29.76 4692.71 4456.43
    16.4990 2.537914 29.46 4551.08 4419.42
    16.5030 2.537303 28.70 4403.92 4387.22
    16.5070 2.536692 28.25 4318.00 4360.38
    16.5110 2.536082 28.29 4325.62 4338.17
    16.5150 2.535472 28.02 4273.23 4320.73
    16.5190 2.534863 27.89 4248.31 4307.21
    16.5230 2.534253 27.99 4266.85 4296.93
    16.5270 2.533644 27.62 4195.54 4289.25
    16.5310 2.533035 27.38 4149.54 4283.63
    16.5350 2.532427 27.41 4154.62 4281.11
    16.5390 2.531818 27.24 4122.08 4278.45
    16.5430 2.531211 27.40 4153.62 4276.86
    16.5470 2.530603 27.47 4167.08 4276.19
    16.5510 2.529995 27.41 4156.15 4276.34
    16.5550 2.529388 27.32 4138.85 4277.24
    16.5590 2.528782 27.02 4160.86 4278.90
    16.5630 2.528175 27.07 4090.77 4281.29
    16.5670 2.527569 27.47 4166.85 4284.47
    16.5710 2.526963 27.50 4171.77 4288.47
    16.5750 2.526358 27.29 4132.85 4293.36
    16.5790 2.525752 27.04 4165.43 4299.23
    16.5830 2.525147 27.40 4154.15 4306.19
    16.5870 2.524543 27.34 4142.46 4314.39
    16.5910 2.523938 27.52 4176.08 4324.00
    16.5950 2.523334 27.08 4172.21 4335.25
    16.5990 2.522730 27.55 4182.92 4348.45
    16.6030 2.522127 27.47 4166.31 4363.96
    16.6070 2.521524 27.59 4190.69 4383.30
    16.6110 2.520921 27.64 4198.77 4405.18
    16.6150 2.520318 27.21 4198.43 4438.05
    16.6190 2.519716 27.80 4230.46 4469.81
    16.6230 2.519114 28.08 4284.77 4509.55
    16.6270 2.518512 28.21 4310.46 4558.96
    16.6310 2.517910 28.25 4398.71 4620.10
    16.6350 2.517309 28.98 4458.46 4698.42
    16.6390 2.516708 29.46 4551.23 4797.00
    16.6430 2.516108 30.14 4682.08 4920.63
    16.6470 2.515507 31.45 4937.77 5074.04
    16.6510 2.514907 32.55 5150.92 5261.26
    16.6550 2.514307 34.08 5449.38 5484.36
    16.6590 2.513708 34.99 5714.21 5742.65
    16.6630 2.513109 36.46 5913.46 6029.81
    16.6670 2.512510 38.07 6229.54 6331.00
    16.6710 2.511912 38.83 6377.69 6620.92
    16.6750 2.511313 39.56 6521.15 6865.35
    16.6790 2.510715 39.67 6632.50 7030.35
    16.6830 2.510117 38.80 6462.71 7092.59
    16.6870 2.509520 38.09 6321.71 7049.89
    16.6910 2.508923 36.38 5986.93 6923.66
    16.6950 2.508326 34.76 5668.64 6748.54
    16.6990 2.507730 33.18 5359.00 6553.95
    16.7030 2.507133 31.84 5098.36 6353.34
    16.7070 2.506537 30.88 4909.93 6146.46
    16.7110 2.505941 30.07 4753.00 5931.65
    16.7150 2.505346 29.56 4653.86 5715.23
    16.7190 2.504751 28.89 4524.00 5509.77
    16.7230 2.504156 28.31 4411.57 5327.28
    16.7270 2.503561 27.85 4321.43 5174.82
    16.7310 2.502967 26.98 4225.47 5054.83
    16.7350 2.502373 27.19 4193.00 4967.20
    16.7390 2.501780 27.07 4170.93 4910.57
    16.7430 2.501186 27.08 4173.50 4883.70
    16.7470 2.500593 26.84 4126.79 4885.47
    16.7510 2.500000 27.05 4166.14 4915.09
    16.7550 2.499408 26.89 4136.14 4971.63
    16.7590 2.498815 27.04 4165.79 5053.23
    16.7630 2.498223 27.18 4192.07 5155.90
    16.7670 2.497631 27.44 4242.43 5271.77
    16.7710 2.497040 27.75 4302.29 5388.35
    16.7750 2.496449 28.02 4426.47 5490.08
    16.7790 2.495858 29.26 4595.57 5562.20
    16.7830 2.495267 29.77 4695.14 5593.10
    16.7870 2.494677 30.46 4829.64 5574.52
    16.7910 2.494087 30.47 4831.00 5503.94
    16.7950 2.493497 30.25 4787.64 5389.58
    16.7990 2.492908 29.63 4667.71 5247.81
    16.8030 2.492319 28.73 4491.79 5098.66
    16.8070 2.491730 27.93 4336.64 4957.20
    16.8110 2.491141 27.30 4215.86 4831.79
    16.8150 2.490552 26.97 4151.71 4725.74
    16.8190 2.489964 26.83 4123.43 4639.41
    16.8230 2.489377 26.87 4131.64 4571.53
    16.8270 2.488789 26.94 4144.64 4520.19
    16.8310 2.488202 27.10 4176.21 4483.47
    16.8350 2.487615 27.34 4223.71 4459.11
    16.8390 2.487028 27.73 4298.57 4448.17
    16.8430 2.486442 28.28 4404.79 4444.23
    16.8470 2.485856 29.34 4611.71 4448.70
    16.8510 2.485270 30.62 4860.71 4460.49
    16.8550 2.484685 31.78 5160.27 4478.35
    16.8590 2.484100 32.69 5339.40 4500.71
    16.8630 2.483514 33.53 5427.79 4525.98
    16.8670 2.482930 33.49 5419.29 4553.04
    16.8710 2.482345 33.37 5396.29 4581.54
    16.8750 2.481761 32.56 5238.79 4611.78
    16.8790 2.481177 31.34 4999.71 4649.07
    16.8830 2.480594 30.34 4804.86 4685.91
    16.8870 2.480011 29.71 4682.79 4726.93
    16.8910 2.479427 29.65 4671.71 4769.86
    16.8950 2.478845 29.35 4612.86 4808.86
    16.8990 2.478262 29.36 4614.29 4835.40
    16.9030 2.477680 28.82 4583.53 4842.22
    16.9070 2.477098 29.46 4551.08 4828.13
    16.9110 2.476516 29.15 4491.69 4799.20
    16.9150 2.475935 28.76 4416.08 4765.21
    16.9190 2.475354 28.47 4359.62 4735.40
    16.9230 2.474773 27.76 4303.79 4716.55
    16.9270 2.474192 28.21 4308.92 4713.38
    16.9310 2.473612 28.19 4305.38 4729.59
    16.9350 2.473032 27.89 4247.69 4768.81
    16.9390 2.472453 28.34 4335.46 4835.08
    16.9430 2.471873 28.50 4364.92 4933.21
    16.9470 2.471294 29.08 4478.08 5068.71
    16.9510 2.470715 29.78 4613.31 5247.31
    16.9550 2.470136 30.91 4832.38 5474.33
    16.9590 2.469558 32.42 5124.85 5753.35
    16.9630 2.468980 35.00 5628.38 6084.52
    16.9670 2.468402 38.99 6410.31 6461.26
    16.9710 2.467824 43.74 7342.92 6864.87
    16.9750 2.467247 49.09 8399.23 7260.18
    16.9790 2.466670 53.49 9365.14 7593.03
    16.9830 2.466094 57.54 10168.50 7798.10
    16.9870 2.465517 58.61 10379.60 7823.67
    16.9910 2.464941 56.56 9973.64 7661.07
    16.9950 2.464365 52.11 9090.71 7350.90
    16.9990 2.463789 46.12 7905.29 6958.96
    17.0030 2.463214 40.17 6731.07 6546.01
    17.0070 2.462639 35.66 5845.14 6152.27
    17.0110 2.462064 32.59 5243.57 5798.59
    17.0150 2.461490 30.33 4878.00 5492.68
    17.0190 2.460915 29.43 4628.64 5235.04
    17.0230 2.460341 28.55 4457.43 5023.29
    17.0270 2.459768 27.80 4311.43 4852.03
    17.0310 2.459194 26.94 4144.71 4715.09
    17.0350 2.458621 26.63 4085.14 4604.18
    17.0390 2.458048 26.38 4037.21 4517.98
    17.0430 2.457475 26.46 4052.29 4446.32
    17.0470 2.456903 26.11 3984.50 4388.36
    17.0510 2.456331 25.90 3945.43 4343.32
    17.0550 2.455759 25.69 3905.14 4306.12
    17.0590 2.455188 25.78 3921.86 4275.00
    17.0630 2.454616 25.72 3909.71 4248.69
    17.0670 2.454045 25.62 3891.50 4226.25
    17.0710 2.453475 25.63 3893.21 4204.62
    17.0750 2.452904 25.47 3862.64 4188.07
    17.0790 2.452333 25.55 3877.79 4173.82
    17.0830 2.451764 25.54 3875.57 4161.55
    17.0870 2.451194 25.32 3833.43 4151.06
    17.0910 2.450624 25.44 3856.64 4142.19
    17.0950 2.450056 25.51 3869.71 4134.80
    17.0990 2.449486 25.34 3837.00 4128.83
    17.1030 2.448918 25.58 3882.64 4124.21
    17.1070 2.448349 25.46 3860.86 4120.96
    17.1110 2.447782 25.43 3854.00 4119.11
    17.1150 2.447214 25.53 3873.14 4118.76
    17.1190 2.446646 25.56 3878.50 4120.06
    17.1230 2.446079 25.59 3884.50 4123.23
    17.1270 2.445512 25.60 3887.86 4128.56
    17.1310 2.444945 25.73 3911.50 4136.40
    17.1350 2.444379 25.86 3937.93 4147.20
    17.1390 2.443812 25.87 3939.93 4161.42
    17.1430 2.443246 26.07 3977.00 4178.00
    17.1470 2.442681 26.31 4023.29 4200.62
    17.1510 2.442115 26.61 4081.07 4228.27
    17.1550 2.441550 26.95 4148.07 4258.22
    17.1590 2.440985 27.31 4217.00 4295.82
    17.1630 2.440420 27.94 4338.86 4337.62
    17.1670 2.439856 27.77 4442.44 4381.97
    17.1710 2.439292 29.21 4585.00 4427.00
    17.1750 2.438728 29.34 4684.47 4471.71
    17.1790 2.438164 30.13 4765.29 4517.67
    17.1830 2.437601 30.08 4753.79 4569.13
    17.1870 2.437038 30.25 4788.00 4631.58
    17.1910 2.436476 30.69 4873.50 4709.82
    17.1950 2.435913 31.16 4965.21 4806.74
    17.1990 2.435351 32.56 5152.92 4923.82
    17.2030 2.434789 34.39 5509.46 5054.14
    17.2070 2.434227 36.05 5834.23 5190.08
    17.2110 2.433665 38.13 6240.92 5316.97
    17.2150 2.433104 40.24 6654.69 5416.77
    17.2190 2.432543 41.48 6899.46 5474.24
    17.2230 2.431983 41.51 6904.08 5486.06
    17.2270 2.431422 40.92 6788.08 5461.30
    17.2310 2.430862 39.23 6457.38 5420.81
    17.2350 2.430302 37.95 6205.31 5385.64
    17.2390 2.429742 36.91 6090.93 5372.12
    17.2430 2.429183 37.66 6149.00 5388.17
    17.2470 2.428624 40.18 6643.15 5433.80
    17.2510 2.428065 44.80 7551.69 5501.72
    17.2550 2.427507 50.71 8719.38 5574.95
    17.2590 2.426948 56.75 9914.77 5628.62
    17.2630 2.426390 60.22 10602.80 5636.16
    17.2670 2.425832 59.49 10555.50 5580.61
    17.2710 2.425275 54.60 9668.40 5463.97
    17.2750 2.424717 48.14 8305.29 5303.09
    17.2790 2.424160 41.00 6894.71 5124.76
    17.2830 2.423603 35.31 5777.43 4947.07
    17.2870 2.423047 31.73 5076.14 4782.21
    17.2910 2.422491 29.43 4628.71 4636.31
    17.2950 2.421935 27.38 4302.53 4511.12
    17.2990 2.421379 26.72 4175.33 4406.40
    17.3030 2.420823 26.62 4083.21 4320.33
    17.3070 2.420268 26.03 3969.50 4250.54
    17.3110 2.419713 26.03 3969.29 4194.55
    17.3150 2.419158 25.24 3887.87 4149.90
    17.3190 2.418604 25.46 3859.86 4114.37
    17.3230 2.418050 25.31 3830.64 4086.22
    17.3270 2.417496 25.11 3792.50 4063.97
    17.3310 2.416942 25.04 3779.71 4046.58
    17.3350 2.416389 25.02 3775.36 4033.28
    17.3390 2.415835 24.99 3770.00 4023.54
    17.3430 2.415282 24.90 3751.64 4017.01
    17.3470 2.414730 25.03 3777.43 4013.35
    17.3510 2.414177 25.07 3785.00 4012.25
    17.3550 2.413625 24.93 3758.71 4012.25
    17.3590 2.413074 25.18 3806.14 4014.48
    17.3630 2.412522 25.46 3859.86 4006.69
    17.3670 2.411970 25.54 3876.21 4007.43
    17.3710 2.411419 25.49 3865.07 4004.71
    17.3750 2.410868 25.79 3924.36 3997.45
    17.3790 2.410318 25.57 3880.86 3985.85
    17.3830 2.409767 25.45 3857.36 3971.23
    17.3870 2.409217 25.21 3811.21 3955.10
    17.3910 2.408667 24.92 3756.79 3939.18
    17.3950 2.408118 24.92 3755.43 3924.21
    17.3990 2.407568 24.68 3710.43 3910.63
    17.4030 2.407019 24.63 3700.79 3898.61
    17.4070 2.406470 24.35 3647.21 3888.13
    17.4110 2.405922 24.29 3636.00 3879.08
    17.4150 2.405373 24.24 3624.71 3871.30
    17.4190 2.404825 24.37 3650.36 3864.62
    17.4230 2.404278 24.27 3631.21 3858.85
    17.4270 2.403730 24.14 3606.43 3853.84
    17.4310 2.403183 24.09 3597.43 3849.44
    17.4350 2.402636 24.25 3627.07 3845.55
    17.4390 2.402089 24.19 3615.29 3842.08
    17.4430 2.401542 23.71 3592.93 3839.98
    17.4470 2.400996 24.16 3609.71 3838.63
    17.4510 2.400450 24.14 3606.93 3836.12
    17.4550 2.399904 23.76 3533.07 3833.99
    17.4590 2.399358 24.16 3609.86 3832.41
    17.4630 2.398813 24.01 3581.14 3830.63
    17.4670 2.398268 23.96 3572.29 3829.09
    17.4710 2.397723 23.90 3560.79 3827.78
    17.4750 2.397178 24.01 3581.93 3827.58
    17.4790 2.396634 23.82 3545.50 3826.81
    17.4830 2.396090 23.82 3544.79 3826.80
    17.4870 2.395546 23.99 3577.21 3826.69
    17.4910 2.395003 23.94 3567.64 3826.98
    17.4950 2.394459 23.86 3552.07 3827.74
    17.4990 2.393916 24.50 3597.46 3829.06
    17.5030 2.393373 24.24 3547.85 3831.05
    17.5070 2.392831 24.16 3533.15 3833.82
    17.5110 2.392289 24.39 3577.00 3837.50
    17.5150 2.391747 24.30 3559.00 3842.21
    17.5190 2.391205 24.24 3547.85 3848.10
    17.5230 2.390663 24.34 3567.39 3855.28
    17.5270 2.390121 24.50 3596.46 3863.84
    17.5310 2.389580 24.33 3564.15 3873.79
    17.5350 2.389040 24.46 3589.69 3885.01
    17.5390 2.388499 24.44 3585.69 3897.27
    17.5430 2.387959 24.42 3582.61 3910.26
    17.5470 2.387419 24.59 3613.69 3923.92
    17.5510 2.386879 24.61 3619.15 3938.73
    17.5550 2.386339 24.49 3596.31 3955.90
    17.5590 2.385800 23.91 3563.00 3976.46
    17.5630 2.385261 24.41 3580.69 4003.24
    17.5670 2.384722 24.46 3589.92 4036.97
    17.5710 2.384183 24.50 3597.00 4078.52
    17.5750 2.383645 24.41 3580.77 4127.86
    17.5790 2.383107 24.14 3606.14 4183.94
    17.5830 2.382569 24.69 3634.00 4244.10
    17.5870 2.382031 24.77 3649.15 4303.20
    17.5910 2.381494 24.96 3685.85 4354.08
    17.5950 2.380957 24.53 3680.50 4388.96
    17.5990 2.380420 24.80 3654.54 4401.51
    17.6030 2.379883 24.92 3677.31 4394.28
    17.6070 2.379347 25.01 3694.69 4368.54
    17.6110 2.378811 25.06 3703.85 4335.65
    17.6150 2.378275 24.73 3720.07 4297.55
    17.6190 2.377739 25.28 3746.39 4255.80
    17.6230 2.377204 25.18 3727.08 4210.22
    17.6270 2.376668 25.30 3749.46 4160.85
    17.6310 2.376133 25.21 3732.46 4109.28
    17.6350 2.375599 24.73 3642.00 4058.10
    17.6390 2.375064 24.90 3673.69 4009.97
    17.6430 2.374530 24.53 3604.00 3966.59
    17.6470 2.373996 24.18 3536.77 3928.69
    17.6510 2.373462 24.25 3550.61 3891.98
    17.6550 2.372929 24.21 3542.23 3864.85
    17.6590 2.372396 23.70 3521.29 3842.29
    17.6630 2.371863 23.97 3495.85 3823.64
    17.6670 2.371330 24.01 3504.61 3808.29
    17.6710 2.370797 24.01 3504.77 3795.66
    17.6750 2.370265 23.96 3494.15 3785.22
    17.6790 2.369733 23.72 3525.57 3776.56
    17.6830 2.369201 23.55 3492.71 3769.31
    17.6870 2.368670 23.50 3484.43 3763.18
    17.6910 2.368139 23.55 3494.07 3757.96
    17.6950 2.367608 23.60 3502.29 3753.47
    17.6990 2.367077 23.61 3505.36 3749.60
    17.7030 2.366546 23.60 3503.43 3746.25
    17.7070 2.366015 23.43 3469.57 3743.35
    17.7110 2.365486 23.58 3498.93 3744.39
    17.7150 2.364956 23.62 3506.64 3742.33
    17.7190 2.364426 23.55 3492.71 3740.61
    17.7230 2.363897 23.52 3487.93 3739.23
    17.7270 2.363368 23.44 3472.50 3739.55
    17.7310 2.362839 23.06 3466.80 3738.83
    17.7350 2.362310 23.44 3471.57 3738.44
    17.7390 2.361782 23.45 3474.79 3738.38
    17.7430 2.361253 23.62 3507.21 3738.66
    17.7470 2.360725 23.54 3491.07 3739.32
    17.7510 2.360198 23.58 3499.36 3740.37
    17.7550 2.359670 23.53 3489.43 3741.85
    17.7590 2.359143 23.67 3516.07 3743.81
    17.7630 2.358616 23.44 3472.00 3746.30
    17.7670 2.358089 23.68 3518.07 3749.10
    17.7710 2.357563 23.62 3506.07 3752.90
    17.7750 2.357037 23.16 3487.67 3757.52
    17.7790 2.356511 23.77 3534.86 3763.13
    17.7830 2.355984 23.63 3507.79 3769.94
    17.7870 2.355459 23.75 3532.29 3778.24
    17.7910 2.354934 23.83 3547.86 3788.44
    17.7950 2.354409 23.76 3533.43 3801.05
    17.7990 2.353884 23.79 3538.64 3816.76
    17.8030 2.353359 23.64 3511.29 3836.42
    17.8070 2.352835 23.75 3531.14 3861.11
    17.8110 2.352311 23.85 3551.00 3892.07
    17.8150 2.351787 24.15 3607.50 3930.71
    17.8190 2.351263 24.02 3583.14 3979.26
    17.8230 2.350740 24.30 3637.71 4037.72
    17.8270 2.350217 24.40 3656.57 4108.08
    17.8310 2.349694 24.72 3718.14 4191.19
    17.8350 2.349171 25.01 3773.29 4286.93
    17.8390 2.348648 25.38 3844.79 4393.77
    17.8430 2.348126 25.90 3945.50 4507.90
    17.8470 2.347604 26.44 4048.64 4622.26
    17.8510 2.347082 27.71 4294.50 4726.72
    17.8550 2.346561 28.06 4434.13 4809.83
    17.8590 2.346040 28.82 4582.07 4862.53
    17.8630 2.345518 30.05 4748.36 4881.51
    17.8670 2.344997 30.62 4860.29 4870.04
    17.8710 2.344477 31.18 4969.00 4835.48
    17.8750 2.343956 31.36 5004.57 4785.76
    17.8790 2.343436 31.52 5036.14 4726.48
    17.8830 2.342916 31.79 5087.43 4660.09
    17.8870 2.342397 31.43 5018.50 4586.87
    17.8910 2.341877 30.95 4924.07 4506.63
    17.8950 2.341358 29.72 4683.86 4420.65
    17.8990 2.340839 28.65 4477.64 4331.72
    17.9030 2.340321 26.75 4180.20 4243.70
    17.9070 2.339802 26.78 4033.69 4160.33
    17.9110 2.339284 26.03 3890.08 4084.30
    17.9150 2.338765 25.39 3767.85 4017.06
    17.9190 2.338248 25.03 3699.00 3959.04
    17.9230 2.337730 24.30 3636.93 3909.77
    17.9270 2.337213 24.51 3599.23 3868.57
    17.9310 2.336696 24.38 3573.92 3834.42
    17.9350 2.336179 24.01 3503.15 3806.31
    17.9390 2.335662 24.17 3535.08 3783.30
    17.9430 2.335146 24.10 3521.08 3764.53
    17.9470 2.334630 24.08 3517.46 3749.09
    17.9510 2.334114 23.90 3483.00 3736.65
    17.9550 2.333598 23.94 3491.46 3726.56
    17.9590 2.333082 23.93 3488.00 3718.40
    17.9630 2.332567 23.89 3481.61 3711.84
    17.9670 2.332052 23.99 3501.00 3706.61
    17.9710 2.331537 23.92 3486.08 3702.46
    17.9750 2.331023 24.43 3584.92 3699.15
    17.9790 2.330508 23.96 3572.71 3696.41
    17.9830 2.329994 24.33 3643.64 3693.91
    17.9870 2.329480 24.79 3799.87 3691.37
    17.9910 2.328967 25.87 3939.29 3688.56
    17.9950 2.328453 26.14 3991.14 3685.46
    17.9990 2.327940 26.20 4002.43 3680.69
    18.0030 2.327427 25.54 3874.93 3680.17
    18.0070 2.326914 25.04 3778.57 3677.40
    18.0110 2.326402 24.32 3640.07 3676.14
    18.0150 2.325890 23.33 3520.33 3674.46
    18.0190 2.325377 23.51 3486.29 3673.44
    18.0230 2.324866 23.60 3502.93 3673.13
    18.0270 2.324354 23.26 3438.57 3672.94
    18.0310 2.323843 23.28 3441.79 3674.16
    18.0350 2.323332 23.32 3449.71 3676.20
    18.0390 2.322821 23.20 3426.21 3679.09
    18.0430 2.322310 23.31 3448.07 3682.91
    18.0470 2.321799 23.27 3440.57 3687.76
    18.0510 2.321289 23.35 3455.57 3693.78
    18.0550 2.320779 23.27 3439.43 3701.19
    18.0590 2.320269 23.45 3474.57 3711.89
    18.0630 2.319760 23.28 3441.64 3723.00
    18.0670 2.319251 23.33 3452.07 3736.69
    18.0710 2.318742 23.41 3466.21 3753.63
    18.0750 2.318233 23.47 3478.79 3774.74
    18.0790 2.317724 23.35 3455.07 3801.19
    18.0830 2.317215 23.55 3493.07 3834.40
    18.0870 2.316707 23.50 3484.43 3876.04
    18.0910 2.316199 23.71 3523.79 3927.96
    18.0950 2.315691 23.94 3567.79 3992.16
    18.0990 2.315184 23.86 3552.29 4070.64
    18.1030 2.314677 24.22 3621.43 4165.02
    18.1070 2.314170 24.22 3622.50 4276.49
    18.1110 2.313663 24.68 3710.00 4405.08
    18.1150 2.313156 25.06 3783.86 4549.01
    18.1190 2.312650 25.45 3859.07 4703.91
    18.1230 2.312144 26.33 4027.57 4861.08
    18.1270 2.311638 26.99 4154.57 5007.34
    18.1310 2.311132 27.76 4304.93 5125.92
    18.1350 2.310627 28.25 4399.36 5200.54
    18.1390 2.310121 28.79 4504.93 5221.21
    18.1430 2.309616 28.78 4502.79 5187.43
    18.1470 2.309111 28.37 4422.21 5106.52
    18.1510 2.308607 27.79 4310.07 4989.75
    18.1550 2.308102 26.98 4153.93 4849.82
    18.1590 2.307598 26.05 3974.00 4699.16
    18.1630 2.307094 25.35 3838.86 4548.67
    18.1670 2.306591 24.04 3717.31 4407.47
    18.1710 2.306087 24.33 3642.93 4279.21
    18.1750 2.305584 23.56 3564.27 4167.17
    18.1790 2.305081 23.79 3538.86 4071.78
    18.1830 2.304578 23.68 3517.86 3992.44
    18.1870 2.304075 23.53 3489.86 3927.72
    18.1910 2.303573 23.61 3504.07 3876.02
    18.1950 2.303071 23.43 3469.71 3835.67
    18.1990 2.302569 23.84 3471.92 3805.08
    18.2030 2.302067 23.82 3467.92 3782.92
    18.2070 2.301566 23.87 3478.00 3768.09
    18.2110 2.301064 23.69 3442.69 3759.70
    18.2150 2.300563 23.84 3470.69 3757.08
    18.2190 2.300062 23.62 3430.15 3759.68
    18.2230 2.299562 23.72 3449.39 3766.92
    18.2270 2.299062 23.84 3471.31 3778.15
    18.2310 2.298561 24.07 3514.54 3792.39
    18.2350 2.298061 24.45 3588.00 3808.13
    18.2390 2.297562 24.69 3633.92 3823.18
    18.2430 2.297062 24.98 3689.61 3834.61
    18.2470 2.296563 25.01 3694.00 3839.34
    18.2510 2.296064 25.15 3721.61 3835.17
    18.2550 2.295565 24.90 3673.23 3821.76
    18.2590 2.295066 25.06 3704.61 3800.80
    18.2630 2.294568 24.59 3614.54 3775.10
    18.2670 2.294070 23.88 3556.21 3747.53
    18.2710 2.293572 23.44 3540.73 3719.30
    18.2750 2.293074 23.55 3493.50 3692.43
    18.2790 2.292577 23.33 3450.50 3669.54
    18.2830 2.292079 23.23 3431.21 3649.38
    18.2870 2.291582 23.26 3438.79 3631.81
    18.2910 2.291085 23.35 3455.29 3617.41
    18.2950 2.290588 23.02 3460.67 3605.53
    18.2990 2.290092 22.80 3417.67 3595.88
    18.3030 2.289596 23.26 3436.93 3587.33
    18.3070 2.289100 23.33 3452.07 3581.28
    18.3110 2.288604 23.31 3447.57 3576.17
    18.3150 2.288108 23.09 3473.00 3572.69
    18.3190 2.287613 23.32 3449.36 3570.20
    18.3230 2.287118 23.34 3452.64 3568.60
    18.3270 2.286623 23.28 3441.43 3568.92
    18.3310 2.286129 23.36 3457.07 3568.86
    18.3350 2.285634 23.28 3441.21 3569.51
    18.3390 2.285140 23.38 3460.43 3570.89
    18.3430 2.284646 23.55 3493.79 3573.02
    18.3470 2.284152 23.53 3488.86 3575.96
    18.3510 2.283658 23.49 3482.14 3579.81
    18.3550 2.283165 23.71 3524.14 3584.68
    18.3590 2.282671 23.63 3507.79 3590.77
    18.3630 2.282178 23.64 3510.14 3598.31
    18.3670 2.281686 23.94 3567.86 3607.64
    18.3710 2.281193 23.94 3567.79 3619.22
    18.3750 2.280701 24.09 3596.36 3633.64
    18.3790 2.280209 24.06 3591.43 3651.63
    18.3830 2.279717 24.44 3663.50 3674.16
    18.3870 2.279225 24.50 3674.79 3702.36
    18.3910 2.278734 24.80 3732.93 3737.52
    18.3950 2.278242 25.20 3810.14 3781.09
    18.3990 2.277751 25.12 3795.00 3834.55
    18.4030 2.277261 25.81 3927.00 3899.25
    18.4070 2.276770 26.57 4074.07 3976.41
    18.4110 2.276280 27.10 4176.00 4066.58
    18.4150 2.275789 28.00 4351.14 4170.05
    18.4190 2.275300 29.00 4545.29 4284.70
    18.4230 2.274810 30.60 4856.79 4407.38
    18.4270 2.274320 32.23 5174.79 4534.88
    18.4310 2.273831 34.46 5609.64 4651.03
    18.4350 2.273342 36.77 6062.71 4746.62
    18.4390 2.272853 38.36 6375.71 4809.07
    18.4430 2.272364 38.26 6434.20 4830.07
    18.4470 2.271876 38.54 6410.50 4808.71
    18.4510 2.271388 37.03 6113.14 4751.86
    18.4550 2.270900 35.01 5717.57 4671.54
    18.4590 2.270412 32.90 5304.93 4580.96
    18.4630 2.269924 31.22 4977.36 4491.80
    18.4670 2.269437 29.86 4711.93 4412.46
    18.4710 2.268949 28.86 4517.21 4348.15
    18.4750 2.268462 28.81 4507.07 4301.08
    18.4790 2.267976 28.77 4499.36 4271.09
    18.4830 2.267489 29.33 4608.00 4256.05
    18.4870 2.267003 30.47 4831.14 4251.03
    18.4910 2.266517 31.44 5020.29 4249.57
    18.4950 2.266031 32.49 5225.50 4243.76
    18.4990 2.265545 33.01 5326.36 4226.24
    18.5030 2.265059 32.95 5314.86 4192.67
    18.5070 2.264574 31.75 5080.43 4143.29
    18.5110 2.264089 30.48 4832.29 4082.20
    18.5150 2.263604 28.81 4507.07 4015.12
    18.5190 2.263119 27.45 4244.64 3947.31
    18.5230 2.262635 26.61 4081.07 3882.67
    18.5270 2.262151 25.85 3934.21 3823.48
    18.5310 2.261667 25.40 3849.14 3770.91
    18.5350 2.261183 25.22 3813.50 3725.44
    18.5390 2.260699 24.85 3742.29 3686.95
    18.5430 2.260216 24.75 3724.36 3655.12
    18.5470 2.259733 24.60 3694.71 3629.46
    18.5510 2.259250 24.56 3687.07 3609.43
    18.5550 2.258767 24.39 3653.79 3594.52
    18.5590 2.258284 24.00 3647.67 3584.30
    18.5630 2.257802 24.25 3628.14 3574.94
    18.5670 2.257320 24.30 3636.93 3573.22
    18.5710 2.256838 24.30 3636.50 3575.44
    18.5750 2.256356 24.18 3613.71 3581.48
    18.5790 2.255875 23.93 3635.07 3589.91
    18.5830 2.255393 24.28 3633.00 3603.24
    18.5870 2.254912 24.33 3642.00 3619.75
    18.5910 2.254431 24.72 3717.07 3638.80
    18.5950 2.253951 24.48 3741.73 3659.27
    18.5990 2.253470 24.89 3750.93 3679.43
    18.6030 2.252990 25.22 3813.43 3696.88
    18.6070 2.252510 25.66 3899.29 3708.77
    18.6110 2.252030 25.81 3928.00 3712.52
    18.6150 2.251550 25.28 3896.27 3706.72
    18.6190 2.251071 25.53 3873.86 3691.80
    18.6230 2.250592 25.00 3771.36 3669.80
    18.6270 2.250113 24.55 3684.07 3643.57
    18.6310 2.249634 24.43 3661.50 3615.75
    18.6350 2.249155 23.97 3573.14 3588.38
    18.6390 2.248677 23.90 3560.21 3562.76
    18.6430 2.248199 23.28 3510.27 3539.60
    18.6470 2.247720 23.63 3508.50 3519.23
    18.6510 2.247243 23.62 3507.29 3501.68
    18.6550 2.246765 23.96 3571.64 3486.83
    18.6590 2.246288 23.59 3569.13 3477.61
    18.6630 2.245811 23.96 3571.29 3467.51
    18.6670 2.245334 24.02 3583.07 3459.34
    18.6710 2.244857 24.03 3586.00 3452.82
    18.6750 2.244380 23.71 3523.79 3448.05
    18.6790 2.243904 23.44 3541.40 3444.09
    18.6830 2.243428 23.23 3500.27 3440.44
    18.6870 2.242952 23.24 3503.07 3438.37
    18.6910 2.242476 23.20 3493.73 3437.08
    18.6950 2.242001 23.20 3494.07 3436.54
    18.6990 2.241525 23.03 3462.53 3436.76
    18.7030 2.241050 23.09 3472.47 3437.77
    18.7070 2.240575 23.18 3489.93 3439.67
    18.7110 2.240100 23.12 3479.00 3442.61
    18.7150 2.239626 23.19 3492.80 3446.80
    18.7190 2.239152 23.30 3514.53 3452.47
    18.7230 2.238678 23.23 3500.73 3459.97
    18.7270 2.238204 23.22 3498.67 3469.64
    18.7310 2.237730 23.05 3526.56 3481.92
    18.7350 2.237256 23.52 3556.73 3497.23
    18.7390 2.236783 23.59 3570.13 3516.00
    18.7430 2.236310 23.86 3622.00 3538.57
    18.7470 2.235837 23.57 3564.93 3565.18
    18.7510 2.235364 23.67 3585.73 3595.88
    18.7550 2.234892 23.80 3610.40 3630.41
    18.7590 2.234420 23.93 3635.33 3668.00
    18.7630 2.233948 24.10 3666.93 3707.20
    18.7670 2.233476 23.90 3629.40 3745.62
    18.7710 2.233004 24.02 3651.93 3779.74
    18.7750 2.232533 24.01 3712.06 3805.49
    18.7790 2.232061 24.37 3720.40 3819.11
    18.7830 2.231590 24.53 3750.40 3818.71
    18.7870 2.231119 24.53 3750.27 3805.09
    18.7910 2.230649 24.49 3742.40 3781.48
    18.7950 2.230178 24.14 3674.53 3752.16
    18.7990 2.229708 24.22 3690.40 3721.30
    18.8030 2.229238 24.14 3676.20 3692.11
    18.8070 2.228768 23.93 3634.40 3666.88
    18.8110 2.228298 23.76 3601.93 3647.19
    18.8150 2.227829 23.79 3608.60 3634.15
    18.8190 2.227360 23.89 3627.00 3628.62
    18.8230 2.226891 23.79 3608.27 3631.38
    18.8270 2.226422 23.86 3621.47 3643.19
    18.8310 2.225953 23.84 3617.20 3664.85
    18.8350 2.225485 24.00 3647.47 3697.17
    18.8390 2.225016 24.21 3689.60 3740.96
    18.8430 2.224548 24.15 3677.87 3796.86
    18.8470 2.224080 24.24 3693.87 3865.36
    18.8510 2.223613 24.57 3758.67 3946.28
    18.8550 2.223145 24.41 3790.25 4038.84
    18.8590 2.222678 24.62 3830.50 4141.06
    18.8630 2.222211 25.39 3916.73 4251.43
    18.8670 2.221744 25.99 4033.80 4359.14
    18.8710 2.221277 26.94 4217.47 4457.76
    18.8750 2.220811 27.45 4315.80 4536.03
    18.8790 2.220345 27.80 4384.73 4582.73
    18.8830 2.219878 27.74 4372.87 4587.09
    18.8870 2.219413 27.26 4278.67 4552.55
    18.8910 2.218947 26.78 4187.07 4481.18
    18.8950 2.218482 26.06 4045.60 4385.78
    18.8990 2.218016 25.37 3913.33 4277.15
    18.9030 2.217551 24.60 3826.56 4165.64
    18.9070 2.217086 24.90 3752.71 4058.41
    18.9110 2.216622 24.75 3723.14 3959.88
    18.9150 2.216157 24.53 3681.57 3872.49
    18.9190 2.215693 24.71 3715.64 3797.04
    18.9230 2.215229 24.05 3657.93 3733.39
    18.9270 2.214765 24.48 3671.86 3680.72
    18.9310 2.214301 24.43 3662.00 3637.57
    18.9350 2.213838 24.50 3675.79 3602.28
    18.9390 2.213374 24.39 3654.71 3572.91
    18.9430 2.212911 24.30 3636.43 3546.05
    18.9470 2.212448 24.47 3669.07 3523.55
    18.9510 2.211985 24.31 3639.29 3502.84
    18.9550 2.211523 24.27 3630.36 3483.61
    18.9590 2.211061 24.27 3631.71 3466.72
    18.9630 2.210598 24.07 3593.21 3450.45
    18.9670 2.210137 23.97 3574.14 3437.62
    18.9710 2.209675 24.15 3609.00 3424.58
    18.9750 2.209213 24.06 3590.36 3413.13
    18.9790 2.208752 23.66 3583.00 3403.16
    18.9830 2.208291 23.54 3558.93 3394.60
    18.9870 2.207830 23.14 3544.50 3387.33
    18.9910 2.207369 23.42 3536.60 3381.25
    18.9950 2.206908 23.64 3578.60 3376.26
    18.9990 2.206448 23.39 3530.13 3372.27
    19.0030 2.205988 23.61 3572.40 3369.17
    19.0070 2.205528 23.61 3573.47 3366.91
    19.0110 2.205068 23.76 3602.27 3365.43
    19.0150 2.204609 23.51 3615.56 3364.69
    19.0190 2.204149 24.05 3657.93 3364.81
    19.0230 2.203690 24.04 3655.33 3365.53
    19.0270 2.203231 24.13 3673.13 3367.00
    19.0310 2.202772 24.16 3679.07 3369.29
    19.0350 2.202313 24.22 3691.53 3372.83
    19.0390 2.201855 24.02 3653.00 3377.05
    19.0430 2.201397 24.09 3666.53 3382.48
    19.0470 2.200939 23.80 3610.33 3389.58
    19.0510 2.200481 23.74 3599.00 3398.25
    19.0550 2.200023 23.52 3555.33 3409.08
    19.0590 2.199566 23.57 3565.00 3422.75
    19.0630 2.199109 23.50 3552.53 3439.22
    19.0670 2.198652 23.68 3587.33 3460.70
    19.0710 2.198195 23.68 3586.80 3487.48
    19.0750 2.197738 23.58 3568.27 3520.68
    19.0790 2.197281 23.47 3547.20 3561.43
    19.0830 2.196825 23.68 3587.00 3610.96
    19.0870 2.196369 23.69 3588.40 3670.24
    19.0910 2.195913 23.55 3560.93 3740.16
    19.0950 2.195457 23.83 3614.93 3821.18
    19.0990 2.195002 23.72 3595.20 3912.99
    19.1030 2.194546 24.01 3651.07 4014.44
    19.1070 2.194091 23.99 3647.13 4122.89
    19.1110 2.193636 24.20 3686.40 4233.54
    19.1150 2.193182 24.66 3776.33 4339.05
    19.1190 2.192727 24.90 3822.40 4429.56
    19.1230 2.192273 25.34 3906.20 4494.21
    19.1270 2.191818 25.54 3946.40 4523.84
    19.1310 2.191364 25.70 3976.20 4514.28
    19.1350 2.190911 25.44 3925.67 4467.82
    19.1390 2.190457 25.24 3887.20 4391.96
    19.1430 2.190003 24.84 3811.40 4296.33
    19.1470 2.189550 24.67 3778.60 4190.16
    19.1510 2.189097 24.21 3689.20 4081.24
    19.1550 2.188644 24.08 3664.27 3975.23
    19.1590 2.188191 23.91 3630.73 3876.17
    19.1630 2.187739 23.67 3584.27 3786.36
    19.1670 2.187287 22.97 3566.12 3707.93
    19.1710 2.186835 23.39 3531.07 3639.21
    19.1750 2.186383 22.87 3491.75 3580.71
    19.1790 2.185931 23.51 3554.73 3531.58
    19.1830 2.185479 23.20 3495.00 3490.82
    19.1870 2.185028 23.15 3485.53 3457.26
    19.1910 2.184577 23.20 3495.00 3429.84
    19.1950 2.184126 23.12 3478.67 3407.49
    19.1990 2.183675 23.49 3481.93 3389.28
    19.2030 2.183225 23.53 3488.79 3374.45
    19.2070 2.182774 23.67 3516.14 3362.32
    19.2110 2.182324 23.71 3523.00 3352.39
    19.2150 2.181874 23.57 3497.50 3344.26
    19.2190 2.181424 23.88 3555.86 3337.60
    19.2230 2.180974 23.71 3524.07 3332.21
    19.2270 2.180525 24.11 3600.00 3327.92
    19.2310 2.180076 24.14 3605.79 3324.60
    19.2350 2.179626 24.38 3652.36 3321.07
    19.2390 2.179178 24.08 3663.60 3319.54
    19.2430 2.178729 24.28 3633.29 3318.89
    19.2470 2.178281 24.24 3625.86 3319.12
    19.2510 2.177832 24.24 3626.29 3320.30
    19.2550 2.177384 23.95 3570.79 3322.53
    19.2590 2.176936 23.90 3560.21 3325.97
    19.2630 2.176488 23.55 3493.36 3330.81
    19.2670 2.176041 23.51 3484.71 3337.35
    19.2710 2.175593 23.18 3491.33 3345.96
    19.2750 2.175146 23.47 3478.71 3357.08
    19.2790 2.174699 23.49 3481.14 3373.12
    19.2830 2.174252 23.43 3470.43 3391.10
    19.2870 2.173805 23.67 3516.00 3413.55
    19.2910 2.173359 23.71 3524.86 3441.26
    19.2950 2.172913 23.46 3544.60 3474.99
    19.2990 2.172467 23.48 3547.67 3515.47
    19.3030 2.172021 24.02 3582.64 3563.24
    19.3070 2.171575 23.98 3576.43 3618.61
    19.3110 2.171129 24.26 3628.93 3681.52
    19.3150 2.170684 23.68 3586.93 3751.22
    19.3190 2.170239 24.14 3605.86 3826.22
    19.3230 2.169794 24.41 3657.43 3903.54
    19.3270 2.169349 24.20 3618.21 3978.75
    19.3310 2.168905 24.31 3639.71 4045.61
    19.3350 2.168460 24.22 3620.79 4096.40
    19.3390 2.168016 24.46 3667.36 4124.65
    19.3430 2.167572 24.35 3645.86 4122.78
    19.3470 2.167128 24.41 3658.43 4097.37
    19.3510 2.166684 24.32 3640.79 4049.94
    19.3550 2.166241 24.20 3618.00 3987.79
    19.3590 2.165797 24.01 3582.29 3918.49
    19.3630 2.165354 23.88 3555.57 3848.35
    19.3670 2.164911 23.88 3556.86 3782.07
    19.3710 2.164468 23.68 3518.93 3722.67
    19.3750 2.164026 24.04 3587.07 3672.18
    19.3790 2.163584 23.77 3536.36 3631.75
    19.3830 2.163141 23.84 3548.71 3602.07
    19.3870 2.162699 23.79 3538.57 3583.58
    19.3910 2.162257 23.74 3530.00 3576.50
    19.3950 2.161815 23.94 3567.79 3580.97
    19.3990 2.161374 23.77 3535.79 3597.07
    19.4030 2.160933 23.86 3552.14 3624.78
    19.4070 2.160492 23.75 3532.00 3663.77
    19.4110 2.160051 23.86 3553.50 3714.03
    19.4150 2.159610 23.91 3561.43 3774.68
    19.4190 2.159169 23.96 3572.29 3844.30
    19.4230 2.158729 24.45 3666.64 3922.13
    19.4270 2.158289 24.50 3674.93 4001.70
    19.4310 2.157849 24.76 3726.00 4079.63
    19.4350 2.157409 25.29 3826.50 4148.81
    19.4390 2.156969 25.51 3869.57 4201.99
    19.4430 2.156530 25.45 3928.00 4232.31
    19.4470 2.156090 26.02 3967.71 4235.23
    19.4510 2.155651 25.93 3951.21 4210.09
    19.4550 2.155212 25.37 3842.79 4160.40
    19.4590 2.154773 25.06 3782.29 4092.85
    19.4630 2.154335 24.69 3711.64 4015.18
    19.4670 2.153897 24.22 3622.50 3934.60
    19.4710 2.153458 23.92 3564.14 3856.63
    19.4750 2.153020 23.85 3551.07 3785.03
    19.4790 2.152582 23.69 3520.71 3722.08
    19.4830 2.152145 23.77 3534.64 3668.85
    19.4870 2.151707 23.84 3549.36 3625.55
    19.4910 2.151270 23.94 3567.21 3591.67
    19.4950 2.150833 24.03 3584.57 3566.22
    19.4990 2.150396 24.07 3592.07 3547.86
    19.5030 2.149959 24.03 3585.36 3535.01
    19.5070 2.149523 23.96 3572.00 3526.05
    19.5110 2.149086 24.06 3591.93 3519.27
    19.5150 2.148650 24.00 3579.36 3513.00
    19.5190 2.148214 23.91 3561.79 3505.64
    19.5230 2.147778 23.77 3535.00 3495.87
    19.5270 2.147342 23.54 3491.79 3482.90
    19.5310 2.146907 23.55 3493.86 3466.52
    19.5350 2.146472 23.38 3460.07 3447.03
    19.5390 2.146036 23.21 3428.43 3425.16
    19.5430 2.145602 23.28 3442.57 3401.88
    19.5470 2.145166 23.25 3435.36 3378.24
    19.5510 2.144732 22.97 3382.36 3355.26
    19.5550 2.144297 22.89 3367.50 3333.68
    19.5590 2.143863 22.96 3380.71 3314.05
    19.5630 2.143429 23.00 3387.86 3296.66
    19.5670 2.142995 22.99 3386.93 3281.62
    19.5710 2.142561 22.92 3372.64 3268.95
    19.5750 2.142128 22.88 3364.36 3258.63
    19.5790 2.141695 22.62 3382.67 3250.56
    19.5830 2.141261 22.71 3332.71 3244.69
    19.5870 2.140828 22.82 3354.64 3240.99
    19.5910 2.140396 22.77 3343.64 3239.45
    19.5950 2.139963 22.63 3384.40 3240.13
    19.5990 2.139530 22.99 3386.86 3240.04
    19.6030 2.139098 22.84 3357.07 3245.55
    19.6070 2.138666 23.22 3354.00 3253.70
    19.6110 2.138234 23.40 3387.69 3264.69
    19.6150 2.137802 22.93 3374.07 3278.32
    19.6190 2.137371 23.67 3438.92 3295.46
    19.6230 2.136939 23.63 3432.31 3315.77
    19.6270 2.136508 23.95 3492.77 3339.14
    19.6310 2.136077 24.29 3558.00 3365.23
    19.6350 2.135646 24.76 3647.46 3393.37
    19.6390 2.135215 25.59 3806.00 3422.41
    19.6430 2.134785 26.19 4000.43 3450.60
    19.6470 2.134354 27.87 4244.00 3475.58
    19.6510 2.133924 28.60 4384.92 3494.58
    19.6550 2.133494 29.14 4488.31 3505.00
    19.6590 2.133064 28.58 4464.07 3505.20
    19.6630 2.132635 28.81 4426.31 3495.16
    19.6670 2.132205 28.11 4289.31 3476.49
    19.6710 2.131776 27.11 4097.62 3451.79
    19.6750 2.131347 25.98 3880.61 3423.92
    19.6790 2.130918 24.73 3720.21 3395.29
    19.6830 2.130489 23.87 3554.79 3367.77
    19.6870 2.130060 23.55 3492.79 3342.59
    19.6910 2.129632 23.19 3425.14 3320.57
    19.6950 2.129204 23.09 3404.64 3302.20
    19.6990 2.128776 22.90 3369.93 3287.79
    19.7030 2.128348 22.81 3352.71 3277.54
    19.7070 2.127920 22.84 3358.50 3271.60
    19.7110 2.127492 22.82 3353.43 3270.12
    19.7150 2.127065 22.75 3339.93 3273.27
    19.7190 2.126638 22.62 3315.21 3281.27
    19.7230 2.126211 22.56 3303.57 3294.38
    19.7270 2.125784 22.50 3293.50 3312.88
    19.7310 2.125357 22.30 3321.40 3337.06
    19.7350 2.124931 22.57 3306.07 3367.11
    19.7390 2.124504 22.83 3355.00 3403.17
    19.7430 2.124078 22.73 3336.43 3445.10
    19.7470 2.123652 22.96 3381.07 3492.45
    19.7510 2.123227 23.02 3391.29 3544.33
    19.7550 2.122801 23.29 3444.43 3599.04
    19.7590 2.122375 23.71 3524.57 3654.01
    19.7630 2.121950 24.35 3646.79 3705.48
    19.7670 2.121525 24.83 3739.36 3748.61
    19.7710 2.121100 25.48 3863.71 3778.18
    19.7750 2.120675 25.45 3928.67 3789.84
    19.7790 2.120250 25.74 3913.50 3781.60
    19.7830 2.119826 25.32 3832.21 3754.51
    19.7870 2.119402 24.80 3733.86 3712.39
    19.7910 2.118978 24.09 3597.43 3660.30
    19.7950 2.118554 23.49 3482.36 3604.50
    19.7990 2.118130 23.08 3403.50 3546.64
    19.8030 2.117707 22.99 3385.29 3490.81
    19.8070 2.117283 22.52 3297.07 3438.94
    19.8110 2.116860 22.58 3308.07 3392.07
    19.8150 2.116437 22.53 3298.00 3350.66
    19.8190 2.116014 22.49 3291.43 3314.85
    19.8230 2.115591 22.43 3279.14 3282.15
    19.8270 2.115169 22.47 3287.14 3258.05
    19.8310 2.114746 22.39 3271.14 3240.14
    19.8350 2.114324 22.54 3299.57 3223.78
    19.8390 2.113902 22.47 3287.93 3213.02
    19.8430 2.113480 22.44 3281.57 3203.73
    19.8470 2.113058 22.38 3270.21 3197.43
    19.8510 2.112637 22.64 3319.43 3193.89
    19.8550 2.112216 22.37 3335.87 3193.01
    19.8590 2.111794 22.03 3270.20 3194.77
    19.8630 2.111373 22.71 3331.93 3199.30
    19.8670 2.110953 22.65 3322.00 3206.82
    19.8710 2.110532 22.75 3339.71 3217.64
    19.8750 2.110111 22.69 3328.36 3232.12
    19.8790 2.109691 22.70 3330.29 3250.66
    19.8830 2.109271 23.12 3411.71 3273.64
    19.8870 2.108851 23.14 3415.57 3301.41
    19.8910 2.108431 23.31 3447.14 3334.16
    19.8950 2.108011 23.51 3485.79 3374.25
    19.8990 2.107592 23.96 3571.29 3416.79
    19.9030 2.107173 23.96 3641.40 3463.35
    19.9070 2.106754 25.29 3748.15 3512.68
    19.9110 2.106335 26.10 3903.39 3562.64
    19.9150 2.105916 27.28 4131.00 3610.22
    19.9190 2.105497 28.55 4375.54 3651.46
    19.9230 2.105079 29.40 4621.57 3681.94
    19.9270 2.104661 30.72 4795.23 3696.83
    19.9310 2.104242 30.90 4830.69 3695.58
    19.9350 2.103824 30.29 4712.31 3675.55
    19.9390 2.103407 29.25 4510.00 3642.65
    19.9430 2.102989 27.89 4248.23 3598.92
    19.9470 2.102571 26.49 3978.69 3548.58
    19.9510 2.102154 25.35 3760.39 3495.49
    19.9550 2.101737 24.60 3616.54 3442.73
    19.9590 2.101320 24.07 3515.92 3392.38
    19.9630 2.100904 23.78 3460.39 3345.80
    19.9670 2.100487 23.42 3392.15 3303.71
    19.9710 2.100070 23.19 3348.31 3266.43
    19.9750 2.099654 23.28 3365.00 3233.91
    19.9790 2.099238 22.68 3327.21 3205.91
    19.9830 2.098822 22.43 3280.29 3182.11
    19.9870 2.098406 22.05 3273.27 3162.03
    19.9910 2.097991 22.43 3278.79 3145.08
    19.9950 2.097575 22.48 3288.93 3131.03
    19.9990 2.097160 22.33 3260.93 3119.30
    20.0030 2.096745 22.26 3247.86 3109.48
    20.0070 2.096330 22.23 3241.14 3101.22
    20.0110 2.095915 22.28 3250.00 3093.87
    20.0150 2.095501 21.94 3253.20 3087.88
    20.0190 2.095086 22.29 3253.57 3082.71
    20.0230 2.094672 22.24 3243.14 3078.19
    20.0270 2.094258 22.27 3248.29 3073.99
    20.0310 2.093844 22.07 3210.64 3070.45
    20.0350 2.093430 22.03 3202.57 3067.28
    20.0390 2.093016 21.97 3191.86 3064.43
    20.0430 2.092603 22.04 3204.36 3061.85
    20.0470 2.092190 21.97 3191.00 3059.51
    20.0510 2.091777 22.16 3228.21 3057.39
    20.0550 2.091364 22.01 3198.57 3055.45
    20.0590 2.090951 22.10 3216.36 3053.69
    20.0630 2.090539 22.05 3206.86 3052.10
    20.0670 2.090126 22.06 3208.00 3050.64
    20.0710 2.089714 22.11 3218.86 3049.33
    20.0750 2.089301 22.06 3208.57 3048.15
    20.0790 2.088889 21.99 3196.21 3047.09
    20.0830 2.088478 21.95 3188.50 3047.93
    20.0870 2.088066 21.99 3194.79 3047.13
    20.0910 2.087655 22.10 3217.43 3046.43
    20.0950 2.087243 22.16 3228.29 3045.84
    20.0990 2.086832 21.93 3183.57 3045.36
    20.1030 2.086421 21.97 3192.29 3044.98
    20.1070 2.086010 22.06 3208.07 3044.71
    20.1110 2.085600 22.06 3209.29 3044.53
    20.1150 2.085189 22.17 3230.64 3044.46
    20.1190 2.084779 22.08 3213.43 3044.50
    20.1230 2.084369 22.22 3238.64 3044.65
    20.1270 2.083959 22.10 3217.21 3044.90
    20.1310 2.083549 22.23 3240.86 3045.27
    20.1350 2.083139 22.04 3205.29 3045.76
    20.1390 2.082730 22.13 3223.00 3046.37
    20.1430 2.082321 22.12 3221.00 3047.11
    20.1470 2.081912 22.16 3227.21 3047.98
    20.1510 2.081503 21.93 3183.57 3048.05
    20.1550 2.081094 22.10 3216.71 3049.24
    20.1590 2.080685 22.09 3214.71 3050.58
    20.1630 2.080277 22.01 3200.07 3052.10
    20.1670 2.079868 21.39 3207.69 3053.80
    20.1710 2.079460 21.99 3196.07 3055.70
    20.1750 2.079052 21.99 3195.64 3057.82
    20.1790 2.078644 22.11 3218.64 3060.16
    20.1830 2.078237 22.00 3198.14 3062.76
    20.1870 2.077829 21.90 3178.57 3065.76
    20.1910 2.077421 21.82 3162.64 3069.74
    20.1950 2.077014 21.96 3190.57 3073.25
    20.1990 2.076607 22.37 3191.92 3077.13
    20.2030 2.076200 22.24 3168.39 3081.42
    20.2070 2.075794 22.38 3194.85 3086.16
    20.2110 2.075387 22.25 3169.08 3091.41
    20.2150 2.074981 22.28 3175.69 3097.25
    20.2190 2.074574 22.20 3160.15 3103.74
    20.2230 2.074168 22.14 3149.69 3111.02
    20.2270 2.073763 22.32 3183.92 3119.19
    20.2310 2.073357 22.16 3153.54 3128.44
    20.2350 2.072951 22.33 3186.00 3138.96
    20.2390 2.072546 21.97 3191.14 3151.00
    20.2430 2.072140 22.18 3156.15 3164.87
    20.2470 2.071735 22.25 3169.92 3180.94
    20.2510 2.071331 22.44 3205.61 3200.26
    20.2550 2.070926 22.26 3172.69 3222.13
    20.2590 2.070521 22.28 3175.15 3247.74
    20.2630 2.070117 22.18 3156.77 3277.76
    20.2670 2.069712 22.32 3182.46 3312.97
    20.2710 2.069308 21.89 3177.50 3354.11
    20.2750 2.068904 22.41 3200.39 3400.30
    20.2790 2.068501 22.43 3203.85 3456.01
    20.2830 2.068097 22.46 3210.61 3520.29
    20.2870 2.067693 22.55 3227.39 3593.96
    20.2910 2.067290 22.61 3238.92 3677.54
    20.2950 2.066887 22.27 3248.93 3771.34
    20.2990 2.066484 22.36 3265.86 3874.88
    20.3030 2.066081 23.02 3316.61 3987.20
    20.3070 2.065678 22.96 3303.69 4106.65
    20.3110 2.065275 23.36 3380.69 4231.04
    20.3150 2.064873 23.04 3396.57 4358.54
    20.3190 2.064471 23.79 3462.00 4488.24
    20.3230 2.064069 23.65 3435.23 4619.84
    20.3270 2.063667 23.98 3498.77 4753.89
    20.3310 2.063265 24.41 3579.92 4889.85
    20.3350 2.062864 24.76 3646.15 5025.30
    20.3390 2.062462 25.58 3803.92 5154.95
    20.3430 2.062061 26.35 3952.08 5270.41
    20.3470 2.061660 27.59 4190.77 5361.67
    20.3510 2.061259 28.84 4430.38 5418.61
    20.3550 2.060858 29.86 4628.46 5434.04
    20.3590 2.060457 30.60 4771.62 5405.47
    20.3630 2.060057 30.58 4767.15 5336.72
    20.3670 2.059657 29.75 4608.08 5234.50
    20.3710 2.059257 28.60 4383.92 5110.44
    20.3750 2.058856 27.45 4163.46 4976.64
    20.3790 2.058457 25.52 3871.79 4843.69
    20.3830 2.058057 24.92 3755.21 4720.18
    20.3870 2.057657 24.00 3578.86 4611.83
    20.3910 2.057258 23.47 3477.86 4521.98
    20.3950 2.056859 23.31 3447.71 4451.26
    20.3990 2.056460 23.12 3411.86 4400.06
    20.4030 2.056061 23.27 3439.07 4362.35
    20.4070 2.055662 23.48 3480.71 4334.58
    20.4110 2.055264 23.72 3525.07 4310.31
    20.4150 2.054865 24.11 3600.64 4282.47
    20.4190 2.054467 24.35 3647.14 4244.67
    20.4230 2.054069 24.39 3655.14 4192.85
    20.4270 2.053671 24.24 3625.07 4126.20
    20.4310 2.053273 23.65 3512.71 4046.93
    20.4350 2.052876 23.25 3436.36 3957.90
    20.4390 2.052478 22.82 3353.21 3867.56
    20.4430 2.052080 22.09 3281.93 3776.38
    20.4470 2.051683 22.34 3262.71 3689.09
    20.4510 2.051286 22.05 3207.57 3607.36
    20.4550 2.050889 21.97 3192.21 3532.56
    20.4590 2.050493 21.91 3179.50 3465.22
    20.4630 2.050096 22.00 3198.21 3405.42
    20.4670 2.049700 21.84 3166.57 3353.49
    20.4710 2.049304 21.77 3153.86 3308.06
    20.4750 2.048908 21.75 3149.50 3269.09
    20.4790 2.048512 21.67 3135.50 3235.89
    20.4830 2.048116 21.83 3165.57 3207.86
    20.4870 2.047720 21.81 3160.57 3184.24
    20.4910 2.047325 21.71 3142.71 3164.44
    20.4950 2.046929 21.84 3167.36 3148.09
    20.4990 2.046534 21.60 3120.79 3134.29
    20.5030 2.046139 21.62 3125.71 3122.80
    20.5070 2.045744 21.74 3148.57 3113.30
    20.5110 2.045350 21.69 3137.79 3105.50
    20.5150 2.044955 21.71 3142.00 3099.21
    20.5190 2.044561 21.74 3148.43 3094.35
    20.5230 2.044167 21.79 3157.36 3090.74
    20.5270 2.043772 21.77 3153.57 3088.70
    20.5310 2.043379 21.72 3144.50 3087.72
    20.5350 2.042985 21.82 3162.79 3088.17
    20.5390 2.042591 21.77 3154.64 3090.20
    20.5430 2.042198 21.76 3152.36 3094.04
    20.5470 2.041805 21.94 3186.93 3099.96
    20.5510 2.041411 21.81 3161.86 3108.29
    20.5550 2.041018 21.74 3148.64 3119.41
    20.5590 2.040626 21.85 3168.64 3133.74
    20.5630 2.040233 21.78 3156.14 3151.71
    20.5670 2.039840 21.96 3189.14 3173.73
    20.5710 2.039448 21.92 3181.43 3200.20
    20.5750 2.039056 21.90 3179.14 3231.43
    20.5790 2.038664 21.63 3193.47 3267.55
    20.5830 2.038272 22.12 3220.14 3308.60
    20.5870 2.037880 22.05 3206.43 3354.20
    20.5910 2.037488 22.10 3216.93 3403.69
    20.5950 2.037097 21.85 3234.87 3455.91
    20.5990 2.036705 22.33 3260.43 3508.88
    20.6030 2.036314 22.31 3256.43 3559.90
    20.6070 2.035923 22.61 3238.54 3605.38
    20.6110 2.035532 22.64 3243.39 3641.13
    20.6150 2.035142 22.39 3271.00 3663.16
    20.6190 2.034751 22.43 3204.23 3668.94
    20.6230 2.034361 22.56 3227.92 3657.13
    20.6270 2.033971 22.60 3236.61 3629.60
    20.6310 2.033581 22.40 3198.23 3589.79
    20.6350 2.033191 22.41 3200.46 3541.86
    20.6390 2.032801 22.36 3191.54 3489.98
    20.6430 2.032411 21.93 3183.71 3437.52
    20.6470 2.032022 22.22 3164.77 3386.98
    20.6510 2.031633 22.33 3185.61 3340.18
    20.6550 2.031243 22.35 3189.00 3298.25
    20.6590 2.030854 21.92 3182.14 3261.88
    20.6630 2.030466 22.16 3153.15 3231.48
    20.6670 2.030077 22.49 3215.69 3207.21
    20.6710 2.029688 22.34 3186.85 3189.07
    20.6750 2.029300 22.43 3204.23 3176.96
    20.6790 2.028911 22.06 3208.86 3170.66
    20.6830 2.028523 22.11 3217.57 3169.95
    20.6870 2.028136 22.13 3222.29 3174.85
    20.6910 2.027748 22.07 3210.00 3184.33
    20.6950 2.027360 22.07 3211.00 3198.30
    20.6990 2.026973 22.21 3237.21 3216.22
    20.7030 2.026585 22.25 3244.57 3237.40
    20.7070 2.026198 22.33 3259.64 3262.24
    20.7110 2.025811 22.41 3274.71 3287.15
    20.7150 2.025424 22.44 3282.00 3311.22
    20.7190 2.025037 22.40 3274.07 3332.75
    20.7230 2.024651 22.47 3287.79 3349.60
    20.7270 2.024264 22.68 3326.29 3359.94
    20.7310 2.023878 22.38 3336.47 3362.64
    20.7350 2.023492 22.36 3332.47 3357.77
    20.7390 2.023106 22.71 3332.36 3346.51
    20.7430 2.022720 22.72 3334.79 3330.88
    20.7470 2.022334 22.71 3332.79 3313.10
    20.7510 2.021949 22.51 3293.93 3295.92
    20.7550 2.021563 22.57 3305.79 3279.62
    20.7590 2.021178 22.54 3299.86 3265.98
    20.7630 2.020793 22.45 3283.93 3255.68
    20.7670 2.020408 22.55 3301.43 3248.92
    20.7710 2.020023 22.39 3271.36 3247.33
    20.7750 2.019638 22.06 3275.80 3246.85
    20.7790 2.019254 22.49 3291.71 3249.08
    20.7830 2.018869 22.41 3275.79 3251.14
    20.7870 2.018485 22.55 3301.79 3252.71
    20.7910 2.018101 22.66 3322.43 3251.43
    20.7950 2.017717 22.75 3340.43 3246.49
    20.7990 2.017333 22.69 3329.00 3237.34
    20.8030 2.016950 22.60 3311.64 3224.20
    20.8070 2.016567 22.53 3298.21 3207.93
    20.8110 2.016183 22.57 3305.21 3189.74
    20.8150 2.015800 22.37 3268.14 3170.88
    20.8190 2.015417 22.44 3280.50 3152.42
    20.8230 2.015034 22.42 3277.71 3135.22
    20.8270 2.014651 22.19 3233.29 3119.87
    20.8310 2.014269 22.30 3254.14 3106.81
    20.8350 2.013886 22.39 3271.29 3096.33
    20.8390 2.013504 22.36 3265.79 3087.38
    20.8430 2.013122 22.21 3238.14 3082.70
    20.8470 2.012740 22.21 3238.43 3081.13
    20.8510 2.012358 22.38 3270.21 3082.80
    20.8550 2.011976 22.42 3278.29 3087.84
    20.8590 2.011595 21.98 3260.20 3096.39
    20.8630 2.011213 22.52 3295.64 3108.61
    20.8670 2.010832 22.53 3298.14 3124.66
    20.8710 2.010451 22.71 3332.79 3144.72
    20.8750 2.010070 22.57 3305.50 3167.78
    20.8790 2.009689 22.55 3302.57 3193.57
    20.8830 2.009309 22.58 3307.43 3226.30
    20.8870 2.008928 22.91 3371.07 3262.68
    20.8910 2.008547 23.04 3395.00 3301.79
    20.8950 2.008167 23.06 3399.64 3345.41
    20.8990 2.007787 23.36 3457.71 3391.50
    20.9030 2.007407 23.20 3495.00 3438.10
    20.9070 2.007027 23.86 3475.15 3484.43
    20.9110 2.006648 24.02 3506.69 3529.65
    20.9150 2.006268 24.08 3516.46 3573.43
    20.9190 2.005889 24.32 3563.85 3615.85
    20.9230 2.005510 23.96 3571.64 3657.18
    20.9270 2.005131 24.70 3634.69 3697.27
    20.9310 2.004752 24.64 3624.08 3735.30
    20.9350 2.004373 24.77 3649.46 3769.55
    20.9390 2.003994 24.89 3671.46 3797.61
    20.9430 2.003616 25.16 3723.61 3817.07
    20.9470 2.003237 25.19 3729.77 3826.25
    20.9510 2.002859 25.45 3779.31 3822.63
    20.9550 2.002481 25.37 3763.31 3812.26
    20.9590 2.002103 25.55 3798.39 3795.50
    20.9630 2.001726 25.43 3775.85 3775.50
    20.9670 2.001348 25.57 3801.92 3755.03
    20.9710 2.000970 25.81 3847.77 3736.01
    20.9750 2.000593 26.22 3927.15 3719.17
    20.9790 2.000216 26.17 3997.71 3704.15
    20.9830 1.999839 26.82 4122.86 3689.75
    20.9870 1.999462 27.12 4251.27 3674.35
    20.9910 1.999085 27.65 4283.07 3656.56
    20.9950 1.998709 27.87 4326.00 3635.61
    20.9990 1.998332 27.78 4307.79 3611.61
    21.0030 1.997956 27.56 4266.07 3585.23
    21.0070 1.997580 27.46 4245.64 3557.37
    21.0110 1.997204 27.48 4250.71 3528.73
    21.0150 1.996828 27.08 4243.67 3499.69
    21.0190 1.996452 27.35 4224.07 3470.43
    21.0230 1.996077 27.31 4218.07 3441.16
    21.0270 1.995701 26.74 4107.50 3412.20
    21.0310 1.995326 26.30 4021.64 3384.04
    21.0350 1.994951 25.90 3945.21 3357.16
    21.0390 1.994576 25.58 3883.00 3331.89
    21.0430 1.994201 25.14 3798.43 3308.35
    21.0470 1.993826 25.01 3773.71 3286.54
    21.0510 1.993451 24.75 3723.07 3266.42
    21.0550 1.993077 24.31 3638.57 3247.93
    21.0590 1.992703 24.13 3604.93 3231.06
    21.0630 1.992329 23.87 3555.14 3215.68
    21.0670 1.991955 23.91 3562.36 3201.53
    21.0710 1.991581 23.87 3554.43 3188.15
    21.0750 1.991207 23.99 3577.57 3174.96
    21.0790 1.990833 23.89 3558.07 3161.37
    21.0830 1.990460 24.14 3605.57 3147.10
    21.0870 1.990087 23.87 3555.43 3131.77
    21.0910 1.989714 23.76 3533.00 3115.73
    21.0950 1.989341 23.49 3482.50 3099.40
    21.0990 1.988968 23.07 3402.43 3083.35
    21.1030 1.988595 22.92 3372.86 3068.14
    21.1070 1.988222 22.47 3287.86 3054.21
    21.1110 1.987850 22.59 3310.29 3042.59
    21.1150 1.987478 22.24 3243.36 3032.19
    21.1190 1.987105 21.97 3191.57 3023.72
    21.1230 1.986733 22.20 3235.43 3017.34
    21.1270 1.986361 21.99 3195.36 3013.05
    21.1310 1.985990 21.96 3190.50 3010.87
    21.1350 1.985618 21.80 3159.57 3010.76
    21.1390 1.985247 21.80 3159.00 3012.65
    21.1430 1.984875 21.79 3158.29 3016.45
    21.1470 1.984504 21.80 3159.71 3022.02
    21.1510 1.984133 21.90 3179.14 3029.39
    21.1550 1.983762 21.82 3162.64 3036.63
    21.1590 1.983392 22.12 3220.79 3045.96
    21.1630 1.983021 21.92 3182.14 3056.17
    21.1670 1.982651 21.22 3173.62 3066.49
    21.1710 1.982280 21.96 3189.71 3076.39
    21.1750 1.981910 22.09 3214.43 3085.37
    21.1790 1.981540 22.15 3225.29 3093.14
    21.1830 1.981170 21.98 3192.79 3099.74
    21.1870 1.980800 21.98 3194.00 3105.58
    21.1910 1.980431 21.98 3193.14 3111.41
    21.1950 1.980061 21.75 3150.50 3118.17
    21.1990 1.979692 22.31 3181.23 3126.85
    21.2030 1.979323 22.08 3137.31 3138.39
    21.2070 1.978953 22.09 3139.00 3155.33
    21.2110 1.978585 22.07 3135.15 3175.03
    21.2150 1.978216 22.10 3142.31 3199.73
    21.2190 1.977847 22.25 3169.85 3229.86
    21.2230 1.977479 22.30 3178.85 3265.72
    21.2270 1.977110 22.38 3193.92 3307.37
    21.2310 1.976742 22.32 3183.92 3354.67
    21.2350 1.976374 22.47 3211.00 3407.10
    21.2390 1.976006 22.34 3262.07 3463.86
    21.2430 1.975638 23.09 3328.39 3523.70
    21.2470 1.975271 23.24 3356.69 3584.99
    21.2510 1.974903 23.28 3365.46 3645.82
    21.2550 1.974536 23.31 3370.46 3703.91
    21.2590 1.974168 23.21 3351.61 3756.93
    21.2630 1.973801 23.13 3335.92 3802.58
    21.2670 1.973434 22.93 3298.77 3839.04
    21.2710 1.973068 22.65 3320.71 3864.57
    21.2750 1.972701 22.88 3290.00 3881.95
    21.2790 1.972334 22.74 3262.69 3892.07
    21.2830 1.971968 22.97 3307.00 3898.55
    21.2870 1.971601 22.96 3303.69 3905.18
    21.2910 1.971235 23.26 3361.85 3915.46
    21.2950 1.970869 22.86 3360.93 3932.06
    21.2990 1.970504 23.40 3464.57 3956.48
    21.3030 1.970138 24.11 3523.23 3989.09
    21.3070 1.969772 24.38 3574.69 4029.09
    21.3110 1.969407 25.32 3753.15 4074.69
    21.3150 1.969041 25.58 3883.79 4123.35
    21.3190 1.968676 26.20 4001.93 4171.88
    21.3230 1.968311 27.51 4175.00 4216.73
    21.3270 1.967946 28.39 4344.85 4253.96
    21.3310 1.967582 29.40 4539.54 4279.49
    21.3350 1.967217 29.87 4629.62 4289.42
    21.3390 1.966852 29.78 4612.62 4280.64
    21.3430 1.966488 29.36 4532.15 4250.96
    21.3470 1.966124 28.39 4343.92 4201.83
    21.3510 1.965760 27.21 4116.92 4134.84
    21.3550 1.965396 25.94 3872.77 4053.41
    21.3590 1.965032 24.96 3684.54 3961.91
    21.3630 1.964668 24.00 3501.15 3864.75
    21.3670 1.964305 23.53 3412.00 3766.00
    21.3710 1.963942 22.95 3302.77 3669.14
    21.3750 1.963578 22.80 3273.15 3576.80
    21.3790 1.963215 22.40 3273.21 3490.84
    21.3830 1.962852 22.19 3234.50 3412.32
    21.3870 1.962489 22.12 3219.93 3341.77
    21.3910 1.962127 21.89 3176.86 3279.40
    21.3950 1.961764 21.87 3172.71 3225.00
    21.3990 1.961402 21.73 3146.71 3178.16
    21.4030 1.961039 21.42 3086.50 3138.46
    21.4070 1.960677 21.55 3111.36 3105.27
    21.4110 1.960315 21.56 3114.64 3078.00
    21.4150 1.959953 21.26 3057.29 3056.03
    21.4190 1.959592 21.24 3053.29 3038.79
    21.4230 1.959230 21.27 3059.43 3025.74
    21.4270 1.958869 21.22 3050.00 3016.40
    21.4310 1.958507 21.24 3053.29 3010.32
    21.4350 1.958146 21.31 3065.57 3007.06
    21.4390 1.957785 21.33 3070.93 3006.24
    21.4430 1.957424 20.85 3043.80 3007.44
    21.4470 1.957063 21.24 3053.79 3010.20
    21.4510 1.956702 21.38 3080.57 3014.01
    21.4550 1.956342 21.31 3066.14 3018.26
    21.4590 1.955982 21.52 3106.64 3022.19
    21.4630 1.955621 21.52 3106.21 3024.35
    21.4670 1.955261 21.47 3096.43 3025.22
    21.4710 1.954901 21.47 3095.93 3023.49
    21.4750 1.954541 21.67 3135.64 3018.77
    21.4790 1.954182 21.63 3127.36 3011.10
    21.4830 1.953822 21.63 3127.71 3000.88
    21.4870 1.953463 21.79 3156.79 2988.75
    21.4910 1.953103 21.39 3081.21 2975.45
    21.4950 1.952744 21.48 3098.36 2961.48
    21.4990 1.952385 21.46 3095.14 2946.73
    21.5030 1.952026 21.38 3078.93 2933.00
    21.5070 1.951667 21.22 3049.07 2920.69
    21.5110 1.951309 21.35 3074.21 2909.12
    21.5150 1.950950 21.17 3040.29 2898.58
    21.5190 1.950592 21.27 3059.71 2889.11
    21.5230 1.950234 21.44 3090.21 2880.71
    21.5270 1.949875 21.53 3108.79 2873.33
    21.5310 1.949517 21.36 3075.07 2866.93
    21.5350 1.949160 21.61 3124.21 2861.43
    21.5390 1.948802 21.61 3124.07 2856.75
    21.5430 1.948444 21.36 3076.21 2852.82
    21.5470 1.948087 21.57 3116.57 2848.58
    21.5510 1.947730 21.56 3113.43 2845.90
    21.5550 1.947372 21.49 3101.50 2843.74
    21.5590 1.947015 21.44 3090.36 2842.05
    21.5630 1.946658 21.30 3065.50 2840.79
    21.5670 1.946302 21.41 3085.64 2839.92
    21.5710 1.945945 21.32 3068.50 2839.42
    21.5750 1.945588 21.22 3049.07 2838.84
    21.5790 1.945232 21.23 3051.43 2839.09
    21.5830 1.944876 21.14 3033.79 2839.73
    21.5870 1.944520 21.17 3040.57 2840.78
    21.5910 1.944164 21.18 3041.21 2842.30
    21.5950 1.943808 20.76 3027.00 2844.28
    21.5990 1.943452 21.24 3053.50 2846.89
    21.6030 1.943097 21.22 3049.93 2850.19
    21.6070 1.942741 21.66 3058.77 2854.38
    21.6110 1.942386 21.79 3083.54 2859.31
    21.6150 1.942031 21.39 3080.86 2865.62
    21.6190 1.941676 21.78 3080.69 2873.96
    21.6230 1.941321 22.16 3153.61 2882.34
    21.6270 1.940966 22.10 3141.54 2892.14
    21.6310 1.940611 22.00 3122.54 2903.47
    21.6350 1.940257 21.97 3117.69 2916.55
    21.6390 1.939902 22.17 3154.54 2931.41
    21.6430 1.939548 21.68 3137.36 2947.83
    21.6470 1.939194 22.14 3148.31 2966.33
    21.6510 1.938840 22.38 3193.92 2986.53
    21.6550 1.938486 22.66 3247.61 3008.84
    21.6590 1.938133 22.36 3266.36 3031.90
    21.6630 1.937779 22.70 3254.39 3055.99
    21.6670 1.937425 22.79 3273.08 3080.77
    21.6710 1.937072 22.92 3296.85 3105.85
    21.6750 1.936719 22.98 3308.61 3130.73
    21.6790 1.936366 22.81 3352.36 3154.66
    21.6830 1.936013 22.83 3355.07 3176.70
    21.6870 1.935660 23.26 3438.71 3195.79
    21.6910 1.935307 23.41 3467.00 3210.91
    21.6950 1.934955 23.69 3520.00 3221.44
    21.6990 1.934602 23.63 3508.50 3227.36
    21.7030 1.934250 23.63 3507.93 3229.29
    21.7070 1.933898 23.45 3474.71 3228.39
    21.7110 1.933546 23.07 3402.43 3226.02
    21.7150 1.933194 22.95 3378.14 3223.50
    21.7190 1.932842 22.62 3315.79 3221.91
    21.7230 1.932491 22.31 3256.86 3221.95
    21.7270 1.932139 22.16 3227.86 3224.21
    21.7310 1.931788 21.64 3194.87 3228.39
    21.7350 1.931437 21.48 3164.67 3234.69
    21.7390 1.931085 21.91 3181.07 3243.12
    21.7430 1.930734 21.86 3170.79 3253.49
    21.7470 1.930384 21.76 3151.43 3266.70
    21.7510 1.930033 21.62 3125.07 3282.90
    21.7550 1.929682 21.76 3152.86 3302.17
    21.7590 1.929332 21.85 3169.21 3324.96
    21.7630 1.928982 21.93 3184.14 3351.28
    21.7670 1.928631 22.20 3236.21 3380.97
    21.7710 1.928281 22.51 3295.36 3412.52
    21.7750 1.927931 22.61 3381.93 3444.60
    21.7790 1.927582 23.77 3535.36 3474.95
    21.7830 1.927232 24.29 3634.79 3500.61
    21.7870 1.926882 25.03 3778.07 3518.58
    21.7910 1.926533 25.87 3938.29 3526.07
    21.7950 1.926183 26.22 4006.00 3521.23
    21.7990 1.925834 26.28 4017.64 3503.70
    21.8030 1.925485 25.61 3888.29 3475.22
    21.8070 1.925136 24.80 3733.71 3436.96
    21.8110 1.924788 23.96 3572.36 3392.52
    21.8150 1.924439 23.22 3431.07 3344.76
    21.8190 1.924090 22.59 3310.71 3295.86
    21.8230 1.923742 22.23 3240.79 3248.58
    21.8270 1.923394 21.84 3167.93 3203.93
    21.8310 1.923046 21.80 3159.21 3162.86
    21.8350 1.922698 21.71 3141.71 3124.86
    21.8390 1.922350 21.70 3140.00 3091.85
    21.8430 1.922002 21.57 3116.29 3063.37
    21.8470 1.921654 21.42 3088.21 3038.79
    21.8510 1.921307 21.69 3139.43 3017.66
    21.8550 1.920959 21.48 3097.93 2999.36
    21.8590 1.920612 21.21 3112.80 2983.17
    21.8630 1.920265 21.48 3098.64 2968.40
    21.8670 1.919918 21.55 3111.21 2954.43
    21.8710 1.919571 21.48 3098.57 2940.84
    21.8750 1.919224 21.36 3076.57 2927.43
    21.8790 1.918878 21.21 3048.29 2914.19
    21.8830 1.918532 21.33 3070.57 2901.22
    21.8870 1.918185 21.19 3043.50 2888.02
    21.8910 1.917839 20.97 3002.21 2876.08
    21.8950 1.917493 20.95 2998.14 2865.72
    21.8990 1.917147 20.93 2995.29 2855.30
    21.9030 1.916801 20.54 2984.73 2845.81
    21.9070 1.916455 21.19 2970.15 2835.30
    21.9110 1.916110 21.36 3001.69 2827.39
    21.9150 1.915764 21.25 2981.69 2820.26
    21.9190 1.915419 21.34 2997.92 2813.13
    21.9230 1.915074 20.84 2977.79 2807.46
    21.9270 1.914729 21.17 2966.39 2802.05
    21.9310 1.914384 21.45 3019.00 2797.62
    21.9350 1.914039 21.36 3002.69 2793.73
    21.9390 1.913694 21.35 2999.92 2790.32
    21.9430 1.913349 21.47 3022.23 2787.32
    21.9470 1.913005 21.53 3033.77 2784.70
    21.9510 1.912661 21.27 2985.85 2782.40
    21.9550 1.912317 21.31 2992.54 2780.38
    21.9590 1.911972 21.08 3022.64 2778.61
    21.9630 1.911629 21.50 3027.69 2777.06
    21.9670 1.911285 21.34 2997.69 2775.70
    21.9710 1.910941 21.29 2989.69 2774.52
    21.9750 1.910597 21.32 2994.39 2773.50
    21.9790 1.910254 20.86 2980.50 2772.63
    21.9830 1.909911 20.95 2998.00 2771.90
    21.9870 1.909567 20.56 2988.73 2771.30
    21.9910 1.909225 20.87 2983.79 2770.83
    21.9950 1.908881 20.86 2981.07 2770.48
    21.9990 1.908539 20.98 3003.79 2770.27
    22.0030 1.908196 21.15 3035.29 2770.20
    22.0070 1.907853 20.88 2985.43 2770.27
    22.0110 1.907511 21.20 3044.93 2770.50
    22.0150 1.907169 21.07 3086.27 2770.90
    22.0190 1.906826 21.67 3135.14 2771.85
    22.0230 1.906484 21.89 3175.71 2772.74
    22.0270 1.906142 22.13 3222.00 2773.78
    22.0310 1.905801 21.99 3195.71 2775.09
    22.0350 1.905459 22.04 3205.36 2776.71
    22.0390 1.905117 21.95 3188.64 2778.66
    22.0430 1.904776 21.56 3113.86 2781.00
    22.0470 1.904435 21.58 3117.29 2783.37
    22.0510 1.904093 21.29 3061.79 2786.58
    22.0550 1.903752 20.89 2986.36 2790.29
    22.0590 1.903411 20.91 2990.43 2794.51
    22.0630 1.903071 20.79 2968.29 2799.27
    22.0670 1.902730 20.90 2989.21 2804.56
    22.0710 1.902390 20.91 2991.43 2810.38
    22.0750 1.902049 20.85 2978.93 2816.69
    22.0790 1.901709 20.73 2956.86 2823.41
    22.0830 1.901368 20.80 2970.79 2830.44
    22.0870 1.901028 20.75 2960.71 2837.62
    22.0910 1.900689 20.82 2973.64 2844.73
    22.0950 1.900349 20.91 2990.21 2851.51
    22.0990 1.900009 20.80 2969.93 2857.69
    22.1030 1.899669 20.86 2981.50 2862.99
    22.1070 1.899330 20.78 2966.79 2867.89
    22.1110 1.898991 20.76 2963.07 2871.13
    22.1150 1.898651 20.75 2961.00 2873.48
    22.1190 1.898312 20.72 2955.43 2875.28
    22.1230 1.897973 20.65 2941.29 2876.96
    22.1270 1.897634 20.70 2950.50 2879.00
    22.1310 1.897296 20.81 2971.21 2881.89
    22.1350 1.896957 20.83 2976.14 2886.12
    22.1390 1.896619 20.79 2967.79 2892.14
    22.1430 1.896280 20.85 2979.21 2900.38
    22.1470 1.895942 20.80 2969.71 2911.29
    22.1510 1.895604 20.91 2991.00 2925.27
    22.1550 1.895266 20.96 3000.43 2942.74
    22.1590 1.894928 20.87 2983.21 2964.10
    22.1630 1.894590 21.06 3018.79 2989.84
    22.1670 1.894253 20.43 3023.06 3020.02
    22.1710 1.893916 21.10 3027.57 3054.98
    22.1750 1.893578 21.41 3084.50 3094.88
    22.1790 1.893241 21.53 3108.64 3139.73
    22.1830 1.892904 21.58 3116.79 3189.30
    22.1870 1.892567 21.75 3150.36 3243.23
    22.1910 1.892230 22.04 3205.50 3301.00
    22.1950 1.891893 22.42 3277.00 3360.99
    22.1990 1.891557 23.46 3400.00 3421.53
    22.2030 1.891220 24.06 3513.92 3480.54
    22.2070 1.890884 24.80 3655.23 3535.37
    22.2110 1.890547 25.00 3692.69 3583.29
    22.2150 1.890211 25.53 3794.39 3620.70
    22.2190 1.889875 25.67 3820.46 3645.54
    22.2230 1.889539 25.51 3791.08 3656.52
    22.2270 1.889204 25.37 3763.31 3653.75
    22.2310 1.888868 24.77 3649.54 3638.66
    22.2350 1.888532 24.21 3542.85 3613.61
    22.2390 1.888197 23.35 3455.36 3581.26
    22.2430 1.887862 23.32 3372.46 3544.16
    22.2470 1.887527 22.89 3291.31 3504.10
    22.2510 1.887192 22.98 3307.92 3462.58
    22.2550 1.886857 22.42 3202.39 3420.23
    22.2590 1.886522 22.54 3225.54 3377.37
    22.2630 1.886187 22.48 3213.39 3334.37
    22.2670 1.885853 22.39 3196.31 3291.62
    22.2710 1.885518 22.22 3239.07 3249.80
    22.2750 1.885184 22.85 3283.39 3209.72
    22.2790 1.884850 22.83 3280.46 3171.48
    22.2830 1.884516 22.86 3285.08 3137.20
    22.2870 1.884182 23.04 3319.15 3106.81
    22.2910 1.883848 22.89 3291.85 3080.61
    22.2950 1.883514 22.34 3263.21 3058.78
    22.2990 1.883180 22.29 3251.86 3041.40
    22.3030 1.882847 22.18 3156.61 3028.32
    22.3070 1.882514 21.88 3100.31 3019.40
    22.3110 1.882180 22.01 3124.08 3014.39
    22.3150 1.881847 21.70 3065.23 3012.98
    22.3190 1.881514 21.18 3042.57 3014.79
    22.3230 1.881182 21.43 3016.15 3019.18
    22.3270 1.880849 21.53 3034.92 3026.00
    22.3310 1.880516 21.51 3030.00 3034.54
    22.3350 1.880184 21.26 2984.23 3044.10
    22.3390 1.879851 21.44 3017.69 3054.64
    22.3430 1.879519 21.47 3022.46 3065.65
    22.3470 1.879187 21.67 3059.69 3076.92
    22.3510 1.878855 21.83 3090.69 3088.29
    22.3550 1.878523 21.86 3097.23 3100.32
    22.3590 1.878191 21.93 3109.23 3111.49
    22.3630 1.877859 22.11 3142.61 3122.32
    22.3670 1.877528 22.07 3135.39 3132.66
    22.3710 1.877196 22.08 3137.46 3142.40
    22.3750 1.876865 22.26 3171.00 3151.46
    22.3790 1.876534 21.56 3114.14 3159.80
    22.3830 1.876203 21.70 3141.00 3165.78
    22.3870 1.875872 21.37 3077.14 3172.82
    22.3910 1.875541 21.20 3046.36 3179.30
    22.3950 1.875210 21.17 3039.64 3185.24
    22.3990 1.874880 20.96 3000.64 3190.54
    22.4030 1.874549 21.03 3012.86 3194.91
    22.4070 1.874219 21.12 3031.36 3197.89
    22.4110 1.873889 21.10 3025.79 3198.93
    22.4150 1.873558 21.11 3028.50 3197.53
    22.4190 1.873228 21.07 3021.57 3193.45
    22.4230 1.872898 20.94 2995.79 3186.75
    22.4270 1.872569 20.87 2983.14 3177.85
    22.4310 1.872239 20.84 2976.86 3167.33
    22.4350 1.871910 20.80 2970.71 3155.83
    22.4390 1.871580 20.75 2961.36 3143.91
    22.4430 1.871251 20.25 2930.33 3131.97
    22.4470 1.870922 20.67 2944.36 3120.31
    22.4510 1.870593 20.67 2945.07 3109.62
    22.4550 1.870264 20.56 2924.14 3099.50
    22.4590 1.869935 20.57 2925.93 3090.59
    22.4630 1.869606 20.61 2933.36 3083.86
    22.4670 1.869278 20.60 2932.14 3079.62
    22.4710 1.868949 20.64 2938.79 3078.31
    22.4750 1.868621 20.48 2909.93 3080.21
    22.4790 1.868292 20.57 2925.93 3085.41
    22.4830 1.867965 20.79 2968.21 3093.77
    22.4870 1.867637 20.79 2968.29 3104.93
    22.4910 1.867309 20.73 2957.50 3118.23
    22.4950 1.866981 20.71 2953.71 3132.76
    22.4990 1.866653 20.93 2994.36 3147.30
    22.5030 1.866326 21.09 3024.14 3160.38
    22.5070 1.865998 21.10 3025.79 3170.41
    22.5110 1.865671 21.41 3085.79 3175.86
    22.5150 1.865344 21.50 3102.43 3175.55
    22.5190 1.865017 21.62 3124.79 3169.72
    22.5230 1.864690 21.76 3152.64 3156.82
    22.5270 1.864363 21.81 3161.21 3138.40
    22.5310 1.864036 21.86 3171.79 3115.64
    22.5350 1.863710 21.79 3158.00 3089.91
    22.5390 1.863383 21.82 3163.64 3062.54
    22.5430 1.863057 21.65 3131.50 3034.71
    22.5470 1.862731 21.72 3144.50 3007.34
    22.5510 1.862404 21.40 3084.21 2981.21
    22.5550 1.862078 21.15 3035.21 2956.82
    22.5590 1.861752 21.10 3026.07 2934.59
    22.5630 1.861427 20.75 2959.64 2914.78
    22.5670 1.861101 20.96 3001.00 2897.54
    22.5710 1.860776 20.86 2981.50 2882.95
    22.5750 1.860450 20.76 2963.21 2871.04
    22.5790 1.860125 20.72 2954.71 2861.77
    22.5830 1.859800 20.81 2971.21 2855.08
    22.5870 1.859475 20.73 2957.00 2850.89
    22.5910 1.859150 20.85 2979.14 2849.77
    22.5950 1.858825 20.59 2995.73 2850.23
    22.5990 1.858500 20.91 2990.07 2852.80
    22.6030 1.858175 21.17 3039.29 2857.51
    22.6070 1.857851 21.57 3042.23 2863.77
    22.6110 1.857526 21.70 3066.85 2871.56
    22.6150 1.857202 21.50 3103.14 2880.75
    22.6190 1.856878 22.45 3207.15 2890.69
    22.6230 1.856554 22.49 3216.00 2901.08
    22.6270 1.856230 22.83 3279.15 2911.40
    22.6310 1.855906 23.37 3381.54 2921.02
    22.6350 1.855583 23.05 3398.36 2929.26
    22.6390 1.855259 24.06 3512.61 2935.46
    22.6430 1.854936 23.85 3550.71 2939.11
    22.6470 1.854612 23.96 3494.23 2939.99
    22.6510 1.854289 23.86 3475.39 2938.19
    22.6550 1.853966 23.42 3392.39 2934.13
    22.6590 1.853643 22.49 3290.57 2928.46
    22.6630 1.853320 22.52 3221.54 2921.95
    22.6670 1.852997 21.97 3117.92 2915.38
    22.6710 1.852674 21.70 3066.00 2909.41
    22.6750 1.852352 21.47 3022.00 2904.63
    22.6790 1.852029 21.05 3017.00 2901.47
    22.6830 1.851707 20.85 2979.57 2900.25
    22.6870 1.851385 20.83 2976.07 2901.20
    22.6910 1.851063 20.73 2956.21 2904.44
    22.6950 1.850741 20.91 2991.50 2909.99
    22.6990 1.850419 20.86 2982.14 2917.79
    22.7030 1.850097 20.66 2943.29 2927.69
    22.7070 1.849776 20.69 2949.14 2939.40
    22.7110 1.849454 20.76 2962.57 2952.33
    22.7150 1.849133 20.85 2980.14 2966.29
    22.7190 1.848812 20.98 3004.00 2980.37
    22.7230 1.848490 21.02 3011.79 2993.71
    22.7270 1.848169 21.06 3019.00 3005.38
    22.7310 1.847848 20.88 3050.67 3014.48
    22.7350 1.847527 21.09 3090.73 3020.83
    22.7390 1.847207 21.49 3100.86 3023.14
    22.7430 1.846886 21.51 3104.36 3022.03
    22.7470 1.846565 21.25 3054.43 3018.07
    22.7510 1.846245 21.12 3031.29 3012.14
    22.7550 1.845925 20.78 2966.79 3005.26
    22.7590 1.845605 20.81 2971.71 2998.37
    22.7630 1.845285 20.84 2977.50 2992.32
    22.7670 1.844965 20.72 2954.64 2987.79
    22.7710 1.844645 20.82 2973.07 2985.25
    22.7750 1.844325 20.43 2965.07 2984.99
    22.7790 1.844006 20.90 2989.07 2987.12
    22.7830 1.843686 21.03 3014.29 2991.64
    22.7870 1.843367 21.06 3019.86 2998.40
    22.7910 1.843048 21.30 3063.86 3007.17
    22.7950 1.842728 21.61 3124.36 3017.70
    22.7990 1.842409 21.61 3122.57 3029.59
    22.8030 1.842091 21.86 3171.36 3042.42
    22.8070 1.841772 22.11 3218.21 3055.59
    22.8110 1.841453 22.35 3264.14 3068.41
    22.8150 1.841134 22.74 3338.57 3080.03
    22.8190 1.840816 23.13 3412.64 3089.85
    22.8230 1.840498 23.24 3433.57 3096.00
    22.8270 1.840179 23.47 3477.07 3098.44
    22.8310 1.839861 23.27 3440.50 3095.78
    22.8350 1.839543 23.15 3417.43 3090.00
    22.8390 1.839225 22.65 3321.64 3079.94
    22.8430 1.838908 22.33 3260.57 3065.94
    22.8470 1.838590 21.91 3181.00 3048.52
    22.8510 1.838272 21.70 3140.71 3029.29
    22.8550 1.837955 21.19 3043.43 3007.39
    22.8590 1.837638 20.55 2986.60 2984.55
    22.8630 1.837320 20.88 2984.93 2961.51
    22.8670 1.837003 20.77 2963.57 2938.98
    22.8710 1.836686 20.42 2897.14 2916.97
    22.8750 1.836369 20.41 2895.36 2897.00
    22.8790 1.836053 20.47 2907.50 2878.81
    22.8830 1.835736 20.30 2875.29 2862.55
    22.8870 1.835419 20.32 2879.71 2848.32
    22.8910 1.835103 20.16 2848.36 2836.18
    22.8950 1.834787 20.25 2865.86 2826.10
    22.8990 1.834470 20.17 2851.14 2818.06
    22.9030 1.834154 19.76 2837.07 2812.01
    22.9070 1.833838 20.42 2826.54 2807.88
    22.9110 1.833522 20.60 2859.31 2805.63
    22.9150 1.833206 20.38 2818.46 2805.18
    22.9190 1.832891 20.41 2823.39 2806.65
    22.9230 1.832575 20.06 2829.29 2809.66
    22.9270 1.832260 20.58 2856.23 2814.58
    22.9310 1.831945 20.74 2886.23 2820.84
    22.9350 1.831629 20.56 2851.08 2828.72
    22.9390 1.831314 20.71 2879.61 2838.09
    22.9430 1.830999 20.51 2842.46 2848.96
    22.9470 1.830684 20.57 2853.77 2861.32
    22.9510 1.830370 20.60 2859.85 2874.88
    22.9550 1.830055 20.47 2835.54 2889.96
    22.9590 1.829740 20.47 2907.93 2906.17
    22.9630 1.829426 20.75 2887.00 2923.28
    22.9670 1.829112 20.74 2885.46 2940.76
    22.9710 1.828797 20.70 2878.61 2958.08
    22.9750 1.828483 20.79 2895.54 2974.64
    22.9790 1.828169 20.33 2881.43 2989.39
    22.9830 1.827855 20.47 2906.79 3001.77
    22.9870 1.827541 20.14 2909.80 3010.69
    22.9910 1.827228 20.29 2873.64 3015.41
    22.9950 1.826914 20.52 2916.50 3015.50
    22.9990 1.826601 20.38 2890.07 3010.71
    23.0030 1.826287 20.35 2885.64 3001.98
    23.0070 1.825974 20.32 2879.29 2989.82
    23.0110 1.825661 20.46 2906.21 2975.35
    23.0150 1.825348 20.45 2903.29 2959.54
    23.0190 1.825035 20.24 2863.43 2943.36
    23.0230 1.824722 20.37 2889.14 2927.60
    23.0270 1.824409 20.33 2880.93 2912.91
    23.0310 1.824097 20.39 2892.14 2899.75
    23.0350 1.823784 20.42 2897.14 2887.93
    23.0390 1.823472 20.56 2924.29 2878.82
    23.0430 1.823160 20.40 2894.93 2871.96
    23.0470 1.822848 20.72 2955.14 2867.51
    23.0510 1.822536 20.85 2980.29 2865.43
    23.0550 1.822224 20.90 2988.14 2865.68
    23.0590 1.821912 21.03 3012.64 2868.17
    23.0630 1.821600 21.23 3051.07 2872.72
    23.0670 1.821289 21.19 3043.36 2879.13
    23.0710 1.820977 21.64 3128.93 2886.81
    23.0750 1.820666 21.71 3143.29 2895.99
    23.0790 1.820354 21.77 3154.64 2905.94
    23.0830 1.820043 22.10 3217.00 2916.19
    23.0870 1.819732 22.09 3213.93 2926.19
    23.0910 1.819421 22.41 3275.00 2935.50
    23.0950 1.819111 22.55 3302.86 2943.78
    23.0990 1.818800 22.23 3241.29 2950.91
    23.1030 1.818489 22.46 3285.29 2957.04
    23.1070 1.818179 22.17 3229.21 2962.54
    23.1110 1.817868 22.10 3216.93 2968.06
    23.1150 1.817558 21.80 3160.29 2973.93
    23.1190 1.817248 21.76 3152.50 2981.19
    23.1230 1.816938 21.64 3128.50 2989.49
    23.1270 1.816628 21.50 3103.29 2999.48
    23.1310 1.816318 21.67 3135.00 3011.24
    23.1350 1.816008 21.59 3118.93 3024.70
    23.1390 1.815698 21.70 3141.07 3038.67
    23.1430 1.815389 21.40 3083.14 3054.37
    23.1470 1.815079 21.56 3113.14 3070.09
    23.1510 1.814770 21.63 3127.00 3085.10
    23.1550 1.814461 21.54 3110.29 3098.27
    23.1590 1.814152 21.42 3087.86 3108.55
    23.1630 1.813843 21.36 3076.29 3115.10
    23.1670 1.813534 20.86 3105.44 3117.55
    23.1710 1.813225 21.44 3091.36 3115.98
    23.1750 1.812916 21.69 3138.86 3110.97
    23.1790 1.812608 21.70 3140.86 3104.30
    23.1830 1.812299 21.79 3157.86 3095.62
    23.1870 1.811991 21.71 3141.86 3086.89
    23.1910 1.811683 21.98 3193.86 3079.17
    23.1950 1.811375 21.66 3133.00 3073.32
    23.1990 1.811066 22.08 3138.15 3069.96
    23.2030 1.810759 21.91 3106.61 3069.45
    23.2070 1.810451 21.90 3104.77 3071.97
    23.2110 1.810143 22.23 3165.85 3077.44
    23.2150 1.809835 22.15 3150.77 3085.57
    23.2190 1.809528 22.28 3175.08 3095.82
    23.2230 1.809220 22.61 3237.69 3107.44
    23.2270 1.808913 23.01 3313.00 3119.39
    23.2310 1.808606 23.20 3350.77 3130.50
    23.2350 1.808299 23.77 3457.69 3139.54
    23.2390 1.807992 24.07 3592.57 3145.33
    23.2430 1.807685 24.85 3664.54 3146.94
    23.2470 1.807378 25.11 3713.61 3143.90
    23.2510 1.807072 25.22 3734.15 3135.93
    23.2550 1.806765 24.97 3687.00 3123.35
    23.2590 1.806459 24.83 3659.85 3106.74
    23.2630 1.806152 24.30 3559.92 3086.79
    23.2670 1.805846 23.79 3461.23 3064.28
    23.2710 1.805540 23.10 3406.71 3039.72
    23.2750 1.805234 23.22 3353.77 3014.48
    23.2790 1.804928 22.84 3282.23 2989.13
    23.2830 1.804622 22.48 3213.69 2964.22
    23.2870 1.804316 22.29 3177.15 2940.29
    23.2910 1.804011 22.35 3189.54 2918.74
    23.2950 1.803705 21.84 3166.71 2898.04
    23.2990 1.803400 21.98 3193.07 2879.37
    23.3030 1.803095 22.46 3210.31 2862.89
    23.3070 1.802790 22.42 3201.77 2848.67
    23.3110 1.802484 22.47 3212.08 2836.76
    23.3150 1.802179 22.50 3216.69 2827.30
    23.3190 1.801875 21.54 3176.40 2819.97
    23.3230 1.801570 22.29 3178.31 2814.90
    23.3270 1.801265 22.32 3182.61 2812.00
    23.3310 1.800961 22.35 3189.15 2811.30
    23.3350 1.800656 22.36 3191.46 2812.56
    23.3390 1.800352 22.55 3225.92 2815.79
    23.3430 1.800048 22.42 3202.69 2820.89
    23.3470 1.799744 22.60 3236.61 2827.77
    23.3510 1.799440 22.63 3241.00 2836.28
    23.3550 1.799136 22.91 3294.92 2846.28
    23.3590 1.798832 22.88 3288.61 2857.56
    23.3630 1.798528 23.09 3328.54 2869.86
    23.3670 1.798225 23.26 3361.00 2882.23
    23.3710 1.797921 23.17 3343.61 2895.51
    23.3750 1.797618 23.60 3425.54 2908.51
    23.3790 1.797314 23.54 3491.07 2920.65
    23.3830 1.797011 24.19 3615.29 2931.26
    23.3870 1.796708 24.54 3682.79 2939.71
    23.3910 1.796405 24.88 3748.14 2945.53
    23.3950 1.796102 24.95 3761.79 2948.46
    23.3990 1.795799 25.06 3783.43 2948.56
    23.4030 1.795497 25.20 3810.21 2946.19
    23.4070 1.795194 24.90 3752.57 2942.22
    23.4110 1.794892 24.63 3700.00 2936.83
    23.4150 1.794590 24.22 3620.79 2931.06
    23.4190 1.794287 23.96 3571.57 2925.62
    23.4230 1.793985 23.47 3478.93 2921.15
    23.4270 1.793683 23.14 3414.43 2918.06
    23.4310 1.793381 22.55 3302.93 2917.03
    23.4350 1.793079 22.63 3317.14 2918.29
    23.4390 1.792778 22.35 3264.50 2922.08
    23.4430 1.792476 21.83 3232.60 2928.57
    23.4470 1.792174 22.11 3218.93 2937.81
    23.4510 1.791873 22.35 3264.36 2949.79
    23.4550 1.791572 22.04 3205.79 2964.33
    23.4590 1.791271 22.19 3234.57 2980.85
    23.4630 1.790970 22.33 3260.64 2999.64
    23.4670 1.790669 22.23 3240.71 3019.65
    23.4710 1.790368 22.50 3293.57 3040.67
    23.4750 1.790067 22.93 3374.79 3061.89
    23.4790 1.789766 23.08 3403.64 3082.38
    23.4830 1.789466 23.49 3481.79 3102.29
    23.4870 1.789165 23.69 3519.79 3120.86
    23.4910 1.788865 24.11 3600.07 3137.65
    23.4950 1.788564 24.21 3619.50 3152.28
    23.4990 1.788264 24.54 3682.50 3164.21
    23.5030 1.787964 24.83 3739.00 3172.86
    23.5070 1.787664 25.15 3800.36 3177.55
    23.5110 1.787364 25.54 3874.79 3177.70
    23.5150 1.787065 25.72 3909.93 3173.01
    23.5190 1.786765 25.67 3901.36 3163.56
    23.5230 1.786465 25.44 3856.36 3149.83
    23.5270 1.786166 25.01 3773.79 3132.75
    23.5310 1.785867 24.33 3641.93 3113.43
    23.5350 1.785567 23.79 3539.14 3093.06
    23.5390 1.785268 23.25 3436.64 3072.75
    23.5430 1.784969 22.75 3340.00 3053.41
    23.5470 1.784670 22.33 3261.21 3035.72
    23.5510 1.784371 22.03 3203.79 3020.16
    23.5550 1.784073 21.77 3153.79 3006.97
    23.5590 1.783774 21.69 3138.64 2996.23
    23.5630 1.783476 21.72 3144.36 2987.81
    23.5670 1.783177 21.58 3117.79 2981.45
    23.5710 1.782879 21.57 3116.71 2976.69
    23.5750 1.782580 21.54 3109.79 2973.00
    23.5790 1.782282 21.68 3137.00 2969.69
    23.5830 1.781984 21.51 3104.36 2966.17
    23.5870 1.781686 21.69 3139.50 2962.01
    23.5910 1.781389 21.78 3155.93 2956.36
    23.5950 1.781091 21.23 3116.93 2948.97
    23.5990 1.780793 21.67 3133.93 2939.84
    23.6030 1.780496 21.73 3146.00 2929.09
    23.6070 1.780198 21.87 3097.54 2916.98
    23.6110 1.779901 21.84 3092.69 2903.87
    23.6150 1.779604 21.29 3063.57 2890.10
    23.6190 1.779307 21.48 3024.39 2876.07
    23.6230 1.779010 21.34 2998.39 2862.02
    23.6270 1.778713 21.25 2981.77 2848.14
    23.6310 1.778416 21.24 2980.15 2834.63
    23.6350 1.778119 20.84 2977.79 2821.59
    23.6390 1.777823 21.00 2933.92 2808.68
    23.6430 1.777526 20.51 2915.57 2797.00
    23.6470 1.777230 20.95 2924.69 2786.12
    23.6510 1.776934 20.82 2899.85 2776.11
    23.6550 1.776637 20.78 2893.08 2767.30
    23.6590 1.776341 20.71 2879.92 2759.16
    23.6630 1.776045 20.78 2893.00 2751.98
    23.6670 1.775749 20.60 2858.54 2745.72
    23.6710 1.775454 20.64 2867.23 2740.36
    23.6750 1.775158 20.48 2836.31 2735.85
    23.6790 1.774862 20.23 2861.50 2732.17
    23.6830 1.774567 20.25 2866.07 2729.27
    23.6870 1.774271 20.29 2874.21 2727.12
    23.6910 1.773976 20.18 2853.21 2725.70
    23.6950 1.773681 20.30 2875.00 2725.01
    23.6990 1.773386 20.13 2843.71 2725.03
    23.7030 1.773091 20.08 2833.43 2725.78
    23.7070 1.772796 20.07 2831.43 2727.27
    23.7110 1.772501 20.14 2845.71 2729.56
    23.7150 1.772206 20.02 2823.43 2732.67
    23.7190 1.771912 20.06 2829.79 2736.67
    23.7230 1.771618 20.11 2838.71 2741.61
    23.7270 1.771323 20.11 2839.57 2747.55
    23.7310 1.771029 19.84 2852.67 2754.55
    23.7350 1.770735 19.74 2834.47 2762.67
    23.7390 1.770440 20.12 2841.79 2771.98
    23.7430 1.770146 20.10 2837.50 2782.10
    23.7470 1.769853 20.25 2866.29 2793.84
    23.7510 1.769559 20.19 2854.57 2806.82
    23.7550 1.769265 20.06 2830.14 2820.97
    23.7590 1.768971 20.18 2852.14 2836.25
    23.7630 1.768678 20.26 2868.64 2852.48
    23.7670 1.768385 20.51 2914.43 2869.65
    23.7710 1.768091 20.37 2888.07 2887.13
    23.7750 1.767798 20.04 2889.80 2904.71
    23.7790 1.767505 20.58 2929.07 2921.95
    23.7830 1.767212 20.62 2936.36 2938.35
    23.7870 1.766919 20.77 2964.14 2953.47
    23.7910 1.766626 20.91 2990.14 2967.27
    23.7950 1.766334 20.85 2979.36 2978.89
    23.7990 1.766041 20.87 2982.36 2988.70
    23.8030 1.765749 20.66 2942.71 2996.93
    23.8070 1.765456 20.64 2940.07 3004.05
    23.8110 1.765164 20.55 2922.50 3010.70
    23.8150 1.764872 20.61 2934.57 3016.30
    23.8190 1.764580 20.56 2923.64 3023.05
    23.8230 1.764288 20.47 2906.57 3030.39
    23.8270 1.763996 20.57 2927.29 3038.35
    23.8310 1.763704 20.64 2939.07 3046.87
    23.8350 1.763412 20.98 3004.14 3055.38
    23.8390 1.763121 20.90 2988.71 3063.36
    23.8430 1.762829 21.20 3044.86 3070.05
    23.8470 1.762538 21.22 3050.07 3074.61
    23.8510 1.762246 21.46 3095.57 3076.28
    23.8550 1.761955 21.65 3130.93 3074.49
    23.8590 1.761664 21.42 3153.00 3069.03
    23.8630 1.761373 21.92 3182.71 3060.07
    23.8670 1.761082 21.78 3156.43 3048.15
    23.8710 1.760791 21.65 3131.29 3034.05
    23.8750 1.760501 21.51 3103.64 3018.71
    23.8790 1.760210 21.37 3077.00 3003.01
    23.8830 1.759919 21.41 3084.50 2987.77
    23.8870 1.759629 20.91 2990.71 2973.67
    23.8910 1.759339 20.92 2993.00 2961.26
    23.8950 1.759048 20.74 2958.07 2950.25
    23.8990 1.758758 20.79 2968.64 2942.34
    23.9030 1.758468 20.21 2923.27 2937.03
    23.9070 1.758178 20.78 2892.77 2934.48
    23.9110 1.757889 20.81 2898.92 2934.64
    23.9150 1.757599 20.75 2886.85 2937.73
    23.9190 1.757309 20.83 2902.15 2943.61
    23.9230 1.757020 20.41 2896.64 2952.23
    23.9270 1.756730 20.89 2914.54 2963.34
    23.9310 1.756441 20.90 2915.08 2976.85
    23.9350 1.756152 20.71 2880.85 2992.50
    23.9390 1.755862 20.61 2862.08 3010.01
    23.9430 1.755573 20.62 2862.61 3029.02
    23.9470 1.755284 20.79 2895.85 3049.01
    23.9510 1.754995 20.56 2852.46 3069.31
    23.9550 1.754707 20.70 2878.92 3089.04
    23.9590 1.754418 20.24 2865.00 3107.17
    23.9630 1.754130 20.70 2877.54 3122.57
    23.9670 1.753841 20.80 2896.39 3134.16
    23.9710 1.753553 20.73 2883.92 3141.01
    23.9750 1.753264 21.01 2936.61 3142.55
    23.9790 1.752976 20.38 2890.36 3138.64
    23.9830 1.752688 20.24 2928.47 3129.57
    23.9870 1.752400 20.34 2947.73 3116.00
    23.9910 1.752112 20.68 2947.57 3098.80
    23.9950 1.751824 20.78 2966.57 3078.78
    23.9990 1.751537 20.86 2981.07 3056.84
    24.0030 1.751249 20.88 2985.86 3033.74
    24.0070 1.750962 21.14 3033.50 3010.14
    24.0110 1.750674 21.14 3034.43 2986.58
    24.0150 1.750387 21.22 3050.14 2963.52
    24.0190 1.750100 21.32 3067.79 2941.36
    24.0230 1.749812 21.35 3074.00 2920.42
    24.0270 1.749525 21.14 3034.93 2900.98
    24.0310 1.749238 21.30 3064.43 2883.25
    24.0350 1.748952 21.00 3007.43 2867.66
    24.0390 1.748665 21.01 3009.79 2853.83
    24.0430 1.748378 21.01 3010.14 2842.05
    24.0470 1.748092 20.90 2989.00 2832.31
    24.0510 1.747805 20.88 2985.93 2824.54
    24.0550 1.747519 21.06 3019.50 2818.13
    24.0590 1.747233 21.22 3048.93 2813.92
    24.0630 1.746946 21.26 3057.36 2811.23
    24.0670 1.746660 21.34 3072.93 2809.76
    24.0710 1.746374 21.31 3066.71 2809.25
    24.0750 1.746089 21.38 3080.43 2809.34
    24.0790 1.745803 21.10 3027.36 2809.70
    24.0830 1.745517 21.16 3038.79 2809.93
    24.0870 1.745232 21.03 3012.79 2809.62
    24.0910 1.744946 20.96 2999.36 2808.43
    24.0950 1.744661 20.77 2963.50 2806.25
    24.0990 1.744375 20.70 2950.79 2802.65
    24.1030 1.744090 20.48 2910.07 2797.81
    24.1070 1.743805 20.38 2890.14 2791.87
    24.1110 1.743520 20.29 2873.57 2785.05
    24.1150 1.743235 20.24 2864.93 2777.66
    24.1190 1.742950 20.20 2856.36 2769.97
    24.1230 1.742666 19.95 2808.71 2762.23
    24.1270 1.742381 19.98 2815.29 2754.66
    24.1310 1.742096 19.98 2814.57 2747.41
    24.1350 1.741812 19.85 2790.50 2740.63
    24.1390 1.741528 20.04 2826.07 2734.38
    24.1430 1.741243 19.83 2787.64 2728.40
    24.1470 1.740959 19.82 2785.29 2723.39
    24.1510 1.740675 20.02 2822.64 2719.01
    24.1550 1.740391 19.95 2810.21 2715.22
    24.1590 1.740107 19.91 2801.50 2712.07
    24.1630 1.739823 19.98 2815.50 2709.49
    24.1670 1.739540 19.53 2851.88 2707.43
    24.1710 1.739256 20.20 2856.93 2705.84
    24.1750 1.738973 20.20 2856.29 2704.67
    24.1790 1.738689 20.41 2895.79 2703.06
    24.1830 1.738406 20.30 2874.64 2702.62
    24.1870 1.738123 20.28 2872.29 2702.47
    24.1910 1.737840 20.33 2880.57 2702.84
    24.1950 1.737557 20.48 2909.43 2703.37
    24.1990 1.737274 20.45 2903.79 2704.25
    24.2030 1.736991 20.45 2903.57 2705.50
    24.2070 1.736708 20.42 2897.29 2707.15
    24.2110 1.736425 20.57 2926.86 2709.23
    24.2150 1.736143 20.56 2924.07 2711.79
    24.2190 1.735860 20.49 2912.00 2714.86
    24.2230 1.735578 20.41 2896.14 2718.50
    24.2270 1.735296 20.58 2927.43 2722.76
    24.2310 1.735014 20.41 2895.93 2727.67
    24.2350 1.734732 20.26 2867.79 2733.28
    24.2390 1.734450 19.96 2875.47 2739.61
    24.2430 1.734168 20.38 2890.36 2746.66
    24.2470 1.733886 20.22 2860.79 2754.39
    24.2510 1.733604 20.31 2876.93 2762.76
    24.2550 1.733323 20.42 2898.21 2771.52
    24.2590 1.733041 20.64 2940.21 2780.83
    24.2630 1.732760 20.74 2958.07 2790.09
    24.2670 1.732478 20.81 2972.50 2799.59
    24.2710 1.732197 20.65 3007.33 2808.75
    24.2750 1.731916 21.38 3078.86 2817.40
    24.2790 1.731635 21.55 3111.71 2825.25
    24.2830 1.731354 21.53 3108.71 2832.12
    24.2870 1.731073 21.79 3157.29 2837.94
    24.2910 1.730792 21.64 3129.79 2842.79
    24.2950 1.730512 21.05 3083.33 2846.82
    24.2990 1.730231 20.96 3066.07 2850.28
    24.3030 1.729950 20.96 2999.93 2853.36
    24.3070 1.729670 20.66 2943.86 2856.45
    24.3110 1.729390 20.61 2934.79 2859.65
    24.3150 1.729109 20.46 2905.14 2863.06
    24.3190 1.728829 19.70 2882.62 2866.65
    24.3230 1.728549 20.28 2871.57 2870.31
    24.3270 1.728269 20.26 2868.64 2873.82
    24.3310 1.727990 20.52 2917.21 2876.88
    24.3350 1.727710 20.30 2874.64 2879.16
    24.3390 1.727430 20.35 2885.43 2880.33
    24.3430 1.727151 20.31 2877.43 2880.09
    24.3470 1.726871 20.40 2894.43 2878.20
    24.3510 1.726592 20.48 2908.79 2874.54
    24.3550 1.726313 20.51 2915.79 2869.10
    24.3590 1.726033 20.31 2877.43 2861.98
    24.3630 1.725754 20.35 2885.64 2853.42
    24.3670 1.725475 20.22 2860.93 2843.73
    24.3710 1.725196 20.02 2823.50 2833.30
    24.3750 1.724917 19.95 2810.29 2822.52
    24.3790 1.724639 19.54 2795.87 2811.77
    24.3830 1.724360 19.69 2824.60 2801.40
    24.3870 1.724082 19.60 2806.33 2791.69
    24.3910 1.723803 19.44 2776.73 2782.85
    24.3950 1.723525 19.54 2795.27 2775.27
    24.3990 1.723246 19.35 2759.40 2768.68
    24.4030 1.722968 19.42 2773.67 2763.41
    24.4070 1.722690 19.59 2804.80 2759.59
    24.4110 1.722412 19.40 2770.13 2757.47
    24.4150 1.722134 19.55 2797.87 2756.52
    24.4190 1.721856 19.42 2772.40 2757.09
    24.4230 1.721579 19.48 2784.67 2759.16
    24.4270 1.721301 19.35 2759.33 2762.72
    24.4310 1.721023 19.38 2764.87 2767.90
    24.4350 1.720746 19.55 2798.13 2774.50
    24.4390 1.720469 19.56 2799.27 2782.34
    24.4430 1.720191 19.21 2791.06 2791.43
    24.4470 1.719914 19.50 2788.00 2801.64
    24.4510 1.719637 19.65 2817.60 2812.80
    24.4550 1.719360 19.71 2828.67 2824.67
    24.4590 1.719083 19.94 2871.67 2836.99
    24.4630 1.718807 19.86 2855.67 2849.48
    24.4670 1.718530 20.05 2891.93 2861.69
    24.4710 1.718253 20.22 2924.80 2873.56
    24.4750 1.717977 20.48 2974.33 2884.27
    24.4790 1.717700 20.68 3012.87 2894.32
    24.4830 1.717424 21.08 3088.40 2903.00
    24.4870 1.717148 21.15 3102.67 2910.08
    24.4910 1.716871 21.08 3087.73 2915.31
    24.4950 1.716595 21.12 3097.07 2918.49
    24.4990 1.716319 21.22 3114.67 2919.51
    24.5030 1.716043 21.01 3075.47 2918.35
    24.5070 1.715768 20.78 3031.00 2915.11
    24.5110 1.715492 20.79 3033.73 2909.95
    24.5150 1.715216 20.36 2952.20 2903.75
    24.5190 1.714941 20.28 2935.87 2895.45
    24.5230 1.714665 20.11 2903.67 2885.97
    24.5270 1.714390 19.99 2881.73 2875.55
    24.5310 1.714115 19.89 2861.93 2864.47
    24.5350 1.713840 19.87 2859.07 2852.98
    24.5390 1.713564 19.67 2821.00 2840.61
    24.5430 1.713289 19.89 2861.40 2829.10
    24.5470 1.713014 19.86 2856.47 2817.97
    24.5510 1.712740 19.66 2817.93 2807.42
    24.5550 1.712465 19.63 2812.60 2797.69
    24.5590 1.712190 19.62 2810.60 2788.94
    24.5630 1.711916 19.52 2791.80 2781.33
    24.5670 1.711641 19.50 2788.80 2774.96
    24.5710 1.711367 19.41 2770.73 2769.89
    24.5750 1.711093 19.50 2787.80 2766.17
    24.5790 1.710818 19.37 2763.93 2763.77
    24.5830 1.710544 19.58 2803.67 2762.69
    24.5870 1.710270 19.39 2768.20 2762.81
    24.5910 1.709997 19.37 2763.33 2764.12
    24.5950 1.709723 19.25 2797.75 2766.46
    24.5990 1.709449 19.50 2789.13 2769.67
    24.6030 1.709175 19.33 2813.69 2773.58
    24.6070 1.708902 20.10 2837.86 2777.96
    24.6110 1.708628 20.26 2868.07 2782.45
    24.6150 1.708355 20.06 2894.40 2786.94
    24.6190 1.708082 20.85 2980.00 2791.01
    24.6230 1.707808 20.96 2999.29 2794.38
    24.6270 1.707535 21.32 3069.21 2796.75
    24.6310 1.707262 21.47 3097.64 2797.93
    24.6350 1.706989 21.26 3122.13 2797.79
    24.6390 1.706717 21.57 3116.00 2796.33
    24.6430 1.706444 21.33 3135.33 2793.67
    24.6470 1.706171 21.37 3077.00 2790.11
    24.6510 1.705899 21.17 3039.50 2785.72
    24.6550 1.705626 20.88 2985.36 2780.88
    24.6590 1.705354 20.42 2897.86 2774.99
    24.6630 1.705081 20.20 2857.29 2770.13
    24.6670 1.704809 20.14 2845.71 2765.61
    24.6710 1.704537 20.02 2822.57 2761.60
    24.6750 1.704265 19.80 2781.93 2758.23
    24.6790 1.703993 19.60 2807.47 2755.58
    24.6830 1.703721 19.55 2798.33 2753.70
    24.6870 1.703449 19.54 2795.13 2752.46
    24.6910 1.703178 19.65 2816.87 2752.09
    24.6950 1.702906 19.74 2833.13 2752.47
    24.6990 1.702635 19.70 2825.67 2753.44
    24.7030 1.702363 19.79 2843.00 2754.96
    24.7070 1.702092 19.84 2853.60 2756.91
    24.7110 1.701821 19.78 2841.27 2759.39
    24.7150 1.701550 19.72 2830.80 2762.26
    24.7190 1.701279 19.74 2832.93 2765.71
    24.7230 1.701008 19.63 2813.27 2769.22
    24.7270 1.700737 19.55 2798.47 2772.93
    24.7310 1.700466 19.21 2791.12 2776.71
    24.7350 1.700195 18.98 2746.31 2780.42
    24.7390 1.699925 19.20 2731.07 2783.85
    24.7430 1.699654 19.32 2754.47 2786.79
    24.7470 1.699384 19.29 2749.13 2789.06
    24.7510 1.699113 19.26 2743.40 2790.49
    24.7550 1.698843 19.14 2720.73 2791.01
    24.7590 1.698573 19.30 2751.00 2790.64
    24.7630 1.698303 19.19 2729.20 2789.46
    24.7670 1.698033 19.49 2787.33 2787.61
    24.7710 1.697763 19.28 2746.40 2785.38
    24.7750 1.697493 19.11 2770.62 2782.69
    24.7790 1.697223 19.53 2793.33 2779.81
    24.7830 1.696953 19.56 2800.13 2776.83
    24.7870 1.696684 19.42 2773.47 2773.57
    24.7910 1.696414 19.51 2790.40 2770.59
    24.7950 1.696145 19.24 2738.20 2767.60
    24.7990 1.695876 19.36 2761.47 2764.57
    24.8030 1.695607 19.36 2761.60 2761.43
    24.8070 1.695338 19.14 2720.40 2758.09
    24.8110 1.695068 19.01 2694.80 2754.49
    24.8150 1.694799 19.13 2719.27 2750.61
    24.8190 1.694531 19.10 2712.13 2746.45
    24.8230 1.694262 19.03 2699.60 2742.09
    24.8270 1.693993 19.06 2704.53 2737.63
    24.8310 1.693725 19.14 2720.27 2733.20
    24.8350 1.693456 19.24 2738.33 2728.95
    24.8390 1.693188 19.18 2727.00 2725.43
    24.8430 1.692919 19.10 2712.93 2722.02
    24.8470 1.692651 19.22 2735.27 2719.03
    24.8510 1.692383 19.05 2703.13 2716.63
    24.8550 1.692115 19.16 2723.13 2714.86
    24.8590 1.691847 18.77 2706.19 2713.74
    24.8630 1.691579 18.82 2660.07 2713.28
    24.8670 1.691311 18.95 2684.33 2713.46
    24.8710 1.691043 18.88 2671.33 2714.25
    24.8750 1.690776 18.95 2683.87 2715.59
    24.8790 1.690508 18.99 2692.73 2717.37
    24.8830 1.690241 19.02 2698.40 2719.55
    24.8870 1.689973 18.85 2664.60 2721.97
    24.8910 1.689706 18.98 2689.87 2724.48
    24.8950 1.689439 18.90 2674.73 2726.90
    24.8990 1.689172 19.08 2709.13 2729.04
    24.9030 1.688905 18.61 2677.06 2730.69
    24.9070 1.688638 19.31 2688.93 2731.67
    24.9110 1.688371 19.51 2726.57 2731.90
    24.9150 1.688104 19.41 2708.36 2731.18
    24.9190 1.687837 19.41 2708.50 2729.55
    24.9230 1.687571 19.25 2740.73 2727.07
    24.9270 1.687304 19.34 2695.00 2723.86
    24.9310 1.687038 19.47 2718.79 2720.06
    24.9350 1.686772 19.25 2678.43 2715.87
    24.9390 1.686505 19.33 2693.21 2711.43
    24.9430 1.686239 19.33 2693.64 2706.91
    24.9470 1.685973 19.34 2693.93 2702.43
    24.9510 1.685707 19.12 2654.07 2698.08
    24.9550 1.685441 19.24 2675.71 2693.96
    24.9590 1.685175 19.07 2707.60 2690.10
    24.9630 1.684910 19.41 2707.21 2686.57
    24.9670 1.684644 19.33 2693.86 2683.37
    24.9710 1.684378 19.39 2704.93 2680.53
    24.9750 1.684113 19.35 2696.29 2678.05
    24.9790 1.683847 19.34 2695.71 2675.93
    24.9830 1.683582 18.95 2683.67 2673.95
    24.9870 1.683317 19.10 2713.33 2672.54
    24.9910 1.683052 19.17 2662.14 2671.40
    24.9950 1.682787 19.49 2722.71 2670.66
    24.9990 1.682522 19.23 2675.00 2670.24
    25.0030 1.682257 19.41 2708.29 2670.14
    25.0070 1.681992 19.36 2699.07 2670.34
    25.0110 1.681727 19.24 2675.57 2670.85
    25.0150 1.681463 19.20 2668.50 2671.67
    25.0190 1.681198 19.32 2690.93 2672.82
    25.0230 1.680933 19.23 2674.36 2674.31
    25.0270 1.680669 19.24 2676.43 2676.16
    25.0310 1.680405 19.27 2682.00 2678.42
    25.0350 1.680141 19.22 2673.07 2681.12
    25.0390 1.679877 19.11 2652.57 2684.31
    25.0430 1.679613 19.16 2660.71 2687.87
    25.0470 1.679349 19.42 2709.79 2692.22
    25.0510 1.679085 19.28 2683.79 2697.26
    25.0550 1.678821 19.21 2670.50 2703.07
    25.0590 1.678557 19.27 2680.93 2709.49
    25.0630 1.678294 19.36 2699.14 2717.05
    25.0670 1.678030 19.55 2733.71 2725.61
    25.0710 1.677767 19.23 2673.57 2735.25
    25.0750 1.677503 19.45 2714.71 2746.03
    25.0790 1.677240 19.42 2710.43 2757.99
    25.0830 1.676977 19.51 2727.00 2771.19
    25.0870 1.676714 19.72 2766.50 2785.62
    25.0910 1.676451 19.66 2754.93 2801.27
    25.0950 1.676188 19.77 2774.86 2818.07
    25.0990 1.675925 19.81 2782.57 2836.07
    25.1030 1.675662 19.89 2798.86 2854.78
    25.1070 1.675400 19.91 2801.29 2874.14
    25.1110 1.675137 20.15 2847.43 2893.84
    25.1150 1.674874 20.49 2910.57 2913.51
    25.1190 1.674612 20.46 2906.50 2932.71
    25.1230 1.674350 20.27 2868.93 2950.99
    25.1270 1.674087 20.41 2895.93 2967.87
    25.1310 1.673825 20.45 2903.00 2982.89
    25.1350 1.673563 20.24 2863.86 2995.65
    25.1390 1.673301 20.24 2864.21 3005.79
    25.1430 1.673039 20.12 2840.64 3013.18
    25.1470 1.672777 20.16 2849.21 3017.71
    25.1510 1.672516 20.36 2886.00 3019.16
    25.1550 1.672254 20.23 2862.21 3017.81
    25.1590 1.671992 20.23 2861.79 3013.92
    25.1630 1.671731 20.46 2905.64 3007.87
    25.1670 1.671469 20.09 2958.19 2999.98
    25.1710 1.671208 20.71 2953.14 2990.60
    25.1750 1.670947 20.58 2929.07 2980.26
    25.1790 1.670686 20.54 2920.43 2969.29
    25.1830 1.670425 20.51 2915.14 2958.54
    25.1870 1.670164 20.23 2861.79 2948.29
    25.1910 1.669903 20.11 2840.36 2939.01
    25.1950 1.669642 19.98 2815.93 2931.09
    25.1990 1.669381 19.92 2804.57 2924.81
    25.2030 1.669121 20.03 2825.36 2920.38
    25.2070 1.668860 19.99 2817.64 2917.59
    25.2110 1.668599 19.89 2797.50 2917.39
    25.2150 1.668339 20.09 2836.71 2918.86
    25.2190 1.668079 20.18 2852.57 2922.10
    25.2230 1.667818 20.30 2874.71 2926.84
    25.2270 1.667558 20.66 2942.79 2932.73
    25.2310 1.667298 20.84 2977.86 2939.19
    25.2350 1.667038 21.28 3060.14 2945.91
    25.2390 1.666778 21.39 3147.40 2952.13
    25.2430 1.666518 22.38 3270.14 2957.14
    25.2470 1.666259 22.99 3386.79 2960.32
    25.2510 1.665999 23.41 3466.00 2960.91
    25.2550 1.665739 23.67 3517.00 2958.77
    25.2590 1.665480 23.80 3540.64 2953.50
    25.2630 1.665220 23.45 3473.29 2945.21
    25.2670 1.664961 22.85 3359.21 2934.21
    25.2710 1.664702 21.96 3256.20 2920.97
    25.2750 1.664443 21.78 3155.07 2906.34
    25.2790 1.664184 21.24 3053.07 2890.32
    25.2830 1.663925 20.81 2971.00 2873.73
    25.2870 1.663666 20.51 2915.36 2857.03
    25.2910 1.663407 20.31 2877.86 2840.60
    25.2950 1.663148 19.84 2852.13 2824.75
    25.2990 1.662889 19.71 2827.67 2809.71
    25.3030 1.662631 20.01 2819.86 2795.66
    25.3070 1.662372 20.28 2800.23 2782.70
    25.3110 1.662114 20.41 2823.08 2770.92
    25.3150 1.661856 20.29 2802.00 2760.37
    25.3190 1.661597 19.59 2804.60 2751.04
    25.3230 1.661339 20.09 2763.15 2742.94
    25.3270 1.661081 20.05 2756.23 2736.06
    25.3310 1.660823 20.00 2747.15 2730.33
    25.3350 1.660565 19.99 2745.69 2725.73
    25.3390 1.660307 19.96 2739.54 2722.09
    25.3430 1.660049 19.99 2746.23 2719.53
    25.3470 1.659792 20.00 2746.77 2717.90
    25.3510 1.659534 19.90 2728.15 2716.92
    25.3550 1.659277 19.85 2718.61 2716.93
    25.3590 1.659019 19.78 2705.69 2717.65
    25.3630 1.658762 19.80 2710.77 2718.99
    25.3670 1.658505 19.80 2709.15 2720.87
    25.3710 1.658247 19.64 2680.85 2723.22
    25.3750 1.657990 19.79 2707.31 2725.92
    25.3790 1.657733 19.25 2677.36 2728.89
    25.3830 1.657476 19.50 2725.29 2732.01
    25.3870 1.657220 19.37 2700.71 2735.21
    25.3910 1.656963 19.48 2720.86 2738.40
    25.3950 1.656706 19.62 2747.86 2741.54
    25.3990 1.656449 19.59 2741.29 2744.62
    25.4030 1.656193 19.58 2739.64 2747.68
    25.4070 1.655936 19.62 2747.00 2750.76
    25.4110 1.655680 19.32 2691.00 2753.93
    25.4150 1.655424 19.33 2693.43 2757.28
    25.4190 1.655167 19.38 2703.07 2760.83
    25.4230 1.654911 19.45 2714.57 2764.69
    25.4270 1.654655 19.41 2707.43 2768.76
    25.4310 1.654399 19.23 2674.43 2773.13
    25.4350 1.654143 19.30 2687.29 2777.70
    25.4390 1.653888 19.27 2681.43 2782.38
    25.4430 1.653632 19.01 2696.60 2787.06
    25.4470 1.653376 19.28 2683.57 2791.63
    25.4510 1.653121 19.26 2679.14 2795.95
    25.4550 1.652865 19.21 2669.57 2799.86
    25.4590 1.652610 19.36 2698.50 2803.22
    25.4630 1.652354 19.29 2685.64 2805.88
    25.4670 1.652099 19.30 2688.21 2807.85
    25.4710 1.651844 19.18 2664.14 2808.90
    25.4750 1.651589 19.28 2683.57 2808.91
    25.4790 1.651334 19.18 2665.00 2808.43
    25.4830 1.651079 19.18 2664.57 2807.66
    25.4870 1.650824 19.20 2668.00 2806.27
    25.4910 1.650569 19.18 2665.36 2804.73
    25.4950 1.650315 19.17 2662.29 2803.20
    25.4990 1.650060 19.15 2658.64 2801.86
    25.5030 1.649806 19.26 2680.50 2800.76
    25.5070 1.649551 19.26 2679.36 2800.05
    25.5110 1.649297 19.44 2713.93 2799.73
    25.5150 1.649043 19.30 2686.50 2799.89
    25.5190 1.648788 19.34 2694.14 2800.39
    25.5230 1.648534 19.41 2708.50 2801.32
    25.5270 1.648280 19.54 2731.64 2802.73
    25.5310 1.648026 19.27 2681.14 2804.69
    25.5350 1.647772 19.40 2706.29 2807.29
    25.5390 1.647519 19.30 2687.00 2810.46
    25.5430 1.647265 19.33 2692.64 2814.58
    25.5470 1.647011 19.36 2697.86 2819.52
    25.5510 1.646758 19.55 2734.43 2825.30
    25.5550 1.646504 19.39 2704.71 2831.86
    25.5590 1.646251 19.54 2732.50 2839.08
    25.5630 1.645998 19.47 2719.00 2846.77
    25.5670 1.645744 19.67 2756.00 2854.69
    25.5710 1.645491 19.62 2747.36 2862.50
    25.5750 1.645238 19.90 2800.21 2869.80
    25.5790 1.644985 19.92 2804.64 2876.17
    25.5830 1.644732 20.17 2850.21 2881.14
    25.5870 1.644479 20.39 2891.86 2884.55
    25.5910 1.644227 20.58 2927.64 2885.57
    25.5950 1.643974 20.18 2917.67 2884.26
    25.5990 1.643721 20.29 2873.07 2880.60
    25.6030 1.643469 20.08 2898.47 2874.75
    25.6070 1.643216 20.63 2864.77 2866.99
    25.6110 1.642964 20.54 2848.69 2857.71
    25.6150 1.642712 20.18 2852.21 2847.33
    25.6190 1.642460 20.36 2813.77 2836.27
    25.6230 1.642207 20.11 2767.15 2824.91
    25.6270 1.641955 20.20 2785.00 2813.55
    25.6310 1.641703 20.16 2776.23 2802.42
    25.6350 1.641451 19.67 2757.57 2791.74
    25.6390 1.641200 19.93 2735.00 2781.64
    25.6430 1.640948 19.63 2749.07 2772.00
    25.6470 1.640696 19.82 2714.31 2763.19
    25.6510 1.640445 19.93 2733.77 2755.02
    25.6550 1.640193 19.99 2745.69 2747.45
    25.6590 1.639942 19.61 2674.85 2740.43
    25.6630 1.639691 19.73 2697.46 2733.88
    25.6670 1.639439 19.76 2702.23 2727.75
    25.6710 1.639188 19.55 2663.00 2721.96
    25.6750 1.638937 19.70 2691.46 2716.49
    25.6790 1.638686 19.29 2685.00 2711.31
    25.6830 1.638435 19.28 2683.36 2706.43
    25.6870 1.638184 19.37 2700.64 2701.84
    25.6910 1.637933 19.39 2703.50 2697.56
    25.6950 1.637683 19.26 2679.64 2693.60
    25.6990 1.637432 19.30 2687.64 2689.97
    25.7030 1.637182 19.27 2681.57 2686.66
    25.7070 1.636931 19.14 2657.29 2683.69
    25.7110 1.636681 19.13 2656.07 2681.04
    25.7150 1.636431 19.30 2686.36 2678.71
    25.7190 1.636180 19.14 2657.07 2676.70
    25.7230 1.635930 19.11 2651.79 2675.00
    25.7270 1.635680 19.26 2679.07 2673.60
    25.7310 1.635430 18.99 2691.13 2672.51
    25.7350 1.635180 18.96 2686.40 2671.71
    25.7390 1.634930 19.18 2665.50 2671.28
    25.7430 1.634681 19.19 2666.29 2671.07
    25.7470 1.634431 19.19 2665.93 2671.16
    25.7510 1.634181 19.30 2687.71 2671.55
    25.7550 1.633932 19.24 2676.93 2672.24
    25.7590 1.633682 19.26 2679.50 2673.24
    25.7630 1.633433 19.34 2695.50 2674.55
    25.7670 1.633184 19.23 2674.86 2676.17
    25.7710 1.632935 19.42 2709.07 2678.11
    25.7750 1.632685 19.22 2672.14 2680.39
    25.7790 1.632436 19.27 2680.93 2683.01
    25.7830 1.632187 19.37 2700.14 2685.96
    25.7870 1.631938 19.50 2724.79 2689.24
    25.7910 1.631690 19.53 2729.71 2692.88
    25.7950 1.631441 19.59 2741.71 2696.82
    25.7990 1.631192 19.57 2738.43 2701.07
    25.8030 1.630944 19.58 2740.71 2705.62
    25.8070 1.630695 19.56 2736.07 2710.45
    25.8110 1.630447 19.63 2749.21 2715.53
    25.8150 1.630198 19.68 2757.93 2720.86
    25.8190 1.629950 19.46 2717.57 2726.43
    25.8230 1.629702 19.58 2739.29 2732.23
    25.8270 1.629454 19.51 2726.57 2738.28
    25.8310 1.629206 19.52 2727.86 2744.57
    25.8350 1.628958 19.25 2678.14 2751.14
    25.8390 1.628710 19.38 2702.71 2757.96
    25.8430 1.628462 19.39 2704.00 2765.10
    25.8470 1.628214 19.33 2692.43 2772.37
    25.8510 1.627967 19.42 2709.50 2779.77
    25.8550 1.627719 19.28 2683.21 2787.24
    25.8590 1.627472 19.17 2726.20 2794.67
    25.8630 1.627224 19.53 2730.93 2802.06
    25.8670 1.626977 19.54 2733.14 2809.17
    25.8710 1.626730 19.44 2714.36 2816.36
    25.8750 1.626482 19.39 2704.93 2823.49
    25.8790 1.626235 19.37 2700.14 2830.53
    25.8830 1.625988 19.38 2703.14 2837.67
    25.8870 1.625741 19.53 2729.57 2844.56
    25.8910 1.625494 19.36 2698.79 2851.82
    25.8950 1.625248 19.52 2729.29 2859.05
    25.8990 1.625001 19.47 2720.00 2866.28
    25.9030 1.624754 19.32 2753.40 2873.11
    25.9070 1.624508 20.03 2753.23 2879.34
    25.9110 1.624261 20.15 2775.77 2884.87
    25.9150 1.624015 20.35 2812.15 2889.72
    25.9190 1.623768 20.40 2821.69 2893.63
    25.9230 1.623522 20.24 2864.64 2896.45
    25.9270 1.623276 20.66 2870.15 2898.26
    25.9310 1.623030 20.70 2878.69 2899.16
    25.9350 1.622784 20.56 2852.15 2899.30
    25.9390 1.622538 20.68 2873.54 2898.84
    25.9430 1.622292 20.39 2820.08 2898.00
    25.9470 1.622046 20.29 2801.92 2896.96
    25.9510 1.621801 20.20 2784.31 2895.89
    25.9550 1.621555 20.15 2774.77 2894.93
    25.9590 1.621309 19.72 2765.79 2894.15
    25.9630 1.621064 20.10 2765.54 2893.58
    25.9670 1.620818 19.94 2735.77 2893.18
    25.9710 1.620573 19.97 2741.23 2892.86
    25.9750 1.620328 20.14 2772.69 2892.53
    25.9790 1.620083 20.15 2774.54 2892.07
    25.9830 1.619837 19.77 2774.86 2891.43
    25.9870 1.619592 19.97 2813.71 2890.56
    25.9910 1.619348 20.38 2819.08 2889.50
    25.9950 1.619102 20.59 2857.08 2888.40
    25.9990 1.618858 20.67 2873.39 2886.52
    26.0030 1.618613 20.79 2894.85 2885.33
    26.0070 1.618368 20.76 2889.15 2884.22
    26.0110 1.618124 20.90 2915.61 2883.21
    26.0150 1.617879 20.91 2918.23 2882.25
    26.0190 1.617635 20.96 2927.61 2881.26
    26.0230 1.617390 20.93 2920.54 2880.12
    26.0270 1.617146 20.81 2899.39 2878.67
    26.0310 1.616902 20.91 2916.61 2876.72
    26.0350 1.616658 20.78 2894.08 2874.11
    26.0390 1.616414 20.69 2875.77 2870.65
    26.0430 1.616170 20.50 2839.92 2866.18
    26.0470 1.615926 20.40 2822.69 2860.59
    26.0510 1.615682 20.15 2775.61 2853.85
    26.0550 1.615438 19.94 2736.69 2845.97
    26.0590 1.615195 19.92 2732.23 2837.07
    26.0630 1.614951 19.86 2721.61 2827.33
    26.0670 1.614707 19.84 2717.15 2816.98
    26.0710 1.614464 19.60 2672.31 2806.26
    26.0750 1.614221 19.57 2666.61 2795.56
    26.0790 1.613977 19.57 2666.46 2784.87
    26.0830 1.613734 19.56 2665.08 2774.38
    26.0870 1.613491 19.51 2656.69 2764.32
    26.0910 1.613248 19.44 2642.23 2754.94
    26.0950 1.613005 19.54 2661.54 2746.03
    26.0990 1.612762 19.56 2665.54 2737.77
    26.1030 1.612519 19.39 2632.77 2730.19
    26.1070 1.612276 19.28 2613.46 2723.32
    26.1110 1.612034 19.52 2657.39 2717.12
    26.1150 1.611791 19.55 2662.92 2711.57
    26.1190 1.611548 19.50 2653.54 2706.64
    26.1230 1.611306 19.56 2666.08 2702.30
    26.1270 1.611064 19.48 2651.00 2698.51
    26.1310 1.610821 19.52 2657.46 2695.20
    26.1350 1.610579 19.45 2645.31 2692.34
    26.1390 1.610337 19.52 2658.39 2689.90
    26.1430 1.610095 19.47 2648.00 2687.75
    26.1470 1.609853 19.49 2651.39 2686.10
    26.1510 1.609611 19.53 2658.92 2684.83
    26.1550 1.609369 19.48 2650.31 2683.94
    26.1590 1.609127 19.50 2654.15 2683.46
    26.1630 1.608885 19.54 2661.39 2683.39
    26.1670 1.608644 18.83 2662.67 2683.76
    26.1710 1.608402 19.68 2687.31 2684.65
    26.1750 1.608161 19.59 2671.61 2685.97
    26.1790 1.607919 19.61 2673.92 2687.80
    26.1830 1.607678 19.59 2670.54 2690.17
    26.1870 1.607437 19.53 2659.39 2693.10
    26.1910 1.607195 19.62 2676.85 2696.63
    26.1950 1.606954 19.44 2643.54 2700.70
    26.1990 1.606713 19.58 2669.08 2705.44
    26.2030 1.606472 19.46 2647.31 2710.80
    26.2070 1.606231 19.48 2649.39 2716.78
    26.2110 1.605990 19.48 2650.69 2723.36
    26.2150 1.605750 19.47 2648.46 2730.54
    26.2190 1.605509 19.49 2652.85 2738.19
    26.2230 1.605268 19.61 2673.85 2746.05
    26.2270 1.605028 19.67 2684.77 2754.71
    26.2310 1.604787 19.68 2687.77 2763.35
    26.2350 1.604547 19.57 2667.15 2772.05
    26.2390 1.604307 19.23 2674.57 2780.66
    26.2430 1.604066 19.68 2688.00 2788.96
    26.2470 1.603826 19.86 2721.92 2796.62
    26.2510 1.603586 19.91 2729.69 2803.49
    26.2550 1.603346 19.77 2704.08 2809.37
    26.2590 1.603106 20.21 2785.77 2814.07
    26.2630 1.602866 19.85 2719.46 2817.46
    26.2670 1.602627 19.99 2745.77 2819.47
    26.2710 1.602387 19.67 2757.21 2820.10
    26.2750 1.602147 20.11 2768.39 2819.41
    26.2790 1.601908 19.98 2743.00 2817.42
    26.2830 1.601668 20.04 2755.31 2814.54
    26.2870 1.601429 19.69 2689.00 2810.88
    26.2910 1.601189 19.74 2698.39 2806.56
    26.2950 1.600950 19.37 2700.64 2801.80
    26.2990 1.600711 19.36 2698.50 2796.78
    26.3030 1.600472 19.59 2671.61 2791.68
    26.3070 1.600233 19.94 2656.17 2786.65
    26.3110 1.599994 20.12 2688.42 2781.84
    26.3150 1.599755 19.94 2656.33 2777.39
    26.3190 1.599516 19.08 2646.14 2773.50
    26.3230 1.599277 20.05 2675.67 2770.11
    26.3270 1.599038 19.80 2629.33 2767.38
    26.3310 1.598800 19.85 2639.50 2765.34
    26.3350 1.598561 19.80 2630.42 2764.01
    26.3390 1.598323 19.95 2657.42 2763.35
    26.3430 1.598084 19.81 2631.25 2763.30
    26.3470 1.597846 19.83 2635.75 2763.76
    26.3510 1.597608 19.71 2612.75 2764.19
    26.3550 1.597370 19.69 2609.75 2765.22
    26.3590 1.597131 19.80 2629.08 2766.17
    26.3630 1.596893 19.80 2630.25 2766.98
    26.3670 1.596655 19.89 2645.92 2767.35
    26.3710 1.596418 19.67 2606.67 2767.05
    26.3750 1.596180 19.86 2640.42 2765.91
    26.3790 1.595942 19.44 2643.00 2763.83
    26.3830 1.595704 19.55 2663.39 2760.76
    26.3870 1.595467 19.43 2641.85 2756.75
    26.3910 1.595229 19.32 2620.69 2751.89
    26.3950 1.594992 19.51 2656.08 2746.41
    26.3990 1.594754 19.34 2623.77 2740.35
    26.4030 1.594517 19.34 2623.92 2733.97
    26.4070 1.594280 19.32 2620.61 2727.50
    26.4110 1.594043 19.38 2631.46 2720.95
    26.4150 1.593805 19.34 2624.23 2714.51
    26.4190 1.593568 19.48 2649.54 2708.34
    26.4230 1.593332 19.45 2643.92 2702.41
    26.4270 1.593095 19.32 2619.77 2696.83
    26.4310 1.592858 19.35 2626.31 2691.59
    26.4350 1.592621 19.37 2629.61 2686.94
    26.4390 1.592385 19.36 2627.77 2682.65
    26.4430 1.592148 19.44 2642.00 2678.82
    26.4470 1.591911 19.39 2633.77 2675.45
    26.4510 1.591675 19.51 2655.39 2672.53
    26.4550 1.591439 19.41 2637.08 2670.08
    26.4590 1.591202 19.64 2679.31 2668.06
    26.4630 1.590966 19.43 2641.77 2666.47
    26.4670 1.590730 19.53 2660.00 2665.28
    26.4710 1.590494 19.55 2663.77 2664.50
    26.4750 1.590258 19.65 2682.31 2664.05
    26.4790 1.590022 19.46 2645.85 2663.95
    26.4830 1.589786 19.81 2711.54 2664.17
    26.4870 1.589550 19.59 2670.85 2664.72
    26.4910 1.589314 19.91 2730.00 2665.47
    26.4950 1.589079 19.93 2734.15 2666.43
    26.4990 1.588843 20.12 2770.39 2667.59
    26.5030 1.588608 20.13 2772.39 2668.90
    26.5070 1.588372 20.08 2762.85 2670.31
    26.5110 1.588137 20.29 2802.08 2671.79
    26.5150 1.587902 20.06 2757.61 2673.29
    26.5190 1.587666 20.14 2772.92 2674.76
    26.5230 1.587431 19.95 2737.61 2676.14
    26.5270 1.587196 20.01 2749.23 2677.38
    26.5310 1.586961 19.81 2711.77 2678.46
    26.5350 1.586726 19.85 2719.08 2679.35
    26.5390 1.586491 19.92 2733.08 2680.03
    26.5430 1.586257 19.91 2729.92 2680.52
    26.5470 1.586022 19.91 2730.23 2680.98
    26.5510 1.585787 19.84 2717.39 2681.18
    26.5550 1.585553 19.71 2693.92 2681.31
    26.5590 1.585318 19.80 2709.77 2681.38
    26.5630 1.585084 19.75 2701.08 2681.46
    26.5670 1.584849 19.70 2690.92 2681.55
    26.5710 1.584615 19.73 2697.31 2681.68
    26.5750 1.584381 19.73 2695.92 2681.88
    26.5790 1.584147 19.72 2694.39 2682.12
    26.5830 1.583912 19.52 2657.92 2682.45
    26.5870 1.583679 19.64 2679.46 2682.86
    26.5910 1.583445 19.73 2696.69 2683.33
    26.5950 1.583211 19.04 2638.57 2683.95
    26.5990 1.582977 19.46 2646.54 2684.68
    26.6030 1.582743 19.24 2676.79 2685.55
    26.6070 1.582510 20.03 2672.75 2686.57
    26.6110 1.582276 20.09 2682.92 2687.74
    26.6150 1.582042 19.57 2666.85 2689.08
    26.6190 1.581809 20.13 2690.75 2690.58
    26.6230 1.581576 20.03 2671.58 2692.22
    26.6270 1.581342 20.14 2692.17 2693.96
    26.6310 1.581109 20.21 2705.67 2695.83
    26.6350 1.580876 19.64 2680.46 2697.54
    26.6390 1.580643 20.23 2709.58 2699.42
    26.6430 1.580410 19.75 2699.92 2701.30
    26.6470 1.580177 20.31 2723.42 2703.16
    26.6510 1.579944 20.16 2696.00 2705.03
    26.6550 1.579711 20.35 2730.50 2706.91
    26.6590 1.579479 20.23 2709.67 2708.85
    26.6630 1.579246 20.13 2691.25 2710.88
    26.6670 1.579013 20.04 2673.75 2713.01
    26.6710 1.578781 20.04 2674.08 2715.27
    26.6750 1.578548 20.04 2674.83 2717.64
    26.6790 1.578316 19.54 2661.92 2720.09
    26.6830 1.578084 19.50 2653.61 2722.58
    26.6870 1.577851 19.54 2660.92 2724.95
    26.6910 1.577619 19.59 2670.00 2727.10
    26.6950 1.577387 19.56 2664.31 2729.22
    26.6990 1.577155 19.50 2653.61 2731.01
    26.7030 1.576923 19.68 2688.15 2732.40
    26.7070 1.576691 19.74 2699.39 2733.22
    26.7110 1.576459 19.82 2713.69 2733.59
    26.7150 1.576228 19.69 2689.46 2733.33
    26.7190 1.575996 19.71 2693.08 2732.59
    26.7230 1.575764 19.83 2715.08 2731.33
    26.7270 1.575533 19.75 2699.77 2729.61
    26.7310 1.575301 19.24 2675.64 2727.52
    26.7350 1.575070 19.33 2693.79 2725.16
    26.7390 1.574839 19.65 2681.23 2722.64
    26.7430 1.574607 19.47 2648.92 2720.06
    26.7470 1.574376 19.54 2661.61 2717.54
    26.7510 1.574145 19.58 2668.23 2715.22
    26.7550 1.573914 19.47 2648.00 2713.15
    26.7590 1.573683 19.45 2645.39 2711.04
    26.7630 1.573452 19.52 2657.46 2709.51
    26.7670 1.573221 19.62 2675.85 2708.35
    26.7710 1.572990 19.68 2686.61 2707.57
    26.7750 1.572760 19.53 2659.85 2707.16
    26.7790 1.572529 19.63 2679.08 2707.11
    26.7830 1.572299 19.62 2676.85 2707.38
    26.7870 1.572068 19.53 2659.23 2707.96
    26.7910 1.571838 19.60 2673.46 2708.78
    26.7950 1.571607 19.87 2723.77 2709.82
    26.7990 1.571377 19.80 2709.39 2710.99
    26.8030 1.571147 19.58 2669.08 2712.41
    26.8070 1.570917 19.87 2723.08 2714.03
    26.8110 1.570687 19.76 2702.92 2715.78
    26.8150 1.570457 19.81 2712.39 2717.78
    26.8190 1.570227 19.68 2687.08 2720.09
    26.8230 1.569997 19.72 2695.85 2722.77
    26.8270 1.569767 19.57 2666.15 2725.89
    26.8310 1.569537 19.61 2674.46 2729.22
    26.8350 1.569308 19.66 2683.77 2733.39
    26.8390 1.569078 19.69 2689.69 2738.12
    26.8430 1.568848 19.64 2680.54 2743.44
    26.8470 1.568619 19.65 2682.77 2749.31
    26.8510 1.568390 19.71 2693.61 2755.71
    26.8550 1.568160 19.71 2692.39 2762.56
    26.8590 1.567931 19.41 2708.50 2769.75
    26.8630 1.567702 19.99 2745.46 2777.16
    26.8670 1.567473 19.93 2734.08 2784.62
    26.8710 1.567244 19.77 2703.85 2791.91
    26.8750 1.567015 19.78 2706.08 2798.82
    26.8790 1.566786 19.97 2742.39 2805.11
    26.8830 1.566557 20.00 2747.69 2810.51
    26.8870 1.566328 20.03 2752.08 2814.82
    26.8910 1.566100 20.05 2757.08 2817.85
    26.8950 1.565871 20.22 2787.46 2819.49
    26.8990 1.565642 20.23 2789.54 2819.69
    26.9030 1.565414 19.76 2773.93 2818.48
    26.9070 1.565186 20.68 2792.83 2815.96
    26.9110 1.564957 20.71 2798.50 2812.30
    26.9150 1.564729 20.71 2797.17 2807.69
    26.9190 1.564501 20.71 2798.17 2802.34
    26.9230 1.564272 20.19 2781.85 2796.53
    26.9270 1.564044 20.51 2761.50 2790.44
    26.9310 1.563816 20.57 2772.58 2784.29
    26.9350 1.563588 20.51 2760.75 2778.25
    26.9390 1.563361 20.41 2742.08 2772.48
    26.9430 1.563133 20.33 2728.17 2767.10
    26.9470 1.562905 20.30 2722.42 2762.22
    26.9510 1.562677 20.29 2719.67 2757.93
    26.9550 1.562450 20.27 2717.25 2754.31
    26.9590 1.562222 19.92 2732.15 2751.41
    26.9630 1.561995 20.48 2754.75 2749.27
    26.9670 1.561767 20.48 2754.67 2747.90
    26.9710 1.561540 20.44 2748.00 2747.30
    26.9750 1.561313 20.49 2757.00 2747.46
    26.9790 1.561086 20.24 2711.67 2748.36
    26.9830 1.560858 19.89 2726.46 2749.95
    26.9870 1.560631 19.79 2708.92 2752.22
    26.9910 1.560404 20.19 2701.92 2755.12
    26.9950 1.560177 20.22 2706.83 2758.61
    26.9990 1.559950 20.22 2707.83 2762.70
    27.0030 1.559724 20.14 2692.33 2767.26
    27.0070 1.559497 20.39 2738.67 2772.28
    27.0110 1.559270 20.32 2725.67 2777.66
    27.0150 1.559044 20.41 2742.92 2783.32
    27.0190 1.558817 20.62 2781.25 2789.21
    27.0230 1.558591 20.96 2844.67 2795.00
    27.0270 1.558365 21.01 2853.42 2800.59
    27.0310 1.558138 21.49 2943.75 2805.76
    27.0350 1.557912 21.56 2957.00 2810.31
    27.0390 1.557686 21.76 2993.67 2813.92
    27.0430 1.557460 21.98 3034.92 2816.60
    27.0470 1.557234 22.02 3041.75 2818.12
    27.0510 1.557008 21.98 3034.42 2818.38
    27.0550 1.556782 21.70 2983.17 2817.13
    27.0590 1.556556 21.55 2954.25 2814.93
    27.0630 1.556330 21.38 2922.33 2811.63
    27.0670 1.556105 21.05 2861.75 2807.39
    27.0710 1.555879 20.95 2843.08 2802.41
    27.0750 1.555653 20.82 2817.83 2796.89
    27.0790 1.555428 20.63 2782.92 2791.03
    27.0830 1.555202 20.40 2740.42 2785.00
    27.0870 1.554977 20.36 2732.75 2778.98
    27.0910 1.554752 20.30 2721.58 2772.99
    27.0950 1.554526 20.15 2693.50 2767.30
    27.0990 1.554301 20.06 2678.58 2761.89
    27.1030 1.554076 20.29 2720.83 2756.79
    27.1070 1.553851 20.00 2666.50 2752.02
    27.1110 1.553626 20.09 2683.67 2747.56
    27.1150 1.553401 20.16 2696.00 2743.42
    27.1190 1.553176 20.04 2674.33 2739.57
    27.1230 1.552952 19.91 2650.50 2736.00
    27.1270 1.552727 19.90 2647.83 2732.70
    27.1310 1.552502 19.99 2664.08 2729.58
    27.1350 1.552278 19.91 2650.67 2726.79
    27.1390 1.552053 20.03 2671.92 2724.08
    27.1430 1.551829 19.77 2623.83 2721.49
    27.1470 1.551604 19.76 2622.92 2719.08
    27.1510 1.551380 19.88 2643.75 2716.85
    27.1550 1.551156 19.90 2648.92 2714.86
    27.1590 1.550932 19.83 2636.00 2713.13
    27.1630 1.550708 19.97 2661.42 2711.73
    27.1670 1.550484 19.52 2657.54 2710.70
    27.1710 1.550260 19.70 2611.33 2709.85
    27.1750 1.550036 19.77 2625.17 2709.72
    27.1790 1.549812 19.84 2636.92 2710.15
    27.1830 1.549588 19.76 2622.42 2711.00
    27.1870 1.549364 19.63 2598.83 2712.35
    27.1910 1.549141 19.91 2649.75 2714.19
    27.1950 1.548917 19.84 2636.33 2716.50
    27.1990 1.548694 19.82 2633.50 2719.22
    27.2030 1.548470 19.87 2642.50 2722.35
    27.2070 1.548247 19.66 2603.42 2725.95
    27.2110 1.548024 19.84 2637.92 2729.52
    27.2150 1.547800 19.79 2627.25 2733.19
    27.2190 1.547577 19.83 2634.92 2736.86
    27.2230 1.547354 19.81 2631.58 2740.40
    27.2270 1.547131 19.95 2657.67 2743.72
    27.2310 1.546908 19.87 2643.33 2746.72
    27.2350 1.546685 19.96 2659.08 2749.31
    27.2390 1.546462 19.65 2681.85 2751.42
    27.2430 1.546240 19.96 2659.17 2752.99
    27.2470 1.546017 19.96 2659.50 2754.00
    27.2510 1.545794 20.04 2674.08 2754.42
    27.2550 1.545572 20.09 2683.92 2754.27
    27.2590 1.545349 20.38 2737.08 2753.56
    27.2630 1.545127 20.23 2709.58 2752.35
    27.2670 1.544904 20.18 2700.67 2750.68
    27.2710 1.544682 19.91 2729.69 2748.65
    27.2750 1.544460 20.23 2708.75 2746.33
    27.2790 1.544238 20.14 2693.00 2743.83
    27.2830 1.544016 20.14 2692.58 2741.23
    27.2870 1.543794 20.22 2707.50 2738.61
    27.2910 1.543572 20.09 2683.42 2736.05
    27.2950 1.543350 19.69 2689.15 2733.53
    27.2990 1.543128 19.66 2684.31 2731.10
    27.3030 1.542906 20.15 2694.67 2728.76
    27.3070 1.542684 20.67 2698.36 2726.51
    27.3110 1.542463 20.92 2743.46 2724.35
    27.3150 1.542241 20.79 2719.27 2722.27
    27.3190 1.542020 19.87 2722.54 2720.26
    27.3230 1.541798 20.88 2735.73 2718.33
    27.3270 1.541577 20.81 2724.00 2716.54
    27.3310 1.541355 20.88 2735.64 2714.83
    27.3350 1.541134 20.62 2689.54 2713.18
    27.3390 1.540913 20.76 2714.82 2711.76
    27.3430 1.540692 20.62 2688.36 2710.49
    27.3470 1.540471 20.58 2681.64 2709.38
    27.3510 1.540250 20.70 2704.00 2708.40
    27.3550 1.540029 20.71 2704.73 2707.53
    27.3590 1.539808 20.66 2696.46 2706.71
    27.3630 1.539587 20.43 2654.00 2705.88
    27.3670 1.539366 20.68 2699.46 2704.97
    27.3710 1.539146 20.44 2655.18 2703.92
    27.3750 1.538925 20.35 2640.09 2702.66
    27.3790 1.538705 20.01 2669.42 2701.11
    27.3830 1.538484 20.07 2680.42 2699.33
    27.3870 1.538264 20.04 2673.17 2697.19
    27.3910 1.538043 20.07 2680.42 2694.75
    27.3950 1.537823 20.02 2669.75 2692.05
    27.3990 1.537603 19.79 2627.67 2689.19
    27.4030 1.537383 19.79 2628.25 2686.21
    27.4070 1.537163 20.08 2681.17 2683.18
    27.4110 1.536943 19.71 2612.92 2680.19
    27.4150 1.536723 19.71 2612.67 2677.31
    27.4190 1.536503 19.69 2609.67 2674.54
    27.4230 1.536283 19.71 2612.67 2671.94
    27.4270 1.536063 19.61 2595.50 2669.58
    27.4310 1.535844 19.69 2609.67 2667.39
    27.4350 1.535624 19.67 2605.25 2665.42
    27.4390 1.535404 19.84 2638.00 2663.66
    27.4430 1.535185 19.88 2644.17 2662.11
    27.4470 1.534965 19.66 2604.83 2660.66
    27.4510 1.534746 19.93 2654.33 2659.45
    27.4550 1.534527 19.79 2627.92 2658.36
    27.4590 1.534307 19.82 2633.67 2657.37
    27.4630 1.534088 19.70 2611.17 2656.43
    27.4670 1.533869 19.71 2612.58 2655.53
    27.4710 1.533650 19.70 2611.75 2654.63
    27.4750 1.533431 19.86 2640.50 2653.73
    27.4790 1.533212 19.75 2620.25 2652.82
    27.4830 1.532993 19.79 2627.58 2651.93
    27.4870 1.532775 19.72 2614.75 2651.08
    27.4910 1.532556 19.74 2618.42 2650.28
    27.4950 1.532337 19.70 2610.67 2649.56
    27.4990 1.532119 19.84 2637.75 2648.97
    27.5030 1.531900 19.81 2632.08 2648.53
    27.5070 1.531682 19.91 2649.50 2648.28
    27.5110 1.531463 19.80 2628.92 2648.15
    27.5150 1.531245 19.82 2633.42 2648.35
    27.5190 1.531027 19.79 2628.75 2648.83
    27.5230 1.530808 19.89 2646.08 2649.58
    27.5270 1.530590 19.89 2647.25 2650.69
    27.5310 1.530372 19.72 2615.08 2652.06
    27.5350 1.530154 19.89 2646.67 2653.69
    27.5390 1.529936 19.95 2658.00 2655.71
    27.5430 1.529718 19.85 2639.92 2658.07
    27.5470 1.529500 19.86 2640.00 2660.75
    27.5510 1.529283 19.88 2644.25 2663.76
    27.5550 1.529065 19.90 2648.42 2667.08
    27.5590 1.528847 19.95 2657.42 2670.67
    27.5630 1.528630 20.00 2666.42 2674.52
    27.5670 1.528412 20.19 2702.08 2678.58
    27.5710 1.528195 20.15 2695.25 2682.78
    27.5750 1.527977 20.28 2717.92 2687.07
    27.5790 1.527760 20.31 2724.08 2691.36
    27.5830 1.527543 20.43 2745.75 2695.58
    27.5870 1.527326 20.40 2740.83 2699.61
    27.5910 1.527109 20.46 2751.58 2703.43
    27.5950 1.526891 19.98 2743.23 2706.87
    27.5990 1.526674 20.19 2701.83 2709.92
    27.6030 1.526457 19.87 2722.54 2712.64
    27.6070 1.526241 20.65 2693.82 2714.85
    27.6110 1.526024 21.07 2772.00 2716.66
    27.6150 1.525807 20.32 2725.92 2718.01
    27.6190 1.525590 20.46 2660.46 2719.12
    27.6230 1.525374 20.56 2678.27 2719.93
    27.6270 1.525157 20.66 2695.27 2720.46
    27.6310 1.524941 20.69 2701.54 2720.69
    27.6350 1.524724 20.16 2696.67 2720.61
    27.6390 1.524508 20.65 2695.00 2720.17
    27.6430 1.524292 20.33 2727.33 2719.37
    27.6470 1.524075 20.62 2688.82 2718.03
    27.6510 1.523859 20.85 2731.18 2716.16
    27.6550 1.523643 20.87 2733.91 2713.74
    27.6590 1.523427 20.75 2711.82 2710.77
    27.6630 1.523211 20.72 2706.36 2707.28
    27.6670 1.522995 20.81 2723.54 2703.33
    27.6710 1.522779 20.70 2704.00 2699.04
    27.6750 1.522563 20.81 2723.73 2694.43
    27.6790 1.522348 20.19 2701.25 2689.58
    27.6830 1.522132 20.22 2707.08 2684.62
    27.6870 1.521916 20.34 2730.00 2679.65
    27.6910 1.521701 20.24 2711.67 2674.74
    27.6950 1.521485 20.17 2698.92 2669.95
    27.6990 1.521270 19.98 2662.25 2665.33
    27.7030 1.521055 19.92 2651.08 2660.92
    27.7070 1.520839 19.94 2656.33 2656.54
    27.7110 1.520624 19.78 2626.25 2652.64
    27.7150 1.520409 19.97 2661.17 2649.02
    27.7190 1.520194 19.82 2633.00 2645.52
    27.7230 1.519979 19.92 2651.00 2642.48
    27.7270 1.519764 19.90 2647.58 2639.73
    27.7310 1.519549 19.31 2618.15 2637.27
    27.7350 1.519334 19.23 2603.77 2635.08
    27.7390 1.519119 19.79 2627.17 2633.16
    27.7430 1.518904 19.73 2616.33 2631.52
    27.7470 1.518690 19.60 2593.17 2630.14
    27.7510 1.518475 19.67 2605.58 2629.01
    27.7550 1.518261 19.58 2588.42 2628.12
    27.7590 1.518046 19.70 2611.08 2627.45
    27.7630 1.517832 19.62 2596.25 2627.03
    27.7670 1.517617 19.66 2603.67 2626.83
    27.7710 1.517403 19.66 2603.83 2626.91
    27.7750 1.517189 19.64 2599.42 2627.15
    27.7790 1.516975 19.57 2587.08 2627.60
    27.7830 1.516760 19.68 2608.08 2628.26
    27.7870 1.516546 19.51 2575.50 2629.12
    27.7910 1.516333 19.73 2616.67 2630.19
    27.7950 1.516119 19.80 2629.50 2631.46
    27.7990 1.515905 19.72 2614.83 2632.93
    27.8030 1.515691 19.78 2625.25 2634.59
    27.8070 1.515477 19.69 2609.33 2636.43
    27.8110 1.515263 19.64 2599.92 2638.40
    27.8150 1.515050 19.78 2626.33 2640.69
    27.8190 1.514836 19.81 2632.33 2643.01
    27.8230 1.514623 19.84 2636.67 2645.46
    27.8270 1.514410 19.74 2618.25 2648.00
    27.8310 1.514196 19.89 2647.08 2650.59
    27.8350 1.513983 19.73 2617.67 2653.20
    27.8390 1.513770 19.87 2642.92 2655.77
    27.8430 1.513556 19.77 2623.67 2658.26
    27.8470 1.513343 19.94 2656.08 2660.62
    27.8510 1.513130 19.99 2664.00 2662.78
    27.8550 1.512917 19.98 2663.42 2664.70
    27.8590 1.512704 19.62 2675.46 2666.31
    27.8630 1.512491 20.12 2688.67 2667.62
    27.8670 1.512279 20.09 2684.08 2668.60
    27.8710 1.512066 20.20 2703.50 2668.99
    27.8750 1.511853 20.18 2699.17 2669.26
    27.8790 1.511641 20.18 2700.50 2669.19
    27.8830 1.511428 20.29 2719.83 2668.80
    27.8870 1.511216 20.10 2685.83 2668.14
    27.8910 1.511003 20.08 2680.58 2667.49
    27.8950 1.510791 20.06 2677.58 2666.68
    27.8990 1.510578 19.99 2665.67 2665.86
    27.9030 1.510366 19.87 2643.58 2665.13
    27.9070 1.510154 20.23 2617.09 2664.56
    27.9110 1.509942 20.32 2633.54 2664.22
    27.9150 1.509730 20.26 2623.82 2664.18
    27.9190 1.509518 20.35 2638.82 2664.47
    27.9230 1.509306 19.71 2613.00 2665.16
    27.9270 1.509094 20.03 2581.73 2666.28
    27.9310 1.508882 20.13 2598.91 2667.86
    27.9350 1.508670 20.32 2633.09 2669.92
    27.9390 1.508459 20.25 2621.64 2672.43
    27.9430 1.508247 20.12 2597.36 2675.49
    27.9470 1.508035 20.27 2624.46 2679.06
    27.9510 1.507824 20.23 2618.18 2683.13
    27.9550 1.507613 20.24 2619.46 2687.67
    27.9590 1.507401 19.82 2634.08 2692.66
    27.9630 1.507190 20.31 2632.27 2698.06
    27.9670 1.506979 20.40 2648.54 2703.80
    27.9710 1.506767 20.34 2637.27 2709.74
    27.9750 1.506556 20.60 2685.82 2715.95
    27.9790 1.506345 20.39 2647.00 2722.26
    27.9830 1.506134 19.99 2664.17 2728.55
    27.9870 1.505923 20.20 2703.92 2734.73
    27.9910 1.505712 20.76 2714.00 2740.69
    27.9950 1.505501 20.65 2694.00 2746.36
    27.9990 1.505291 20.74 2710.64 2751.69
    28.0030 1.505080 20.72 2707.46 2756.65
    28.0070 1.504869 20.81 2723.54 2761.29
    28.0110 1.504659 20.92 2743.36 2765.55
    28.0150 1.504448 20.81 2722.82 2769.52
    28.0190 1.504238 20.74 2710.64 2773.22
    28.0230 1.504027 20.91 2742.54 2776.70
    28.0270 1.503817 20.76 2713.82 2779.95
    28.0310 1.503606 20.88 2736.82 2782.96
    28.0350 1.503396 20.88 2737.27 2785.69
    28.0390 1.503186 21.13 2782.54 2788.06
    28.0430 1.502976 21.05 2767.54 2790.00
    28.0470 1.502766 21.14 2784.18 2791.42
    28.0510 1.502556 20.90 2739.82 2792.20
    28.0550 1.502346 20.89 2738.82 2792.19
    28.0590 1.502136 21.03 2764.64 2791.41
    28.0630 1.501926 20.81 2722.82 2789.71
    28.0670 1.501717 20.72 2707.91 2787.00
    28.0710 1.501507 20.63 2690.91 2783.38
    28.0750 1.501297 20.67 2697.09 2778.82
    28.0790 1.501088 20.46 2659.46 2773.42
    28.0830 1.500878 20.64 2693.36 2767.22
    28.0870 1.500669 20.59 2682.91 2760.48
    28.0910 1.500459 20.58 2681.18 2753.34
    28.0950 1.500250 20.38 2644.27 2745.87
    28.0990 1.500041 20.41 2650.09 2738.40
    28.1030 1.499831 20.29 2629.09 2731.01
    28.1070 1.499622 20.41 2650.00 2723.81
    28.1110 1.499413 20.52 2670.91 2716.92
    28.1150 1.499204 20.46 2660.46 2710.47
    28.1190 1.498995 20.35 2639.46 2704.41
    28.1230 1.498786 20.43 2654.46 2698.83
    28.1270 1.498577 20.56 2677.82 2693.75
    28.1310 1.498369 20.52 2671.46 2689.17
    28.1350 1.498160 20.57 2679.82 2685.07
    28.1390 1.497951 20.60 2686.00 2681.57
    28.1430 1.497743 20.71 2704.73 2678.39
    28.1470 1.497534 20.76 2714.64 2675.58
    28.1510 1.497326 20.86 2732.46 2673.12
    28.1550 1.497117 20.89 2738.54 2670.89
    28.1590 1.496909 21.02 2761.36 2668.95
    28.1630 1.496701 20.98 2754.54 2667.22
    28.1670 1.496492 20.55 2768.75 2665.72
    28.1710 1.496284 20.79 2719.18 2664.37
    28.1750 1.496076 20.75 2712.00 2663.05
    28.1790 1.495868 20.79 2719.64 2661.82
    28.1830 1.495660 20.67 2698.00 2660.69
    28.1870 1.495452 20.46 2660.36 2659.74
    28.1910 1.495244 20.36 2640.46 2658.77
    28.1950 1.495036 20.29 2628.91 2657.88
    28.1990 1.494828 20.45 2656.91 2657.06
    28.2030 1.494621 20.18 2608.18 2656.34
    28.2070 1.494413 20.16 2605.27 2655.72
    28.2110 1.494205 20.20 2611.91 2655.21
    28.2150 1.493998 20.10 2593.64 2654.85
    28.2190 1.493791 20.21 2613.27 2654.49
    28.2230 1.493583 20.23 2616.91 2654.40
    28.2270 1.493376 20.11 2595.00 2654.57
    28.2310 1.493168 20.20 2612.09 2654.76
    28.2350 1.492961 20.07 2589.00 2655.15
    28.2390 1.492754 19.63 2598.25 2655.56
    28.2430 1.492547 20.23 2617.46 2656.02
    28.2470 1.492340 20.24 2620.00 2656.52
    28.2510 1.492133 20.43 2654.91 2657.01
    28.2550 1.491926 20.37 2643.00 2657.47
    28.2590 1.491719 20.55 2676.00 2657.86
    28.2630 1.491512 20.37 2642.64 2658.17
    28.2670 1.491305 20.40 2647.73 2658.38
    28.2710 1.491099 19.83 2635.67 2658.47
    28.2750 1.490892 20.39 2646.82 2658.43
    28.2790 1.490685 20.32 2634.18 2658.27
    28.2830 1.490479 20.31 2633.00 2657.99
    28.2870 1.490272 20.32 2633.73 2657.61
    28.2910 1.490066 20.41 2649.91 2657.03
    28.2950 1.489860 19.78 2625.83 2656.30
    28.2990 1.489653 19.93 2654.25 2655.44
    28.3030 1.489447 20.48 2663.73 2654.47
    28.3070 1.489241 21.07 2664.70 2653.41
    28.3110 1.489035 21.18 2684.50 2652.30
    28.3150 1.488829 20.96 2645.40 2651.13
    28.3190 1.488623 19.83 2635.92 2650.03
    28.3230 1.488417 20.76 2608.90 2649.01
    28.3270 1.488211 20.87 2627.60 2648.10
    28.3310 1.488005 20.82 2620.20 2647.34
    28.3350 1.487799 20.64 2586.90 2646.76
    28.3390 1.487594 20.78 2611.40 2646.36
    28.3430 1.487388 20.66 2591.40 2646.18
    28.3470 1.487182 20.77 2609.60 2646.20
    28.3510 1.486977 20.62 2583.90 2646.44
    28.3550 1.486772 20.81 2618.10 2646.88
    28.3590 1.486566 20.80 2616.40 2647.50
    28.3630 1.486361 20.65 2588.90 2648.29
    28.3670 1.486155 20.74 2604.10 2649.23
    28.3710 1.485950 20.64 2587.60 2650.31
    28.3750 1.485745 20.75 2606.10 2651.50
    28.3790 1.485540 20.34 2638.36 2652.77
    28.3830 1.485335 20.50 2666.64 2654.11
    28.3870 1.485130 20.49 2664.18 2655.48
    28.3910 1.484925 20.70 2702.64 2656.86
    28.3950 1.484720 20.94 2747.82 2658.21
    28.3990 1.484515 20.77 2716.00 2659.51
    28.4030 1.484311 20.86 2733.18 2660.73
    28.4070 1.484106 21.02 2761.46 2661.88
    28.4110 1.483901 21.00 2759.09 2662.95
    28.4150 1.483696 20.83 2727.00 2663.96
    28.4190 1.483492 20.92 2743.27 2664.95
    28.4230 1.483287 20.90 2739.64 2665.94
    28.4270 1.483083 20.36 2640.73 2666.99
    28.4310 1.482879 20.45 2658.54 2668.18
    28.4350 1.482674 20.30 2630.27 2669.47
    28.4390 1.482470 20.26 2622.46 2670.94
    28.4430 1.482266 20.11 2595.09 2672.60
    28.4470 1.482062 20.16 2604.18 2674.32
    28.4510 1.481858 20.14 2601.09 2676.38
    28.4550 1.481654 20.14 2600.82 2678.60
    28.4590 1.481450 20.13 2598.64 2680.97
    28.4630 1.481246 20.15 2603.82 2683.43
    28.4670 1.481042 20.00 2576.00 2685.93
    28.4710 1.480838 19.89 2555.09 2688.51
    28.4750 1.480635 20.04 2582.73 2690.98
    28.4790 1.480431 20.09 2592.46 2693.28
    28.4830 1.480227 20.07 2587.82 2695.43
    28.4870 1.480024 20.23 2617.54 2697.41
    28.4910 1.479820 20.02 2578.82 2699.21
    28.4950 1.479617 20.02 2578.73 2700.83
    28.4990 1.479414 19.92 2561.82 2702.31
    28.5030 1.479210 19.89 2556.36 2703.63
    28.5070 1.479007 20.12 2597.09 2704.80
    28.5110 1.478804 20.11 2596.00 2705.96
    28.5150 1.478601 19.99 2573.09 2707.04
    28.5190 1.478397 19.93 2562.36 2708.03
    28.5230 1.478194 19.99 2573.46 2708.96
    28.5270 1.477991 19.95 2566.09 2709.69
    28.5310 1.477789 20.11 2596.09 2710.23
    28.5350 1.477586 20.20 2612.91 2710.50
    28.5390 1.477383 19.99 2574.09 2710.46
    28.5430 1.477180 20.26 2623.09 2710.05
    28.5470 1.476977 20.21 2614.18 2709.21
    28.5510 1.476775 20.25 2621.73 2707.89
    28.5550 1.476572 20.23 2617.18 2706.07
    28.5590 1.476370 20.31 2632.82 2703.84
    28.5630 1.476167 20.29 2628.09 2700.99
    28.5670 1.475965 20.28 2626.82 2697.69
    28.5710 1.475763 20.19 2611.00 2694.00
    28.5750 1.475560 20.13 2599.46 2690.01
    28.5790 1.475358 20.31 2631.46 2685.81
    28.5830 1.475156 20.23 2617.00 2681.58
    28.5870 1.474954 20.13 2599.73 2677.29
    28.5910 1.474752 20.09 2591.27 2673.08
    28.5950 1.474550 19.67 2606.50 2669.05
    28.5990 1.474348 20.11 2596.54 2665.27
    28.6030 1.474146 19.73 2616.08 2661.79
    28.6070 1.473944 20.76 2607.80 2658.66
    28.6110 1.473742 20.82 2620.20 2655.90
    28.6150 1.473541 20.79 2614.40 2653.54
    28.6190 1.473339 20.63 2585.70 2651.59
    28.6230 1.473137 20.76 2608.90 2650.04
    28.6270 1.472936 20.83 2620.50 2648.89
    28.6310 1.472734 20.97 2645.80 2648.11
    28.6350 1.472533 20.39 2646.73 2647.67
    28.6390 1.472332 20.81 2617.90 2647.55
    28.6430 1.472130 20.48 2663.46 2647.71
    28.6470 1.471929 21.05 2661.20 2648.07
    28.6510 1.471728 21.46 2734.70 2648.59
    28.6550 1.471527 21.13 2676.10 2649.25
    28.6590 1.471326 21.16 2680.80 2649.95
    28.6630 1.471125 21.27 2700.70 2650.67
    28.6670 1.470924 21.20 2688.90 2651.39
    28.6710 1.470723 21.04 2659.40 2652.05
    28.6750 1.470522 21.28 2703.40 2652.65
    28.6790 1.470321 20.42 2651.36 2653.16
    28.6830 1.470120 20.23 2617.18 2653.57
    28.6870 1.469920 20.42 2651.36 2653.85
    28.6910 1.469719 20.20 2611.46 2653.99
    28.6950 1.469518 20.27 2625.18 2653.96
    28.6990 1.469318 20.12 2596.82 2653.74
    28.7030 1.469117 20.18 2607.82 2653.31
    28.7070 1.468917 20.16 2605.64 2652.66
    28.7110 1.468717 19.98 2571.27 2651.81
    28.7150 1.468516 19.95 2566.54 2650.72
    28.7190 1.468316 20.10 2594.54 2649.51
    28.7230 1.468116 19.94 2564.27 2648.19
    28.7270 1.467916 20.11 2594.91 2646.80
    28.7310 1.467716 19.42 2560.58 2645.39
    28.7350 1.467516 19.45 2564.58 2644.02
    28.7390 1.467316 19.93 2563.64 2642.63
    28.7430 1.467116 19.79 2537.82 2641.41
    28.7470 1.466916 20.05 2584.73 2640.34
    28.7510 1.466716 19.94 2565.64 2639.37
    28.7550 1.466517 19.80 2540.09 2638.53
    28.7590 1.466317 19.96 2569.18 2637.79
    28.7630 1.466117 19.85 2549.18 2637.13
    28.7670 1.465918 19.88 2553.82 2636.52
    28.7710 1.465718 19.96 2567.73 2635.91
    28.7750 1.465519 20.04 2583.27 2635.26
    28.7790 1.465319 19.90 2556.82 2634.52
    28.7830 1.465120 19.92 2560.46 2633.63
    28.7870 1.464921 19.89 2556.09 2632.57
    28.7910 1.464721 19.97 2570.18 2631.30
    28.7950 1.464522 20.07 2588.27 2629.86
    28.7990 1.464323 20.00 2576.18 2628.19
    28.8030 1.464124 19.99 2573.27 2626.34
    28.8070 1.463925 19.98 2571.18 2624.35
    28.8110 1.463726 20.03 2581.00 2622.26
    28.8150 1.463527 20.01 2576.73 2620.23
    28.8190 1.463328 19.81 2540.18 2618.10
    28.8230 1.463130 20.02 2579.91 2615.98
    28.8270 1.462931 19.86 2549.91 2613.93
    28.8310 1.462732 19.94 2564.91 2611.99
    28.8350 1.462534 19.93 2562.82 2610.18
    28.8390 1.462335 19.93 2562.36 2608.51
    28.8430 1.462137 19.86 2549.36 2607.02
    28.8470 1.461938 19.88 2553.91 2605.70
    28.8510 1.461740 19.95 2565.91 2604.57
    28.8550 1.461541 19.84 2547.46 2603.60
    28.8590 1.461343 19.42 2559.17 2603.08
    28.8630 1.461145 19.89 2555.27 2602.40
    28.8670 1.460947 19.89 2556.00 2601.99
    28.8710 1.460749 20.06 2586.54 2601.79
    28.8750 1.460551 19.96 2567.73 2601.76
    28.8790 1.460353 20.10 2593.91 2601.88
    28.8830 1.460155 19.98 2572.46 2602.15
    28.8870 1.459957 20.00 2575.36 2602.53
    28.8910 1.459759 20.02 2579.27 2603.02
    28.8950 1.459561 20.00 2575.46 2603.59
    28.8990 1.459363 20.06 2587.46 2604.24
    28.9030 1.459166 20.10 2593.82 2604.94
    28.9070 1.458968 20.64 2586.10 2605.67
    28.9110 1.458771 20.86 2627.00 2606.46
    28.9150 1.458573 20.93 2639.60 2607.22
    28.9190 1.458376 21.01 2653.10 2608.15
    28.9230 1.458178 20.34 2637.27 2609.15
    28.9270 1.457981 20.79 2614.60 2610.34
    28.9310 1.457784 20.92 2637.80 2611.60
    28.9350 1.457586 20.67 2592.30 2613.01
    28.9390 1.457389 20.72 2601.80 2614.67
    28.9430 1.457192 20.63 2585.10 2616.36
    28.9470 1.456995 20.86 2626.30 2618.56
    28.9510 1.456798 20.86 2627.10 2621.07
    28.9550 1.456601 20.94 2641.00 2623.94
    28.9590 1.456404 20.18 2609.00 2627.14
    28.9630 1.456208 20.74 2604.80 2630.71
    28.9670 1.456011 20.83 2621.50 2634.66
    28.9710 1.455814 20.93 2638.50 2639.00
    28.9750 1.455617 21.17 2682.70 2643.72
    28.9790 1.455421 21.06 2663.00 2648.82
    28.9830 1.455224 20.70 2704.27 2654.29
    28.9870 1.455028 20.79 2720.64 2660.09
    28.9910 1.454831 21.43 2728.90 2666.20
    28.9950 1.454635 21.45 2734.10 2672.61
    28.9990 1.454438 21.36 2717.90 2679.24
    29.0030 1.454242 21.66 2770.50 2686.08
    29.0070 1.454046 21.65 2769.90 2693.08
    29.0110 1.453850 21.28 2703.20 2700.20
    29.0150 1.453654 21.40 2723.40 2707.36
    29.0190 1.453457 21.38 2720.30 2714.55
    29.0230 1.453261 21.12 2673.00 2721.70
    29.0270 1.453065 21.13 2676.10 2728.77
    29.0310 1.452870 21.08 2666.00 2735.70
    29.0350 1.452674 21.08 2665.60 2742.40
    29.0390 1.452478 21.06 2662.60 2748.91
    29.0430 1.452282 21.16 2681.20 2755.12
    29.0470 1.452086 21.11 2671.40 2761.01
    29.0510 1.451891 20.93 2639.30 2766.52
    29.0550 1.451695 20.86 2627.20 2771.65
    29.0590 1.451500 21.09 2667.60 2776.30
    29.0630 1.451304 20.96 2645.30 2780.47
    29.0670 1.451109 20.87 2628.20 2784.15
    29.0710 1.450913 21.05 2660.80 2787.29
    29.0750 1.450718 20.89 2631.80 2790.00
    29.0790 1.450523 20.91 2635.40 2792.01
    29.0830 1.450328 20.97 2646.10 2793.43
    29.0870 1.450133 20.79 2613.70 2794.25
    29.0910 1.449937 20.86 2626.30 2794.48
    29.0950 1.449743 20.91 2635.80 2794.15
    29.0990 1.449548 20.77 2610.50 2793.29
    29.1030 1.449353 20.80 2616.20 2791.96
    29.1070 1.449158 20.79 2614.50 2790.22
    29.1110 1.448963 20.86 2625.90 2788.09
    29.1150 1.448768 20.77 2610.30 2785.63
    29.1190 1.448573 20.66 2591.00 2782.86
    29.1230 1.448379 20.71 2599.40 2779.78
    29.1270 1.448184 20.80 2616.10 2776.40
    29.1310 1.447989 20.72 2601.80 2772.64
    29.1350 1.447795 20.92 2637.90 2768.46
    29.1390 1.447601 20.81 2617.80 2763.92
    29.1430 1.447406 21.08 2666.30 2758.96
    29.1470 1.447212 20.93 2640.10 2753.58
    29.1510 1.447018 20.94 2641.50 2747.81
    29.1550 1.446823 21.12 2672.70 2741.70
    29.1590 1.446629 20.92 2637.10 2735.32
    29.1630 1.446435 20.88 2630.70 2728.75
    29.1670 1.446241 20.24 2618.82 2722.06
    29.1710 1.446047 20.70 2597.90 2715.29
    29.1750 1.445853 20.62 2583.30 2708.56
    29.1790 1.445659 20.71 2600.40 2701.90
    29.1830 1.445465 20.70 2597.00 2695.27
    29.1870 1.445272 20.57 2575.00 2688.77
    29.1910 1.445078 20.74 2605.10 2682.39
    29.1950 1.444884 20.56 2572.60 2676.16
    29.1990 1.444690 20.65 2589.40 2669.92
    29.2030 1.444497 20.67 2592.70 2663.83
    29.2070 1.444303 20.63 2584.70 2657.76
    29.2110 1.444110 20.60 2579.10 2651.81
    29.2150 1.443917 20.47 2557.00 2645.98
    29.2190 1.443723 20.49 2560.10 2640.30
    29.2230 1.443530 20.32 2528.60 2634.82
    29.2270 1.443337 20.54 2568.40 2629.57
    29.2310 1.443143 20.43 2549.00 2624.56
    29.2350 1.442950 20.28 2522.30 2619.83
    29.2390 1.442757 19.92 2560.27 2615.40
    29.2430 1.442564 20.56 2573.20 2611.29
    29.2470 1.442371 20.40 2544.00 2607.51
    29.2510 1.442178 20.31 2527.20 2604.04
    29.2550 1.441985 20.35 2534.60 2600.92
    29.2590 1.441792 20.59 2578.60 2598.14
    29.2630 1.441599 20.40 2544.70 2595.69
    29.2670 1.441407 20.29 2523.50 2593.59
    29.2710 1.441214 20.38 2540.70 2591.82
    29.2750 1.441022 20.34 2533.10 2590.38
    29.2790 1.440829 20.40 2543.50 2589.27
    29.2830 1.440637 20.27 2520.00 2588.48
    29.2870 1.440444 20.17 2502.20 2588.03
    29.2910 1.440252 20.31 2527.70 2587.81
    29.2950 1.440059 19.88 2553.36 2587.99
    29.2990 1.439867 19.77 2534.18 2588.50
    29.3030 1.439675 20.40 2544.50 2589.32
    29.3070 1.439483 21.00 2528.67 2590.50
    29.3110 1.439290 20.94 2519.56 2591.94
    29.3150 1.439098 21.06 2539.78 2593.69
    29.3190 1.438906 19.84 2545.91 2595.74
    29.3230 1.438714 21.14 2554.44 2598.08
    29.3270 1.438522 20.88 2508.67 2600.70
    29.3310 1.438330 21.13 2552.78 2603.59
    29.3350 1.438139 20.98 2526.44 2606.72
    29.3390 1.437947 21.38 2596.22 2610.09
    29.3430 1.437755 21.23 2570.78 2613.66
    29.3470 1.437564 21.39 2599.00 2617.42
    29.3510 1.437372 21.25 2573.33 2621.34
    29.3550 1.437180 21.31 2584.56 2625.39
    29.3590 1.436989 21.38 2597.22 2629.55
    29.3630 1.436797 21.24 2572.11 2633.75
    29.3670 1.436606 21.06 2540.00 2638.02
    29.3710 1.436415 21.17 2559.44 2642.31
    29.3750 1.436223 21.10 2547.78 2646.48
    29.3790 1.436032 20.52 2564.60 2650.62
    29.3830 1.435841 20.68 2593.60 2654.63
    29.3870 1.435650 20.57 2573.90 2658.44
    29.3910 1.435459 20.73 2603.50 2662.00
    29.3950 1.435268 20.69 2595.60 2665.28
    29.3990 1.435077 20.45 2552.60 2668.24
    29.4030 1.434886 20.64 2586.10 2670.92
    29.4070 1.434695 20.62 2583.50 2673.22
    29.4110 1.434504 20.55 2570.20 2675.20
    29.4150 1.434313 20.65 2588.70 2676.90
    29.4190 1.434123 20.64 2586.90 2678.28
    29.4230 1.433932 20.68 2593.90 2679.48
    29.4270 1.433741 20.86 2626.00 2680.45
    29.4310 1.433551 20.71 2600.00 2681.23
    29.4350 1.433360 20.63 2585.30 2681.82
    29.4390 1.433170 20.82 2618.80 2682.23
    29.4430 1.432979 20.77 2609.70 2682.42
    29.4470 1.432789 20.90 2634.00 2682.49
    29.4510 1.432599 20.71 2598.80 2682.34
    29.4550 1.432409 20.73 2603.30 2682.05
    29.4590 1.432218 20.75 2606.00 2681.66
    29.4630 1.432028 20.84 2623.90 2681.11
    29.4670 1.431838 20.66 2590.70 2680.40
    29.4710 1.431648 20.73 2602.80 2679.51
    29.4750 1.431458 20.70 2598.00 2678.51
    29.4790 1.431268 20.75 2606.40 2677.19
    29.4830 1.431078 20.95 2643.50 2675.60
    29.4870 1.430888 20.71 2599.90 2673.71
    29.4910 1.430699 20.66 2590.80 2671.49
    29.4950 1.430509 20.82 2619.80 2668.93
    29.4990 1.430319 20.73 2603.70 2666.03
    29.5030 1.430130 20.65 2588.00 2662.80
    29.5070 1.429940 20.55 2571.10 2659.26
    29.5110 1.429751 20.65 2589.30 2655.45
    29.5150 1.429561 20.79 2613.70 2651.39
    29.5190 1.429372 20.77 2609.60 2647.15
    29.5230 1.429182 20.57 2574.00 2642.77
    29.5270 1.428993 20.76 2608.00 2638.30
    29.5310 1.428804 20.92 2637.70 2633.82
    29.5350 1.428614 20.79 2613.20 2629.36
    29.5390 1.428425 20.90 2633.40 2624.97
    29.5430 1.428236 21.11 2671.50 2620.71
    29.5470 1.428047 21.28 2701.90 2616.59
    29.5510 1.427858 21.23 2692.80 2612.64
    29.5550 1.427669 21.13 2675.90 2608.89
    29.5590 1.427480 21.14 2676.30 2605.26
    29.5630 1.427292 21.04 2658.80 2602.01
    29.5670 1.427103 20.71 2599.70 2598.84
    29.5710 1.426914 20.91 2635.40 2595.85
    29.5750 1.426725 20.58 2576.50 2593.15
    29.5790 1.426537 20.50 2561.90 2590.50
    29.5830 1.426348 20.70 2598.40 2588.03
    29.5870 1.426160 20.63 2585.30 2585.71
    29.5910 1.425971 20.31 2526.80 2583.55
    29.5950 1.425783 19.83 2545.36 2581.56
    29.5990 1.425594 20.41 2545.90 2579.74
    29.6030 1.425406 19.88 2553.73 2578.10
    29.6070 1.425218 21.02 2532.56 2576.56
    29.6110 1.425030 21.22 2567.89 2575.35
    29.6150 1.424841 21.10 2546.78 2574.32
    29.6190 1.424653 20.90 2511.89 2573.52
    29.6230 1.424465 21.07 2541.00 2572.94
    29.6270 1.424277 20.98 2525.56 2572.61
    29.6310 1.424089 20.94 2518.00 2572.52
    29.6350 1.423901 20.35 2534.30 2572.68
    29.6390 1.423713 20.84 2500.56 2573.08
    29.6430 1.423526 20.44 2551.40 2573.75
    29.6470 1.423338 20.96 2522.44 2574.66
    29.6510 1.423150 20.97 2523.44 2575.82
    29.6550 1.422962 21.06 2539.22 2577.23
    29.6590 1.422775 21.05 2539.11 2578.88
    29.6630 1.422587 21.15 2556.78 2580.77
    29.6670 1.422400 21.16 2557.00 2582.89
    29.6710 1.422212 20.93 2517.11 2585.23
    29.6750 1.422025 21.01 2531.44 2587.80
    29.6790 1.421837 20.43 2549.90 2590.58
    29.6830 1.421650 20.25 2517.50 2593.60
    29.6870 1.421463 20.44 2550.80 2596.83
    29.6910 1.421276 20.37 2539.30 2600.22
    29.6950 1.421089 20.26 2518.90 2603.93
    29.6990 1.420902 20.40 2544.40 2607.90
    29.7030 1.420715 20.32 2529.10 2612.13
    29.7070 1.420527 20.52 2564.70 2616.61
    29.7110 1.420341 20.37 2537.60 2621.34
    29.7150 1.420154 20.55 2571.40 2626.30
    29.7190 1.419967 20.61 2580.80 2631.50
    29.7230 1.419780 20.52 2566.30 2636.81
    29.7270 1.419593 20.60 2578.90 2642.22
    29.7310 1.419407 20.06 2587.36 2647.69
    29.7350 1.419220 20.23 2617.00 2653.13
    29.7390 1.419034 20.84 2623.60 2658.49
    29.7430 1.418847 20.76 2609.30 2663.68
    29.7470 1.418661 20.90 2633.60 2668.64
    29.7510 1.418474 20.62 2584.20 2673.30
    29.7550 1.418288 20.47 2556.60 2677.62
    29.7590 1.418101 20.60 2579.30 2681.55
    29.7630 1.417915 20.44 2551.80 2685.10
    29.7670 1.417729 20.48 2558.30 2688.18
    29.7710 1.417543 20.59 2578.20 2690.81
    29.7750 1.417356 20.57 2573.60 2692.98
    29.7790 1.417170 20.48 2557.70 2694.66
    29.7830 1.416984 20.39 2541.60 2695.82
    29.7870 1.416798 20.48 2557.70 2696.44
    29.7910 1.416612 20.45 2553.70 2696.47
    29.7950 1.416427 20.57 2574.40 2695.89
    29.7990 1.416241 20.58 2575.60 2694.67
    29.8030 1.416055 20.50 2562.10 2692.80
    29.8070 1.415869 20.61 2582.00 2690.31
    29.8110 1.415684 20.53 2566.90 2687.25
    29.8150 1.415498 20.53 2567.20 2683.68
    29.8190 1.415312 20.70 2597.70 2679.66
    29.8230 1.415127 20.22 2512.20 2675.36
    29.8270 1.414941 20.55 2570.50 2670.86
    29.8310 1.414756 20.41 2546.20 2666.25
    29.8350 1.414571 20.45 2552.50 2661.62
    29.8390 1.414385 20.56 2572.60 2657.03
    29.8430 1.414200 20.56 2572.50 2652.53
    29.8470 1.414015 20.52 2565.40 2648.17
    29.8510 1.413830 20.70 2597.80 2643.95
    29.8550 1.413644 20.82 2618.50 2639.88
    29.8590 1.413459 20.59 2578.00 2635.95
    29.8630 1.413274 20.70 2597.30 2632.13
    29.8670 1.413089 20.71 2599.70 2628.42
    29.8710 1.412905 20.80 2615.90 2624.80
    29.8750 1.412720 20.84 2623.60 2621.25
    29.8790 1.412535 20.93 2639.10 2617.76
    29.8830 1.412350 20.63 2585.20 2614.35
    29.8870 1.412165 20.59 2577.60 2611.02
    29.8910 1.411981 20.57 2575.00 2607.77
    29.8950 1.411796 20.57 2574.40 2604.75
    29.8990 1.411611 20.58 2575.40 2601.74
    29.9030 1.411427 20.61 2581.70 2598.91
    29.9070 1.411242 20.60 2580.30 2596.22
    29.9110 1.411058 20.53 2567.30 2593.68
    29.9150 1.410874 20.69 2595.30 2591.39
    29.9190 1.410689 20.52 2565.60 2589.33
    29.9230 1.410505 19.97 2569.46 2587.52
    29.9270 1.410321 20.40 2543.50 2585.98
    29.9310 1.410137 20.66 2591.00 2584.72
    29.9350 1.409953 20.41 2545.50 2583.71
    29.9390 1.409769 20.31 2528.10 2583.05
    29.9430 1.409584 20.34 2532.70 2582.69
    29.9470 1.409400 20.42 2546.80 2582.69
    29.9510 1.409217 20.15 2498.90 2582.91
    29.9550 1.409033 20.44 2551.60 2583.45
    29.9590 1.408849 19.77 2534.64 2584.21
    29.9630 1.408665 20.32 2530.00 2585.08
    29.9670 1.408481 20.43 2550.10 2586.31
    29.9710 1.408298 20.43 2549.30 2587.74
    29.9750 1.408114 20.45 2553.60 2589.36
    29.9790 1.407930 20.67 2592.90 2591.14
    29.9830 1.407747 19.90 2557.27 2593.04
    29.9870 1.407563 19.89 2555.09 2595.04
    29.9910 1.407380 20.52 2565.70 2597.08
    29.9950 1.407197 20.63 2584.50 2598.97
    29.9990 1.407013 20.62 2583.70 2600.94
    30.0030 1.406830 20.68 2594.20 2602.79
    30.0070 1.406647 20.74 2605.10 2604.43
    30.0110 1.406464 20.69 2596.10 2605.83
    30.0150 1.406281 20.87 2629.20 2606.77
    30.0190 1.406097 20.82 2619.90 2607.47
    30.0230 1.405914 20.89 2632.70 2607.74
    30.0270 1.405731 20.52 2565.20 2607.60
    30.0310 1.405548 20.84 2623.90 2607.00
    30.0350 1.405366 20.74 2604.70 2605.98
    30.0390 1.405183 20.84 2623.20 2604.58
    30.0430 1.405000 20.49 2560.50 2602.86
    30.0470 1.404817 20.63 2585.90 2600.88
    30.0510 1.404635 20.43 2549.40 2598.75
    30.0550 1.404452 20.54 2569.50 2596.51
    30.0590 1.404269 20.48 2558.00 2594.16
    30.0630 1.404087 20.30 2525.30 2591.96
    30.0670 1.403904 20.41 2544.90 2589.84
    30.0710 1.403722 20.35 2534.80 2587.93
    30.0750 1.403540 20.29 2523.50 2586.23
    30.0790 1.403357 20.35 2535.70 2584.77
    30.0830 1.403175 20.30 2525.30 2583.59
    30.0870 1.402993 20.25 2516.30 2582.70
    30.0910 1.402810 20.52 2564.90 2582.11
    30.0950 1.402628 20.34 2533.80 2581.84
    30.0990 1.402446 20.25 2516.50 2581.87
    30.1030 1.402264 20.28 2521.50 2582.21
    30.1070 1.402082 20.30 2525.20 2582.83
    30.1110 1.401900 20.24 2515.00 2583.71
    30.1150 1.401718 20.27 2520.50 2584.81
    30.1190 1.401536 20.16 2500.80 2586.09
    30.1230 1.401355 20.19 2507.00 2587.43
    30.1270 1.401173 20.31 2528.30 2588.89
    30.1310 1.400991 20.41 2544.80 2590.32
    30.1350 1.400810 20.42 2548.00 2591.65
    30.1390 1.400628 20.62 2583.00 2592.80
    30.1430 1.400446 20.57 2574.30 2593.66
    30.1470 1.400265 20.57 2573.70 2594.15
    30.1510 1.400083 20.66 2591.20 2594.22
    30.1550 1.399902 20.78 2612.60 2593.87
    30.1590 1.399721 20.61 2581.40 2592.96
    30.1630 1.399539 20.65 2589.50 2591.54
    30.1670 1.399358 19.97 2570.54 2589.64
    30.1710 1.399177 20.52 2565.80 2587.28
    30.1750 1.398996 20.30 2525.20 2584.59
    30.1790 1.398814 20.28 2521.80 2581.53
    30.1830 1.398633 20.30 2525.80 2578.23
    30.1870 1.398452 20.14 2497.80 2574.76
    30.1910 1.398272 20.27 2519.80 2571.30
    30.1950 1.398091 20.24 2515.90 2567.71
    30.1990 1.397910 20.14 2497.60 2564.16
    30.2030 1.397729 20.15 2498.50 2560.69
    30.2070 1.397548 20.00 2472.10 2557.43
    30.2110 1.397367 20.15 2499.20 2554.34
    30.2150 1.397187 20.24 2514.70 2551.33
    30.2190 1.397006 20.16 2499.90 2548.52
    30.2230 1.396825 20.05 2480.20 2545.92
    30.2270 1.396645 20.25 2517.60 2543.54
    30.2310 1.396464 20.15 2498.90 2541.39
    30.2350 1.396284 19.88 2449.80 2539.55
    30.2390 1.396104 19.53 2490.73 2537.81
    30.2430 1.395923 20.11 2492.50 2536.25
    30.2470 1.395743 20.15 2499.10 2534.87
    30.2510 1.395563 20.22 2511.20 2533.64
    30.2550 1.395383 20.15 2498.90 2532.53
    30.2590 1.395202 20.40 2544.00 2531.53
    30.2630 1.395022 20.00 2471.50 2530.60
    30.2670 1.394842 20.17 2502.70 2529.73
    30.2710 1.394662 20.27 2519.90 2528.91
    30.2750 1.394482 20.20 2507.80 2528.10
    30.2790 1.394302 20.33 2531.00 2527.29
    30.2830 1.394122 20.19 2506.40 2526.56
    30.2870 1.393943 20.01 2473.50 2525.83
    30.2910 1.393763 20.17 2502.60 2525.18
    30.2950 1.393583 19.60 2503.64 2524.54
    30.2990 1.393404 19.41 2468.36 2524.00
    30.3030 1.393224 20.13 2495.20 2523.54
    30.3070 1.393044 20.90 2510.89 2523.17
    30.3110 1.392865 21.03 2535.00 2522.93
    30.3150 1.392685 20.64 2465.56 2522.82
    30.3190 1.392506 19.50 2484.73 2522.85
    30.3230 1.392326 20.74 2483.78 2523.02
    30.3270 1.392147 20.86 2505.33 2523.25
    30.3310 1.391968 20.74 2484.22 2523.68
    30.3350 1.391789 20.61 2460.33 2524.31
    30.3390 1.391609 20.71 2478.00 2525.07
    30.3430 1.391430 20.76 2486.78 2525.97
    30.3470 1.391251 20.85 2502.67 2526.99
    30.3510 1.391072 20.83 2499.11 2528.11
    30.3550 1.390893 20.76 2486.67 2529.34
    30.3590 1.390714 20.69 2475.11 2530.63
    30.3630 1.390535 20.87 2506.56 2531.96
    30.3670 1.390356 20.94 2518.89 2533.28
    30.3710 1.390177 20.73 2481.78 2534.72
    30.3750 1.389999 20.66 2470.22 2536.16
    30.3790 1.389820 20.13 2495.30 2537.63
    30.3830 1.389641 20.30 2526.60 2539.08
    30.3870 1.389463 20.11 2491.90 2540.63
    30.3910 1.389284 20.16 2500.70 2542.28
    30.3950 1.389106 20.12 2493.90 2543.97
    30.3990 1.388927 20.27 2521.10 2545.72
    30.4030 1.388749 20.27 2521.40 2547.56
    30.4070 1.388570 20.18 2504.90 2549.55
    30.4110 1.388392 20.24 2515.70 2551.56
    30.4150 1.388214 20.21 2509.70 2553.63
    30.4190 1.388036 20.17 2502.10 2555.74
    30.4230 1.387857 20.33 2531.20 2557.75
    30.4270 1.387679 20.38 2540.70 2559.85
    30.4310 1.387501 20.45 2552.40 2561.90
    30.4350 1.387323 20.39 2542.10 2563.83
    30.4390 1.387145 20.39 2542.70 2565.63
    30.4430 1.386967 20.48 2558.90 2567.25
    30.4470 1.386789 20.44 2550.40 2568.61
    30.4510 1.386611 20.73 2602.70 2569.84
    30.4550 1.386434 20.44 2551.40 2570.88
    30.4590 1.386256 20.65 2588.90 2571.75
    30.4630 1.386078 20.49 2560.10 2572.50
    30.4670 1.385900 20.16 2499.90 2573.15
    30.4710 1.385723 20.41 2545.20 2573.77
    30.4750 1.385545 20.42 2546.90 2574.50
    30.4790 1.385368 20.23 2513.60 2575.21
    30.4830 1.385190 20.38 2540.70 2576.10
    30.4870 1.385013 20.12 2493.70 2577.07
    30.4910 1.384835 20.20 2507.10 2578.21
    30.4950 1.384658 20.26 2518.20 2579.63
    30.4990 1.384481 20.26 2519.40 2581.12
    30.5030 1.384303 20.21 2510.20 2582.78
    30.5070 1.384126 20.11 2491.20 2584.56
    30.5110 1.383949 20.06 2483.70 2586.41
    30.5150 1.383772 20.20 2507.90 2588.27
    30.5190 1.383595 20.24 2515.00 2590.10
    30.5230 1.383418 20.17 2501.80 2591.79
    30.5270 1.383241 20.13 2494.90 2593.26
    30.5310 1.383064 20.27 2520.90 2594.43
    30.5350 1.382887 20.38 2539.50 2595.25
    30.5390 1.382710 20.32 2529.60 2595.57
    30.5430 1.382534 20.25 2517.30 2595.38
    30.5470 1.382357 20.31 2528.20 2594.63
    30.5510 1.382180 20.32 2530.10 2593.32
    30.5550 1.382004 20.31 2527.50 2591.46
    30.5590 1.381827 20.29 2523.80 2589.08
    30.5630 1.381651 20.19 2505.70 2586.22
    30.5670 1.381474 20.21 2509.90 2582.95
    30.5710 1.381297 20.08 2486.40 2579.34
    30.5750 1.381121 20.20 2508.00 2575.44
    30.5790 1.380945 20.29 2523.90 2571.34
    30.5830 1.380768 20.22 2512.40 2567.09
    30.5870 1.380592 20.12 2494.30 2562.76
    30.5910 1.380416 20.14 2497.90 2558.43
    30.5950 1.380240 19.62 2505.73 2554.08
    30.5990 1.380064 20.15 2498.40 2549.80
    30.6030 1.379887 19.55 2493.18 2545.62
    30.6070 1.379712 20.87 2505.78 2541.59
    30.6110 1.379536 21.12 2551.00 2537.73
    30.6150 1.379360 20.92 2515.89 2534.09
    30.6190 1.379184 20.82 2497.67 2530.67
    30.6230 1.379008 20.78 2491.11 2527.52
    30.6270 1.378832 20.76 2487.00 2524.61
    30.6310 1.378656 20.78 2490.44 2521.99
    30.6350 1.378481 20.26 2518.90 2519.65
    30.6390 1.378305 20.81 2495.89 2517.58
    30.6430 1.378129 20.42 2546.80 2515.77
    30.6470 1.377954 20.92 2514.44 2514.22
    30.6510 1.377778 20.94 2519.00 2512.89
    30.6550 1.377603 21.01 2530.89 2511.79
    30.6590 1.377427 20.72 2480.33 2510.88
    30.6630 1.377252 20.95 2521.11 2510.15
    30.6670 1.377077 20.93 2516.44 2509.57
    30.6710 1.376901 20.82 2497.22 2509.12
    30.6750 1.376726 21.03 2534.44 2508.77
    30.6790 1.376551 20.88 2507.56 2508.50
    30.6830 1.376376 20.90 2511.22 2508.25
    30.6870 1.376201 20.86 2503.89 2508.05
    30.6910 1.376026 20.83 2499.56 2507.85
    30.6950 1.375851 20.93 2516.22 2507.63
    30.6990 1.375676 20.92 2515.78 2507.35
    30.7030 1.375501 20.87 2506.22 2506.88
    30.7070 1.375326 21.08 2542.89 2506.43
    30.7110 1.375151 21.11 2548.22 2505.96
    30.7150 1.374976 20.89 2509.78 2505.33
    30.7190 1.374802 20.87 2506.44 2504.61
    30.7230 1.374627 21.06 2539.33 2503.82
    30.7270 1.374452 20.89 2510.22 2502.96
    30.7310 1.374278 21.01 2530.33 2501.99
    30.7350 1.374103 20.25 2516.10 2500.95
    30.7390 1.373929 21.04 2535.67 2499.87
    30.7430 1.373754 20.78 2489.89 2498.74
    30.7470 1.373580 20.86 2505.00 2497.59
    30.7510 1.373405 20.90 2511.33 2496.19
    30.7550 1.373231 20.71 2478.56 2495.04
    30.7590 1.373057 20.88 2508.11 2493.92
    30.7630 1.372883 20.90 2512.33 2492.85
    30.7670 1.372708 20.76 2486.44 2491.86
    30.7710 1.372534 20.79 2492.33 2490.96
    30.7750 1.372360 20.91 2513.33 2490.19
    30.7790 1.372186 20.74 2483.33 2489.57
    30.7830 1.372012 20.83 2499.44 2489.11
    30.7870 1.371838 20.71 2478.11 2488.85
    30.7910 1.371664 20.78 2489.78 2488.80
    30.7950 1.371490 20.85 2503.11 2488.97
    30.7990 1.371317 20.91 2513.22 2489.37
    30.8030 1.371143 20.90 2511.44 2490.03
    30.8070 1.370969 20.82 2497.33 2490.94
    30.8110 1.370795 20.84 2501.33 2492.11
    30.8150 1.370622 20.71 2478.33 2493.54
    30.8190 1.370448 20.82 2497.00 2495.24
    30.8230 1.370275 20.86 2504.67 2497.15
    30.8270 1.370101 20.63 2464.22 2499.39
    30.8310 1.369928 20.79 2492.78 2501.87
    30.8350 1.369754 20.57 2453.89 2504.60
    30.8390 1.369581 20.81 2496.44 2507.55
    30.8430 1.369408 20.83 2499.22 2510.69
    30.8470 1.369234 20.66 2468.89 2514.01
    30.8510 1.369061 20.67 2470.56 2517.49
    30.8550 1.368888 20.76 2487.67 2521.00
    30.8590 1.368715 20.85 2503.22 2524.58
    30.8630 1.368542 20.88 2508.11 2528.22
    30.8670 1.368369 20.73 2482.44 2531.72
    30.8710 1.368196 20.85 2503.44 2535.09
    30.8750 1.368023 20.79 2493.11 2538.25
    30.8790 1.367850 20.75 2484.44 2541.15
    30.8830 1.367677 20.78 2491.00 2543.74
    30.8870 1.367504 21.10 2548.00 2545.96
    30.8910 1.367332 21.05 2538.67 2547.80
    30.8950 1.367159 20.68 2473.56 2549.23
    30.8990 1.366986 20.92 2514.56 2550.27
    30.9030 1.366814 20.76 2486.78 2550.95
    30.9070 1.366641 20.79 2491.67 2551.23
    30.9110 1.366468 20.78 2491.22 2551.18
    30.9150 1.366296 20.85 2503.44 2550.79
    30.9190 1.366123 20.90 2510.89 2550.13
    30.9230 1.365951 20.08 2485.70 2549.43
    30.9270 1.365779 20.71 2478.56 2548.26
    30.9310 1.365606 20.68 2473.33 2546.86
    30.9350 1.365434 20.64 2466.33 2545.24
    30.9390 1.365262 20.59 2456.56 2543.38
    30.9430 1.365090 20.44 2431.22 2541.32
    30.9470 1.364918 20.77 2488.56 2539.05
    30.9510 1.364745 20.61 2460.67 2536.62
    30.9550 1.364573 20.93 2517.67 2534.05
    30.9590 1.364402 20.25 2516.80 2531.38
    30.9630 1.364230 20.49 2440.11 2528.62
    30.9670 1.364058 20.66 2468.78 2525.89
    30.9710 1.363886 20.71 2478.89 2523.32
    30.9750 1.363714 20.66 2468.56 2520.72
    30.9790 1.363542 20.66 2469.11 2518.21
    30.9830 1.363370 19.92 2457.70 2516.00
    30.9870 1.363199 19.65 2409.40 2513.76
    30.9910 1.363027 20.67 2471.67 2511.89
    30.9950 1.362856 20.65 2466.89 2510.24
    30.9990 1.362684 20.58 2455.89 2508.82
    31.0030 1.362512 20.74 2483.56 2507.66
    31.0070 1.362341 20.59 2456.33 2506.75
    31.0110 1.362170 20.61 2461.33 2506.08
    31.0150 1.361998 20.76 2486.67 2505.65
    31.0190 1.361827 20.79 2493.22 2505.45
    31.0230 1.361656 20.75 2484.89 2505.46
    31.0270 1.361484 20.65 2468.44 2505.67
    31.0310 1.361313 20.70 2476.33 2506.06
    31.0350 1.361142 20.67 2471.78 2506.62
    31.0390 1.360971 20.77 2489.56 2507.32
    31.0430 1.360800 20.75 2485.56 2508.14
    31.0470 1.360629 20.79 2492.78 2509.10
    31.0510 1.360458 20.54 2448.44 2510.15
    31.0550 1.360287 20.66 2469.56 2511.28
    31.0590 1.360116 20.86 2503.89 2512.49
    31.0630 1.359945 20.63 2464.33 2513.77
    31.0670 1.359775 20.68 2472.44 2515.12
    31.0710 1.359604 20.83 2500.00 2516.55
    31.0750 1.359433 20.87 2505.67 2518.10
    31.0790 1.359262 20.66 2468.67 2519.77
    31.0830 1.359092 20.89 2510.22 2521.59
    31.0870 1.358921 20.75 2486.00 2523.54
    31.0910 1.358751 20.72 2480.56 2525.71
    31.0950 1.358580 20.74 2482.67 2528.15
    31.0990 1.358410 20.76 2487.00 2530.80
    31.1030 1.358239 20.90 2511.67 2533.72
    31.1070 1.358069 20.69 2475.22 2536.92
    31.1110 1.357899 20.80 2493.78 2540.44
    31.1150 1.357728 20.82 2497.33 2544.13
    31.1190 1.357558 20.79 2493.00 2548.22
    31.1230 1.357388 20.83 2499.11 2552.61
    31.1270 1.357218 21.00 2529.11 2557.20
    31.1310 1.357048 20.89 2509.78 2562.12
    31.1350 1.356878 20.69 2475.33 2567.27
    31.1390 1.356708 20.84 2500.89 2572.65
    31.1430 1.356538 20.75 2485.44 2578.22
    31.1470 1.356368 20.81 2495.44 2583.99
    31.1510 1.356198 20.88 2508.56 2589.84
    31.1550 1.356028 21.02 2533.33 2595.77
    31.1590 1.355859 21.05 2538.44 2601.74
    31.1630 1.355689 20.83 2499.11 2607.70
    31.1670 1.355519 20.15 2498.80 2613.58
    31.1710 1.355350 20.97 2524.22 2619.33
    31.1750 1.355180 20.69 2475.56 2625.01
    31.1790 1.355010 21.04 2537.33 2630.30
    31.1830 1.354841 21.02 2533.11 2635.24
    31.1870 1.354671 20.87 2506.33 2639.77
    31.1910 1.354502 21.01 2531.89 2643.78
    31.1950 1.354333 20.85 2502.44 2647.21
    31.1990 1.354163 20.69 2474.00 2649.97
    31.2030 1.353994 20.87 2506.44 2652.01
    31.2070 1.353825 20.82 2498.33 2653.29
    31.2110 1.353656 21.06 2540.56 2653.73
    31.2150 1.353487 20.86 2505.00 2653.37
    31.2190 1.353317 21.03 2533.89 2652.13
    31.2230 1.353148 20.92 2514.78 2650.07
    31.2270 1.352979 20.80 2494.22 2647.22
    31.2310 1.352810 20.85 2502.22 2643.63
    31.2350 1.352641 20.76 2487.33 2639.37
    31.2390 1.352472 20.19 2506.90 2634.51
    31.2430 1.352304 20.81 2495.00 2629.09
    31.2470 1.352135 20.77 2488.22 2623.31
    31.2510 1.351966 20.83 2499.44 2617.22
    31.2550 1.351797 21.03 2534.56 2610.85
    31.2590 1.351629 20.90 2512.33 2604.33
    31.2630 1.351460 20.91 2513.56 2597.75
    31.2670 1.351292 20.84 2501.78 2591.17
    31.2710 1.351123 20.69 2475.00 2584.68
    31.2750 1.350955 20.86 2504.89 2578.31
    31.2790 1.350786 21.02 2533.56 2572.10
    31.2830 1.350618 20.92 2514.89 2566.13
    31.2870 1.350449 20.93 2517.56 2560.36
    31.2910 1.350281 20.88 2508.67 2554.83
    31.2950 1.350113 20.26 2517.90 2549.55
    31.2990 1.349944 20.74 2483.56 2544.54
    31.3030 1.349776 20.85 2503.33 2539.80
    31.3070 1.349608 21.54 2480.88 2535.35
    31.3110 1.349440 21.83 2531.00 2531.28
    31.3150 1.349272 21.81 2527.75 2527.44
    31.3190 1.349104 20.19 2505.40 2523.96
    31.3230 1.348936 21.60 2491.00 2520.82
    31.3270 1.348768 21.67 2504.12 2517.99
    31.3310 1.348600 21.73 2513.62 2515.53
    31.3350 1.348432 21.48 2471.25 2513.44
    31.3390 1.348264 21.57 2485.88 2511.73
    31.3430 1.348097 21.46 2467.38 2510.33
    31.3470 1.347929 21.52 2477.38 2509.35
    31.3510 1.347761 21.57 2485.62 2508.73
    31.3550 1.347594 21.52 2477.12 2508.44
    31.3590 1.347426 21.46 2467.38 2508.46
    31.3630 1.347259 21.58 2487.38 2508.78
    31.3670 1.347091 21.71 2510.00 2509.37
    31.3710 1.346924 21.52 2476.88 2510.20
    31.3750 1.346756 21.53 2479.75 2511.23
    31.3790 1.346589 20.51 2443.22 2512.44
    31.3830 1.346422 20.74 2484.22 2513.80
    31.3870 1.346254 20.57 2454.33 2515.28
    31.3910 1.346087 20.75 2486.00 2516.85
    31.3950 1.345920 20.73 2481.78 2518.47
    31.3990 1.345753 20.71 2477.67 2520.12
    31.4030 1.345586 20.66 2469.22 2521.78
    31.4070 1.345419 20.89 2509.67 2523.49
    31.4110 1.345252 20.74 2484.00 2525.12
    31.4150 1.345085 20.68 2473.56 2526.73
    31.4190 1.344918 20.80 2493.33 2528.38
    31.4230 1.344751 20.70 2476.44 2529.85
    31.4270 1.344584 20.71 2478.44 2531.42
    31.4310 1.344417 20.72 2480.33 2532.98
    31.4350 1.344250 20.78 2489.78 2534.61
    31.4390 1.344084 20.68 2472.22 2536.30
    31.4430 1.343917 20.82 2497.67 2538.08
    31.4470 1.343750 20.74 2483.89 2539.96
    31.4510 1.343584 20.87 2506.22 2541.95
    31.4550 1.343417 20.69 2474.44 2544.05
    31.4590 1.343251 20.78 2490.67 2546.24
    31.4630 1.343084 20.75 2484.89 2548.51
    31.4670 1.342918 20.95 2520.89 2550.82
    31.4710 1.342751 20.72 2479.44 2553.11
    31.4750 1.342585 20.78 2490.44 2555.32
    31.4790 1.342419 20.88 2509.00 2557.38
    31.4830 1.342253 21.06 2539.89 2559.21
    31.4870 1.342086 20.97 2523.89 2560.73
    31.4910 1.341920 21.01 2531.00 2561.95
    31.4950 1.341754 20.94 2519.00 2562.66
    31.4990 1.341588 20.88 2507.56 2562.85
    31.5030 1.341422 21.04 2537.00 2562.40
    31.5070 1.341256 20.91 2513.44 2561.34
    31.5110 1.341090 21.06 2540.56 2559.74
    31.5150 1.340924 21.01 2530.56 2557.49
    31.5190 1.340758 21.23 2569.33 2554.56
    31.5230 1.340593 21.28 2578.78 2551.22
    31.5270 1.340427 20.88 2508.22 2547.45
    31.5310 1.340261 20.75 2485.89 2543.29
    31.5350 1.340095 20.89 2509.33 2538.75
    31.5390 1.339930 21.01 2530.33 2534.09
    31.5430 1.339764 20.91 2514.33 2529.27
    31.5470 1.339598 20.71 2477.78 2524.37
    31.5510 1.339433 20.62 2462.67 2519.43
    31.5550 1.339267 20.66 2469.89 2514.51
    31.5590 1.339102 20.65 2467.11 2509.65
    31.5630 1.338937 20.57 2453.89 2504.90
    31.5670 1.338771 20.71 2478.33 2500.28
    31.5710 1.338606 20.82 2498.11 2495.83
    31.5750 1.338441 20.70 2476.78 2491.52
    31.5790 1.338275 20.87 2506.00 2487.53
    31.5830 1.338110 20.55 2450.56 2483.67
    31.5870 1.337945 20.73 2481.78 2480.02
    31.5910 1.337780 20.70 2476.89 2476.58
    31.5950 1.337615 20.17 2503.10 2473.42
    31.5990 1.337450 20.73 2481.89 2470.39
    31.6030 1.337285 20.10 2489.80 2467.60
    31.6070 1.337120 21.48 2471.12 2464.92
    31.6110 1.336955 21.64 2499.00 2462.40
    31.6150 1.336790 21.71 2509.50 2460.04
    31.6190 1.336626 22.05 2569.25 2457.80
    31.6230 1.336461 21.80 2525.38 2455.68
    31.6270 1.336296 21.52 2478.00 2453.68
    31.6310 1.336131 21.66 2500.75 2451.81
    31.6350 1.335967 20.84 2501.00 2450.07
    31.6390 1.335802 21.36 2450.00 2448.46
    31.6430 1.335638 20.72 2480.44 2446.98
    31.6470 1.335473 21.19 2420.62 2445.67
    31.6510 1.335309 21.44 2462.88 2444.50
    31.6550 1.335144 21.21 2423.62 2443.58
    31.6590 1.334980 21.31 2441.38 2442.77
    31.6630 1.334816 21.58 2487.50 2442.15
    31.6670 1.334651 21.55 2481.75 2441.71
    31.6710 1.334487 21.33 2445.38 2441.47
    31.6750 1.334323 21.52 2477.75 2441.41
    31.6790 1.334159 21.42 2460.25 2441.55
    31.6830 1.333995 21.29 2437.38 2441.87
    31.6870 1.333830 21.39 2454.38 2442.37
    31.6910 1.333666 21.49 2472.38 2442.99
    31.6950 1.333503 21.29 2438.12 2443.83
    31.6990 1.333338 21.11 2406.12 2444.80
    31.7030 1.333175 21.39 2454.62 2445.96
    31.7070 1.333011 21.27 2433.50 2447.15
    31.7110 1.332847 21.32 2443.62 2448.41
    31.7150 1.332683 21.18 2418.00 2449.71
    31.7190 1.332519 21.35 2448.25 2451.04
    31.7230 1.332356 21.32 2442.12 2452.30
    31.7270 1.332192 21.33 2445.12 2453.48
    31.7310 1.332028 21.40 2457.50 2454.56
    31.7350 1.331865 20.73 2482.11 2455.47
    31.7390 1.331701 21.44 2464.00 2456.17
    31.7430 1.331538 21.42 2459.62 2456.68
    31.7470 1.331374 21.47 2468.50 2456.96
    31.7510 1.331211 21.58 2488.25 2457.03
    31.7550 1.331048 21.34 2446.62 2456.81
    31.7590 1.330884 21.73 2513.12 2456.35
    31.7630 1.330721 21.57 2486.12 2455.67
    31.7670 1.330558 21.77 2520.50 2454.80
    31.7710 1.330394 21.56 2484.88 2453.77
    31.7750 1.330231 21.56 2484.00 2452.63
    31.7790 1.330068 21.40 2457.12 2451.41
    31.7830 1.329905 21.58 2488.38 2450.16
    31.7870 1.329742 21.52 2477.12 2448.95
    31.7910 1.329579 21.49 2471.38 2447.75
    31.7950 1.329416 21.64 2499.00 2446.65
    31.7990 1.329253 21.46 2467.75 2445.69
    31.8030 1.329090 21.59 2489.25 2444.91
    31.8070 1.328927 21.43 2461.50 2444.27
    31.8110 1.328765 21.54 2480.75 2443.85
    31.8150 1.328602 21.31 2441.00 2443.71
    31.8190 1.328439 21.54 2480.00 2443.78
    31.8230 1.328277 21.48 2471.00 2444.15
    31.8270 1.328114 21.33 2445.00 2444.80
    31.8310 1.327951 21.18 2418.50 2445.76
    31.8350 1.327789 21.34 2446.38 2447.07
    31.8390 1.327626 21.52 2478.25 2448.69
    31.8430 1.327464 21.59 2490.25 2450.70
    31.8470 1.327301 21.55 2481.88 2453.00
    31.8510 1.327139 21.60 2490.62 2455.63
    31.8550 1.326977 21.41 2458.12 2458.60
    31.8590 1.326814 21.36 2450.50 2461.88
    31.8630 1.326652 21.47 2469.00 2465.49
    31.8670 1.326490 21.72 2511.88 2469.38
    31.8710 1.326328 21.59 2489.88 2473.54
    31.8750 1.326166 21.45 2466.00 2477.94
    31.8790 1.326004 21.38 2453.38 2482.57
    31.8830 1.325842 21.48 2470.12 2487.26
    31.8870 1.325680 21.52 2478.00 2492.22
    31.8910 1.325518 21.39 2455.50 2497.29
    31.8950 1.325356 21.37 2450.88 2502.49
    31.8990 1.325194 21.50 2473.50 2507.76
    31.9030 1.325032 21.56 2485.12 2513.10
    31.9070 1.324870 21.61 2493.38 2518.47
    31.9110 1.324708 21.36 2450.12 2523.90
    31.9150 1.324547 21.53 2478.75 2529.30
    31.9190 1.324385 21.52 2476.62 2534.68
    31.9230 1.324223 21.46 2467.75 2540.03
    31.9270 1.324062 21.30 2439.62 2545.31
    31.9310 1.323900 21.61 2493.62 2550.47
    31.9350 1.323739 21.55 2482.38 2555.49
    31.9390 1.323577 21.41 2457.62 2560.24
    31.9430 1.323416 21.41 2457.88 2564.77
    31.9470 1.323254 21.27 2434.00 2568.96
    31.9510 1.323093 21.53 2479.00 2572.80
    31.9550 1.322932 21.40 2457.38 2576.14
    31.9590 1.322770 20.55 2449.44 2578.99
    31.9630 1.322609 21.37 2452.12 2581.31
    31.9670 1.322448 21.58 2488.38 2583.09
    31.9710 1.322287 21.12 2407.75 2584.33
    31.9750 1.322126 21.26 2433.25 2585.04
    31.9790 1.321965 21.30 2439.50 2585.25
    31.9830 1.321804 20.35 2414.67 2584.99
    31.9870 1.321643 20.48 2438.56 2584.30
    31.9910 1.321482 21.41 2458.25 2583.21
    31.9950 1.321321 21.50 2474.38 2581.73
    31.9990 1.321160 21.27 2435.00 2579.89
    32.0030 1.320999 21.50 2474.75 2577.69
    32.0070 1.320839 21.52 2476.75 2575.14
    32.0110 1.320678 21.59 2490.25 2572.23
    32.0150 1.320517 21.75 2516.38 2568.97
    32.0190 1.320356 21.75 2517.62 2565.34
    32.0230 1.320196 21.77 2520.50 2561.39
    32.0270 1.320035 21.76 2519.62 2557.10
    32.0310 1.319875 21.84 2532.12 2552.55
    32.0350 1.319714 21.76 2519.75 2547.78
    32.0390 1.319554 21.83 2530.88 2542.85
    32.0430 1.319393 21.63 2496.75 2537.83
    32.0470 1.319233 21.52 2476.75 2532.79
    32.0510 1.319073 21.52 2477.25 2527.82
    32.0550 1.318912 21.43 2462.12 2522.98
    32.0590 1.318752 21.55 2482.12 2518.35
    32.0630 1.318592 21.36 2450.25 2513.95
    32.0670 1.318432 21.37 2450.75 2509.89
    32.0710 1.318272 21.57 2486.38 2506.19
    32.0750 1.318112 21.43 2461.00 2502.83
    32.0790 1.317952 21.33 2444.88 2499.92
    32.0830 1.317791 21.26 2433.25 2497.43
    32.0870 1.317631 21.50 2473.88 2495.36
    32.0910 1.317472 21.37 2450.88 2493.70
    32.0950 1.317312 21.50 2473.88 2492.43
    32.0990 1.317152 21.32 2443.12 2491.52
    32.1030 1.316992 21.30 2438.62 2490.95
    32.1070 1.316832 21.30 2439.50 2490.67
    32.1110 1.316673 21.31 2440.75 2490.64
    32.1150 1.316513 21.41 2459.12 2490.80
    32.1190 1.316353 21.59 2488.88 2491.13
    32.1230 1.316194 21.40 2456.62 2491.55
    32.1270 1.316034 21.50 2474.38 2492.04
    32.1310 1.315875 21.67 2503.50 2492.52
    32.1350 1.315715 21.31 2440.75 2493.02
    32.1390 1.315556 21.41 2458.12 2493.49
[truncated: 184,735 more chars]
