# Supplementary material for: Origin of phase relative stability and phase transformation in an S-ibu­pro­fen–nicotinamide cocrystal
Source: Acta Crystallogr C Struct Chem. 2025 Oct 21;81(Pt 11):658–65. doi: 10.1107/S2053229625008952 (PMC12587321; doi:10.1107/S2053229625008952)
Supplement: Supplementary file 2 [file c-81-00658-Isup2.hkl]

data_I

loop_
 _refln_index_h
 _refln_index_k
 _refln_index_l
 _refln_F_squared_calc
 _refln_F_squared_meas
 _refln_F_squared_sigma
 _refln_observed_status
 _refln_d_spacing
2 0 0 0.00 5.30 5.09 < 13.979237
3 0 0 389.31 377.43 8.11 o 9.319491
4 0 0 793.70 710.96 14.71 o 6.989618
0 0 1 970.67 937.56 19.41 o 6.014231
-1 0 1 2802.42 3055.13 62.12 o 5.946428
1 0 1 690.49 845.36 17.77 o 5.815230
-2 0 1 2.22 2.78 3.73 < 5.636759
5 0 0 155.20 366.05 10.61 o 5.591695
1 -1 0 3213.96 3677.42 74.23 o 5.425090
1 1 0 3213.96 3677.42 74.25 o 5.425090
2 0 1 4992.96 5782.39 116.72 o 5.418947
-3 0 1 3944.72 4436.08 89.96 o 5.183053
2 -1 0 3920.08 4263.49 86.16 o 5.142426
2 1 0 3920.08 4263.49 86.16 o 5.142426
3 0 1 10208.3 12805.2 258.66 o 4.932882
3 -1 0 71.64 222.82 8.87 o 4.755896
3 1 0 71.64 222.83 8.87 o 4.755896
-4 0 1 858.28 567.27 12.56 o 4.686303
6 0 0 1459.87 985.04 20.99 o 4.659746
4 0 1 3506.97 2744.48 56.58 o 4.441320
4 -1 0 171.60 130.18 4.65 o 4.336911
4 1 0 171.60 130.18 4.67 o 4.336911
-5 0 1 807.60 844.36 22.03 o 4.210653
0 -1 1 519.77 577.25 12.84 o 4.070821
0 1 1 519.77 577.24 12.83 o 4.070821
-1 -1 1 233.85 201.47 4.66 o 4.049601
-1 1 1 233.85 201.47 4.67 o 4.049601
1 1 1 287.09 213.96 4.39 o 4.007419
1 -1 1 287.09 213.96 4.39 o 4.007419
7 0 0 444.92 308.99 6.31 o 3.994067
5 0 1 6753.67 4644.26 94.80 o 3.988682
-2 1 1 1186.47 633.17 13.23 o 3.947577
-2 -1 1 1186.47 633.17 13.23 o 3.947577
5 1 0 1060.90 636.02 13.22 o 3.932003
5 -1 0 1060.90 636.02 13.23 o 3.932003
2 -1 1 2172.92 2107.13 43.45 o 3.870509
2 1 1 2172.92 2107.12 43.46 o 3.870509
-6 0 1 969.52 953.14 19.43 o 3.784245
-3 -1 1 3001.82 2932.03 59.79 o 3.781745
-3 1 1 3001.82 2932.03 59.78 o 3.781745
3 1 1 1902.91 1966.01 40.93 o 3.681208
3 -1 1 1902.91 1966.00 40.95 o 3.681208
6 0 1 53.06 53.90 1.10 o 3.590421
-4 1 1 5749.69 4327.07 87.84 o 3.575258
-4 -1 1 5749.69 4327.07 87.85 o 3.575258
6 1 0 826.29 604.97 12.30 o 3.563423
6 -1 0 826.29 604.97 12.30 o 3.563423
8 0 0 420.81 294.38 9.06 o 3.494809
4 -1 1 595.15 476.53 11.67 o 3.462840
4 1 1 595.15 476.53 11.68 o 3.462840
-7 0 1 1678.13 1370.51 33.40 o 3.413633
-5 1 1 3218.89 2141.61 44.72 o 3.350114
-5 -1 1 3218.90 2141.61 44.72 o 3.350114
7 0 1 2055.14 2620.05 53.48 o 3.247011
7 1 0 917.39 1179.68 24.06 o 3.237898
7 -1 0 917.39 1179.68 24.05 o 3.237898
5 1 1 1693.04 2176.43 44.38 o 3.235026
5 -1 1 1693.04 2176.43 44.39 o 3.235026
-6 -1 1 2133.12 1183.29 25.57 o 3.123053
-6 1 1 2133.12 1183.29 25.56 o 3.123053
9 0 0 298.75 169.45 3.68 o 3.106497
-8 0 1 87.99 38.37 1.00 o 3.095517
6 -1 1 790.92 858.85 18.14 o 3.011412
6 1 1 790.92 858.85 18.14 o 3.011412
-1 0 2 1517.97 1632.87 34.49 o 3.007267
0 0 2 1446.30 1555.78 32.86 o 3.007115
-2 0 2 0.58 0.46 0.01 o 2.973214
1 0 2 44.14 35.12 0.87 o 2.972774
8 -1 0 705.37 538.61 13.79 o 2.954328
8 1 0 705.37 538.61 13.79 o 2.954328
8 0 1 193.03 147.34 3.76 o 2.952903
-3 0 2 40.74 28.50 0.64 o 2.908302
2 0 2 2048.30 1433.85 32.36 o 2.907615
-7 -1 1 453.47 318.09 7.18 o 2.904800
-7 1 1 453.47 318.09 7.18 o 2.904800
-9 0 1 24.61 10.81 0.51 o 2.823205
-4 0 2 724.13 334.78 14.89 o 2.818380
3 0 2 207.52 95.74 4.23 o 2.817505
7 1 1 121.99 43.76 2.44 o 2.800047
7 -1 1 121.99 43.76 2.44 o 2.800047
10 0 0 107.77 26.43 2.11 o 2.795847
0 2 0 865.75 558.69 16.77 o 2.765100
0 -2 0 865.75 558.69 16.77 o 2.765100
1 -2 0 390.58 228.35 6.98 o 2.751676
1 2 0 390.58 228.35 6.98 o 2.751676
2 -2 0 381.88 307.44 6.67 o 2.712545
2 2 0 381.88 307.44 6.66 o 2.712545
-5 0 2 774.64 629.36 13.64 o 2.710474
4 0 2 1056.82 861.12 18.65 o 2.709474
9 -1 0 417.77 342.34 7.41 o 2.708434
9 1 0 417.77 342.34 7.40 o 2.708434
-8 1 1 498.39 421.24 9.08 o 2.701148
-8 -1 1 498.39 421.24 9.08 o 2.701148
9 0 1 20.82 17.67 0.38 o 2.700956
3 2 0 720.01 467.31 10.21 o 2.650881
3 -2 0 720.01 467.31 10.21 o 2.650881
-1 1 2 790.95 578.02 12.25 o 2.641913
-1 -1 2 790.96 578.02 12.26 o 2.641913
0 -1 2 267.80 195.70 4.15 o 2.641810
0 1 2 267.79 195.70 4.15 o 2.641810
-2 1 2 27.82 24.70 0.52 o 2.618735
-2 -1 2 27.82 24.70 0.52 o 2.618735
1 1 2 1948.77 1728.34 36.00 o 2.618434
1 -1 2 1948.77 1728.34 35.99 o 2.618434
8 -1 1 609.33 583.08 12.22 o 2.604825
8 1 1 609.33 583.08 12.22 o 2.604825
-6 0 2 320.94 277.92 5.91 o 2.591527
5 0 2 47.19 40.37 0.86 o 2.590458
-10 0 1 62.65 52.95 1.14 o 2.589559
-3 -1 2 878.12 837.28 18.52 o 2.574056
-3 1 2 878.12 837.28 18.51 o 2.574056
2 -1 2 104.42 99.16 2.19 o 2.573580
2 1 2 104.42 99.16 2.20 o 2.573580
4 -2 0 178.69 166.52 3.71 o 2.571213
4 2 0 178.69 166.52 3.70 o 2.571213
11 0 0 364.35 200.36 5.32 o 2.541679
-9 -1 1 36.37 20.47 0.43 o 2.514496
-9 1 1 36.37 20.47 0.44 o 2.514496
0 -2 1 569.70 311.73 6.61 o 2.512296
0 2 1 569.70 311.73 6.60 o 2.512296
-4 1 2 803.73 435.40 9.22 o 2.511084
-4 -1 2 803.73 435.40 9.23 o 2.511084
3 1 2 637.31 344.31 7.29 o 2.510465
3 -1 2 637.31 344.31 7.29 o 2.510465
-1 -2 1 605.06 334.76 7.06 o 2.507284
-1 2 1 605.06 334.76 7.06 o 2.507284
1 -2 1 436.98 254.30 5.31 o 2.497175
1 2 1 436.98 254.30 5.31 o 2.497175
10 1 0 739.59 418.42 8.74 o 2.495108
10 -1 0 739.59 418.42 8.74 o 2.495108
10 0 1 121.52 69.17 1.44 o 2.484297
-2 -2 1 59.79 33.61 0.70 o 2.482496
-2 2 1 59.79 33.61 0.70 o 2.482496
5 2 0 427.79 244.43 5.10 o 2.478608
5 -2 0 427.79 244.43 5.10 o 2.478608
-7 0 2 582.47 342.82 7.20 o 2.467531
6 0 2 6061.44 3606.98 75.71 o 2.466441
2 2 1 60.86 36.83 0.77 o 2.462985
2 -2 1 60.86 36.83 0.77 o 2.462985
-3 2 1 147.98 93.16 2.00 o 2.439637
-3 -2 1 147.98 93.16 2.00 o 2.439637
-5 -1 2 408.49 292.41 6.36 o 2.433862
-5 1 2 408.49 292.40 6.36 o 2.433862
4 -1 2 677.60 497.03 10.79 o 2.433137
4 1 2 677.60 497.03 10.79 o 2.433137
9 1 1 1252.37 1089.52 23.46 o 2.426964
9 -1 1 1252.37 1089.52 23.45 o 2.426964
3 -2 1 107.74 97.61 2.19 o 2.412006
3 2 1 107.74 97.61 2.19 o 2.412006
-11 0 1 131.73 47.41 1.68 o 2.388108
-4 2 1 494.93 161.89 6.14 o 2.381455
-4 -2 1 494.93 161.89 6.15 o 2.381455
6 2 0 230.28 75.56 2.81 o 2.377948
6 -2 0 230.28 75.56 2.81 o 2.377948
4 -2 1 332.80 228.63 5.33 o 2.347344
4 2 1 332.80 228.63 5.33 o 2.347344
-6 1 2 573.83 394.98 9.21 o 2.346644
-6 -1 2 573.83 394.98 9.21 o 2.346644
5 1 2 39.07 26.72 0.62 o 2.345850
5 -1 2 39.07 26.72 0.62 o 2.345850
-10 1 1 101.91 69.47 1.62 o 2.345183
-10 -1 1 101.91 69.47 1.62 o 2.345183
-8 0 2 772.58 517.71 12.06 o 2.343152
7 0 2 290.29 192.03 4.48 o 2.342074
12 0 0 39.87 28.18 0.61 o 2.329873
-5 -2 1 1406.86 821.67 18.37 o 2.311288
-5 2 1 1406.86 821.67 18.36 o 2.311288
11 1 0 515.83 304.06 6.79 o 2.309442
11 -1 0 515.83 304.06 6.79 o 2.309442
11 0 1 630.32 418.46 9.08 o 2.296942
7 2 0 1125.78 1318.32 27.84 o 2.273450
7 -2 0 1125.78 1318.32 27.83 o 2.273450
5 -2 1 421.87 496.24 10.47 o 2.272455
5 2 1 421.87 496.24 10.47 o 2.272455
10 1 1 744.60 934.21 19.67 o 2.266142
10 -1 1 744.60 934.21 19.68 o 2.266142
-7 -1 2 43.16 63.62 1.34 o 2.253395
-7 1 2 43.16 63.62 1.33 o 2.253395
6 -1 2 384.95 562.35 11.83 o 2.252564
6 1 2 384.96 562.35 11.83 o 2.252564
-6 2 1 513.49 606.89 12.78 o 2.232604
-6 -2 1 513.49 606.89 12.79 o 2.232604
-9 0 2 240.77 286.62 6.02 o 2.221700
8 0 2 2836.29 3368.67 70.75 o 2.220660
-12 0 1 200.02 226.15 4.71 o 2.213369
-11 1 1 1583.58 1756.96 36.79 o 2.192423
-11 -1 1 1583.58 1756.96 36.78 o 2.192423
6 -2 1 197.82 217.68 4.55 o 2.190730
6 2 1 197.82 217.68 4.56 o 2.190730
8 -2 0 1239.85 1222.43 25.33 o 2.168455
8 2 0 1239.85 1222.43 25.32 o 2.168455
-8 1 2 561.11 561.19 11.65 o 2.157482
-8 -1 2 561.11 561.19 11.65 o 2.157482
7 1 2 1021.75 1021.85 21.22 o 2.156641
7 -1 2 1021.75 1021.84 21.21 o 2.156641
13 0 0 151.98 152.92 3.18 o 2.150652
-7 -2 1 206.89 208.27 4.33 o 2.148642
-7 2 1 206.89 208.27 4.34 o 2.148642
12 -1 0 158.02 158.65 3.30 o 2.147103
12 1 0 158.02 158.65 3.30 o 2.147103
12 0 1 1079.92 1209.84 25.36 o 2.133905
11 1 1 1170.90 1458.51 30.80 o 2.121248
11 -1 1 1170.90 1458.51 30.80 o 2.121248
-10 0 2 428.28 536.61 11.42 o 2.105327
7 2 1 700.07 877.14 18.68 o 2.105193
7 -2 1 700.07 877.14 18.68 o 2.105193
9 0 2 357.71 454.08 9.67 o 2.104337
9 -2 0 858.22 522.69 10.76 o 2.065417
9 2 0 858.23 522.69 10.77 o 2.065417
-8 -2 1 734.43 449.01 9.24 o 2.062180
-8 2 1 734.43 449.01 9.24 o 2.062180
-9 -1 2 1796.27 1099.66 22.61 o 2.061558
-9 1 2 1796.27 1099.66 22.60 o 2.061558
-13 0 1 540.49 331.25 6.80 o 2.060825
8 -1 2 1055.97 647.17 13.31 o 2.060727
8 1 2 1055.98 647.17 13.30 o 2.060727
-12 -1 1 1684.35 1039.82 21.33 o 2.054897
-12 1 1 1684.35 1039.82 21.34 o 2.054897
-1 2 2 970.75 683.82 14.18 o 2.035458
-1 -2 2 970.75 683.82 14.18 o 2.035458
0 -2 2 346.23 243.89 5.06 o 2.035411
0 2 2 346.23 243.89 5.06 o 2.035411
-2 -2 2 78.07 72.28 1.50 o 2.024801
-2 2 2 78.07 72.28 1.50 o 2.024801
1 -2 2 564.30 524.22 10.84 o 2.024662
1 2 2 564.30 524.22 10.84 o 2.024662
8 -2 1 462.93 478.15 9.84 o 2.018350
8 2 1 462.93 478.15 9.85 o 2.018350
-1 0 3 1003.25 1202.66 24.68 o 2.007393
0 0 3 1.36 1.63 0.03 o 2.004744
13 -1 0 117.60 140.80 2.90 o 2.004415
13 1 0 117.60 140.80 2.89 o 2.004415
-3 -2 2 889.44 1063.46 21.83 o 2.003934
-3 2 2 889.44 1063.46 21.83 o 2.003934
2 -2 2 344.15 410.17 8.42 o 2.003710
2 2 2 344.15 410.17 8.42 o 2.003710
-2 0 3 1502.83 1710.82 35.12 o 1.999744
14 0 0 804.54 855.72 17.58 o 1.997034
-11 0 2 52.49 53.50 1.10 o 1.995272
10 0 2 319.92 315.84 6.49 o 1.994341
1 0 3 62.54 57.39 1.18 o 1.991916
13 0 1 487.51 437.46 8.97 o 1.991113
12 -1 1 0.59 0.53 0.01 o 1.990837
12 1 1 0.59 0.53 0.01 o 1.990837
-3 0 3 516.33 457.68 9.36 o 1.982143
-9 -2 1 326.80 268.66 5.51 o 1.975444
-9 2 1 326.80 268.66 5.50 o 1.975444
-4 2 2 1097.38 895.57 18.38 o 1.973788
-4 -2 2 1097.38 895.57 18.38 o 1.973788
3 -2 2 295.49 240.67 4.94 o 1.973488
3 2 2 295.49 240.67 4.94 o 1.973488
2 0 3 1303.89 1042.78 21.44 o 1.969485
-10 1 2 1549.77 1231.77 25.33 o 1.967570
-10 -1 2 1549.78 1231.77 25.32 o 1.967570
9 1 2 739.21 586.98 12.07 o 1.966762
9 -1 2 739.21 586.98 12.06 o 1.966762
10 -2 0 354.07 280.89 5.78 o 1.966002
10 2 0 354.07 280.89 5.78 o 1.966002
-4 0 3 783.92 655.89 13.51 o 1.955363
3 0 3 204.13 226.10 4.70 o 1.938410
-5 2 2 707.29 822.64 17.14 o 1.935619
-5 -2 2 707.29 822.64 17.14 o 1.935619
4 -2 2 54.50 63.55 1.32 o 1.935254
4 2 2 54.50 63.55 1.32 o 1.935254
9 2 1 169.17 199.50 4.17 o 1.932144
9 -2 1 169.17 199.50 4.16 o 1.932144
-13 -1 1 228.95 270.47 5.65 o 1.931099
-13 1 1 228.95 270.47 5.65 o 1.931099
-14 0 1 3369.00 3987.65 83.40 o 1.926799
-5 0 3 479.05 565.60 11.84 o 1.920514
4 0 3 423.89 416.52 8.71 o 1.899926
-12 0 2 6.22 5.63 0.12 o 1.892122
11 0 2 47.07 41.87 0.87 o 1.891253
-6 2 2 393.35 347.87 7.25 o 1.890872
-6 -2 2 393.35 347.87 7.25 o 1.890872
5 -2 2 383.79 337.52 7.03 o 1.890457
5 2 2 383.79 337.52 7.03 o 1.890457
-10 -2 1 1370.17 1198.56 24.94 o 1.890108
-10 2 1 1370.17 1198.56 24.96 o 1.890108
-1 1 3 570.08 480.14 9.98 o 1.886928
-1 -1 3 570.08 480.14 9.99 o 1.886928
0 -1 3 2.24 1.88 0.04 o 1.884727
0 1 3 2.24 1.88 0.04 o 1.884727
-2 1 3 281.86 238.06 4.94 o 1.880570
-2 -1 3 281.86 238.06 4.93 o 1.880570
-6 0 3 95.66 80.66 1.67 o 1.878920
14 -1 0 181.45 153.13 3.18 o 1.878316
14 1 0 181.45 153.13 3.18 o 1.878316
-11 1 2 202.49 171.99 3.57 o 1.876850
-11 -1 2 202.48 171.99 3.57 o 1.876850
10 1 2 62.65 53.40 1.11 o 1.876075
10 -1 2 62.65 53.40 1.11 o 1.876075
1 1 3 663.78 573.70 11.89 o 1.874056
1 -1 3 663.78 573.70 11.89 o 1.874056
13 -1 1 63.07 54.85 1.14 o 1.873387
13 1 1 63.07 54.85 1.14 o 1.873387
11 -2 0 331.03 288.93 6.00 o 1.871247
11 2 0 331.03 288.93 6.00 o 1.871247
-3 -1 3 1020.23 856.45 17.88 o 1.865910
-3 1 3 1020.23 856.45 17.88 o 1.865910
14 0 1 295.98 248.18 5.18 o 1.865259
15 0 0 46.26 38.47 0.81 o 1.863898
5 0 3 733.88 639.03 13.42 o 1.855420
2 -1 3 86.45 75.44 1.59 o 1.855340
2 1 3 86.45 75.44 1.58 o 1.855340
10 -2 1 746.73 698.09 14.71 o 1.847989
10 2 1 746.72 698.09 14.72 o 1.847989
-4 1 3 91.27 83.74 1.77 o 1.843519
-4 -1 3 91.27 83.74 1.77 o 1.843519
-7 -2 2 396.28 360.35 7.62 o 1.841057
-7 2 2 396.28 360.35 7.62 o 1.841057
6 2 2 235.79 215.38 4.56 o 1.840604
6 -2 2 235.79 215.38 4.55 o 1.840604
1 3 0 412.19 381.29 8.05 o 1.839406
1 -3 0 412.19 381.29 8.06 o 1.839406
-7 0 3 106.65 98.27 2.06 o 1.831999
3 -1 3 47.16 43.80 0.92 o 1.829291
3 1 3 47.16 43.80 0.92 o 1.829291
2 -3 0 972.85 918.13 19.23 o 1.827579
2 3 0 972.84 918.13 19.23 o 1.827579
-14 -1 1 556.16 543.88 11.39 o 1.819523
-14 1 1 556.16 543.88 11.38 o 1.819523
-5 1 3 1036.44 1067.31 22.35 o 1.814228
-5 -1 3 1036.44 1067.31 22.34 o 1.814228
3 3 0 740.17 852.94 17.74 o 1.808363
3 -3 0 740.17 852.94 17.75 o 1.808363
-15 0 1 360.18 415.06 8.65 o 1.808313
-11 2 1 247.10 291.08 6.05 o 1.807353
-11 -2 1 247.10 291.08 6.05 o 1.807353
6 0 3 375.37 456.59 9.50 o 1.806316
4 -1 3 608.30 806.28 16.74 o 1.796842
4 1 3 608.29 806.28 16.74 o 1.796842
-13 0 2 10.00 13.30 0.28 o 1.796019
12 0 2 40.63 54.30 1.13 o 1.795210
-12 -1 2 420.19 572.44 11.95 o 1.790237
-12 1 2 420.19 572.44 11.95 o 1.790237
11 -1 2 83.97 113.31 2.36 o 1.789500
11 1 2 83.97 113.31 2.37 o 1.789500
-8 2 2 1072.85 1382.74 28.95 o 1.787629
-8 -2 2 1072.85 1382.74 28.97 o 1.787629
7 2 2 43.41 54.94 1.15 o 1.787151
7 -2 2 43.41 54.94 1.15 o 1.787151
4 -3 0 256.50 288.64 6.06 o 1.782452
4 3 0 256.50 288.64 6.06 o 1.782452
12 2 0 366.05 408.25 8.58 o 1.781712
12 -2 0 366.05 408.25 8.59 o 1.781712
-8 0 3 158.39 176.01 3.70 o 1.781154
-6 -1 3 79.43 86.38 1.82 o 1.779042
-6 1 3 79.43 86.38 1.81 o 1.779042
14 1 1 153.87 131.99 2.79 o 1.767434
14 -1 1 153.87 131.99 2.79 o 1.767434
11 2 1 582.33 497.76 10.50 o 1.766854
11 -2 1 582.33 497.76 10.51 o 1.766854
15 1 0 26.08 22.22 0.47 o 1.766275
15 -1 0 26.08 22.22 0.47 o 1.766275
0 -3 1 1133.99 946.55 20.04 o 1.762470
0 3 1 1133.99 946.55 20.03 o 1.762470
-1 -3 1 15.81 13.00 0.28 o 1.760736
-1 3 1 15.81 13.00 0.28 o 1.760736
5 1 3 35.99 29.30 0.62 o 1.759056
5 -1 3 35.99 29.30 0.62 o 1.759056
1 3 1 103.40 84.07 1.79 o 1.757225
1 -3 1 103.40 84.07 1.79 o 1.757225
7 0 3 2961.62 2424.29 51.59 o 1.753970
15 0 1 0.44 0.36 0.01 o 1.753663
-2 3 1 205.17 169.50 3.61 o 1.752087
-2 -3 1 205.17 169.49 3.61 o 1.752087
5 3 0 134.99 112.73 2.40 o 1.750719
5 -3 0 134.98 112.73 2.40 o 1.750719
16 0 0 32.91 28.18 0.60 o 1.747405
2 3 1 375.74 325.01 6.93 o 1.745187
2 -3 1 375.74 325.01 6.93 o 1.745187
-7 1 3 54.83 45.80 0.99 o 1.739060
-7 -1 3 54.83 45.80 0.99 o 1.739060
-3 -3 1 35.74 31.36 0.68 o 1.736822
-3 3 1 35.74 31.36 0.68 o 1.736822
-9 2 2 326.80 334.89 7.26 o 1.731913
-9 -2 2 326.80 334.89 7.26 o 1.731913
8 -2 2 124.30 127.39 2.76 o 1.731420
8 2 2 124.30 127.39 2.77 o 1.731420
-12 -2 1 349.81 345.44 7.56 o 1.727958
-12 2 1 349.81 345.44 7.56 o 1.727958
-9 0 3 97.45 96.05 2.11 o 1.727684
3 3 1 383.91 377.86 8.28 o 1.726768
3 -3 1 383.91 377.86 8.28 o 1.726768
-15 -1 1 290.62 284.90 6.27 o 1.718760
-15 1 1 290.62 284.90 6.27 o 1.718760
6 1 3 541.32 520.72 11.49 o 1.717044
6 -1 3 541.32 520.72 11.48 o 1.717044
-4 3 1 225.80 215.02 4.74 o 1.715454
-4 -3 1 225.80 215.02 4.74 o 1.715454
6 3 0 128.97 121.28 2.69 o 1.714142
6 -3 0 128.97 121.28 2.68 o 1.714142
-13 -1 2 151.14 130.74 2.93 o 1.708193
-13 1 2 151.14 130.74 2.94 o 1.708193
12 -1 2 340.75 292.48 6.59 o 1.707497
12 1 2 340.75 292.48 6.59 o 1.707497
-14 0 2 53.75 45.87 1.04 o 1.706817
13 0 2 1.87 1.59 0.04 o 1.706067
-16 0 1 99.88 85.44 1.95 o 1.702947
4 -3 1 77.58 66.60 1.52 o 1.702572
4 3 1 77.58 66.60 1.52 o 1.702572
8 0 3 672.82 576.44 13.29 o 1.699611
13 -2 0 70.08 56.15 1.31 o 1.697616
13 2 0 70.08 56.15 1.31 o 1.697616
-8 -1 3 278.24 206.72 4.92 o 1.695388
-8 1 3 278.24 206.72 4.91 o 1.695388
12 -2 1 55.80 41.66 0.97 o 1.689344
12 2 1 55.80 41.66 0.97 o 1.689344
-5 3 1 281.49 206.87 4.80 o 1.688662
-5 -3 1 281.49 206.87 4.80 o 1.688662
-10 2 2 38.24 27.55 0.63 o 1.675057
-10 -2 2 38.24 27.55 0.63 o 1.675057
9 2 2 366.27 263.27 6.00 o 1.674559
9 -2 2 366.27 263.26 5.99 o 1.674559
7 -3 0 140.94 100.62 2.29 o 1.673735
7 3 0 140.94 100.62 2.29 o 1.673735
5 3 1 568.22 404.86 9.23 o 1.673338
5 -3 1 568.22 404.86 9.23 o 1.673338
-10 0 3 81.90 57.81 1.32 o 1.672738
7 1 3 298.25 209.38 4.77 o 1.671895
7 -1 3 298.25 209.38 4.77 o 1.671895
15 -1 1 213.18 149.22 3.41 o 1.671629
15 1 1 213.18 149.22 3.40 o 1.671629
16 -1 0 1211.04 794.20 18.17 o 1.666206
16 1 0 1211.04 794.20 18.17 o 1.666206
-6 -3 1 227.78 156.35 3.52 o 1.657234
-6 3 1 227.78 156.35 3.52 o 1.657234
16 0 1 219.96 146.99 3.36 o 1.654143
-13 2 1 428.08 280.88 6.48 o 1.652381
-13 -2 1 428.08 280.88 6.48 o 1.652381
-9 1 3 294.37 190.99 4.48 o 1.649083
-9 -1 3 294.37 190.99 4.49 o 1.649083
17 0 0 1799.90 1037.62 25.03 o 1.644616
9 0 3 375.17 214.13 5.19 o 1.644294
6 -3 1 140.01 81.25 1.95 o 1.639889
6 3 1 140.01 81.25 1.94 o 1.639889
-14 1 2 38.00 24.71 0.57 o 1.630906
-14 -1 2 38.00 24.71 0.57 o 1.630906
8 -3 0 23.01 14.97 0.35 o 1.630483
8 3 0 23.01 14.97 0.35 o 1.630483
13 1 2 78.13 50.91 1.18 o 1.630253
13 -1 2 78.13 50.91 1.18 o 1.630253
-16 1 1 305.84 201.83 4.68 o 1.627530
-16 -1 1 305.84 201.83 4.68 o 1.627530
8 1 3 196.97 125.34 2.94 o 1.624616
8 -1 3 196.97 125.34 2.94 o 1.624616
-1 2 3 363.71 230.25 5.41 o 1.624454
-1 -2 3 363.71 230.25 5.41 o 1.624454
-15 0 2 66.98 42.18 1.00 o 1.624199
14 0 2 348.72 217.39 5.13 o 1.623505
0 -2 3 161.48 100.30 2.37 o 1.623049
0 2 3 161.48 100.31 2.37 o 1.623049
-7 -3 1 3.04 1.88 0.04 o 1.622010
-7 3 1 3.04 1.88 0.04 o 1.622010
-2 -2 3 527.56 330.79 7.79 o 1.620392
-2 2 3 527.56 330.79 7.80 o 1.620392
14 2 0 15.97 10.04 0.24 o 1.618949
14 -2 0 15.97 10.04 0.24 o 1.618949
-11 -2 2 114.88 72.01 1.70 o 1.618010
-11 2 2 114.88 72.01 1.69 o 1.618010
10 2 2 171.04 107.01 2.52 o 1.617513
10 -2 2 171.04 107.01 2.51 o 1.617513
-11 0 3 18.65 11.66 0.27 o 1.617283
1 -2 3 642.99 399.32 9.41 o 1.616219
1 2 3 642.99 399.32 9.41 o 1.616219
13 2 1 6.75 4.17 0.10 o 1.615790
13 -2 1 6.75 4.17 0.10 o 1.615790
-3 2 3 47.74 28.54 0.68 o 1.610985
-3 -2 3 47.74 28.54 0.68 o 1.610985
-17 0 1 4.10 2.47 0.06 o 1.608733
2 2 3 251.70 155.02 3.77 o 1.604167
2 -2 3 251.70 155.02 3.77 o 1.604167
7 3 1 598.53 366.75 9.00 o 1.603073
7 -3 1 598.53 366.75 9.00 o 1.603073
-10 1 3 188.45 117.08 2.90 o 1.601098
-10 -1 3 188.45 117.08 2.90 o 1.601098
-4 -2 3 659.11 378.30 9.91 o 1.596509
-4 2 3 659.11 378.30 9.91 o 1.596509
10 0 3 53.19 34.60 0.87 o 1.588892
3 2 3 175.33 116.97 2.95 o 1.587241
3 -2 3 175.33 116.98 2.95 o 1.587241
9 3 0 3.78 2.58 0.06 o 1.585299
9 -3 0 3.78 2.58 0.06 o 1.585299
16 1 1 36.32 25.00 0.62 o 1.584769
16 -1 1 36.32 25.00 0.62 o 1.584769
-8 3 1 78.39 54.38 1.35 o 1.583834
-8 -3 1 78.39 54.38 1.35 o 1.583834
-14 2 1 228.60 168.23 4.12 o 1.580847
-14 -2 1 228.60 168.23 4.12 o 1.580847
-5 -2 3 309.32 245.62 5.87 o 1.577371
-5 2 3 309.31 245.62 5.87 o 1.577371
17 1 0 114.56 93.21 2.21 o 1.576385
17 -1 0 114.56 93.21 2.21 o 1.576385
9 -1 3 139.09 114.49 2.71 o 1.576102
9 1 3 139.09 114.49 2.70 o 1.576102
-1 -3 2 40.77 35.92 0.83 o 1.571630
-1 3 2 40.77 35.92 0.83 o 1.571630
0 -3 2 181.89 160.25 3.71 o 1.571608
0 3 2 181.89 160.25 3.71 o 1.571608
-2 3 2 344.51 283.49 6.59 o 1.566709
-2 -3 2 344.51 283.50 6.58 o 1.566709
1 3 2 198.69 163.50 3.79 o 1.566644
1 -3 2 198.69 163.50 3.79 o 1.566644
4 2 3 357.78 291.56 6.78 o 1.565904
4 -2 3 357.78 291.56 6.78 o 1.565904
17 0 1 110.93 89.94 2.09 o 1.564921
8 3 1 74.74 60.59 1.41 o 1.563715
8 -3 1 74.74 60.59 1.41 o 1.563715
-12 0 3 11.99 9.78 0.23 o 1.562101
-12 2 2 4.23 3.45 0.08 o 1.561527
-12 -2 2 4.23 3.45 0.08 o 1.561527
11 -2 2 134.70 109.88 2.54 o 1.561038
11 2 2 134.70 109.88 2.54 o 1.561038
-15 1 2 81.86 68.27 1.57 o 1.558378
-15 -1 2 81.86 68.27 1.57 o 1.558378
14 1 2 547.13 457.73 10.57 o 1.557766
14 -1 2 547.13 457.73 10.57 o 1.557766
-3 3 2 139.02 116.55 2.69 o 1.556982
-3 -3 2 139.02 116.54 2.69 o 1.556982
2 3 2 227.52 190.76 4.41 o 1.556877
2 -3 2 227.52 190.76 4.40 o 1.556877
-6 -2 3 132.20 113.00 2.61 o 1.554081
-6 2 3 132.20 113.00 2.61 o 1.554081
18 0 0 15.79 13.53 0.31 o 1.553248
-11 -1 3 219.05 188.33 4.36 o 1.552266
-11 1 3 219.05 188.33 4.36 o 1.552266
-16 0 2 256.95 226.10 5.28 o 1.547758
15 0 2 306.27 269.19 6.29 o 1.547117
14 2 1 144.59 126.62 2.97 o 1.546324
14 -2 1 144.59 126.62 2.97 o 1.546324
15 2 0 265.75 232.83 5.48 o 1.545549
15 -2 0 265.75 232.83 5.47 o 1.545549
-17 1 1 4.19 3.69 0.09 o 1.544701
-17 -1 1 4.19 3.69 0.09 o 1.544701
-9 3 1 52.25 46.56 1.10 o 1.543506
-9 -3 1 52.25 46.56 1.10 o 1.543506
-4 3 2 20.40 18.28 0.43 o 1.542716
-4 -3 2 20.40 18.28 0.43 o 1.542716
3 -3 2 203.25 182.39 4.33 o 1.542572
3 3 2 203.25 182.39 4.33 o 1.542572
5 2 3 42.96 39.59 0.94 o 1.540705
5 -2 3 42.96 39.59 0.95 o 1.540705
10 -3 0 345.34 312.76 7.52 o 1.538989
10 3 0 345.34 312.76 7.52 o 1.538989
11 0 3 281.08 258.81 6.35 o 1.534098
-7 -2 3 213.01 235.89 5.71 o 1.527216
-7 2 3 213.01 235.89 5.71 o 1.527216
10 1 3 217.52 240.45 5.82 o 1.527112
10 -1 3 217.52 240.45 5.82 o 1.527112
-5 -3 2 71.63 76.94 1.87 o 1.524284
-5 3 2 71.63 76.94 1.87 o 1.524284
4 3 2 411.95 441.42 10.73 o 1.524106
4 -3 2 411.95 441.42 10.72 o 1.524106
-18 0 1 43.84 46.94 1.14 o 1.524054
9 3 1 30.79 32.90 0.79 o 1.522585
9 -3 1 30.79 32.90 0.79 o 1.522585
-15 2 1 151.85 171.09 3.99 o 1.513412
-15 -2 1 151.85 171.09 4.00 o 1.513412
6 2 3 293.16 331.41 7.72 o 1.512241
6 -2 3 293.16 331.41 7.72 o 1.512241
-13 0 3 1.03 1.15 0.03 o 1.507803
-13 2 2 74.36 82.91 1.93 o 1.506183
-13 -2 2 74.36 82.91 1.92 o 1.506183
17 1 1 346.72 385.84 8.97 o 1.505793
17 -1 1 346.72 385.84 8.96 o 1.505793
-1 0 4 209.07 232.67 5.41 o 1.505775
12 2 2 116.37 129.50 3.01 o 1.505706
12 -2 2 116.37 129.50 3.01 o 1.505706
-2 0 4 76.88 84.47 1.96 o 1.503634
0 0 4 4.95 5.44 0.13 o 1.503558
-12 -1 3 280.69 307.80 7.16 o 1.503280
-12 1 3 280.69 307.80 7.15 o 1.503280
-6 3 2 108.71 119.68 2.78 o 1.502142
-6 -3 2 108.71 119.68 2.78 o 1.502142
5 3 2 747.75 824.01 19.13 o 1.501933
5 -3 2 747.75 824.01 19.13 o 1.501933
-10 -3 1 1.15 1.27 0.03 o 1.501758
-10 3 1 1.15 1.27 0.03 o 1.501758
-8 2 3 26.60 29.17 0.67 o 1.497383
-8 -2 3 26.60 29.17 0.67 o 1.497383
-3 0 4 231.49 253.25 5.83 o 1.497190
1 0 4 11.09 12.13 0.28 o 1.497040
18 1 0 114.87 122.72 2.83 o 1.495386
18 -1 0 114.87 122.72 2.83 o 1.495386
11 3 0 188.60 198.23 4.55 o 1.492245
11 -3 0 188.60 198.24 4.55 o 1.492245
-16 -1 2 128.48 136.72 3.13 o 1.490484
-16 1 2 128.48 136.72 3.13 o 1.490484
15 -1 2 158.55 170.09 3.89 o 1.489911
15 1 2 158.55 170.09 3.89 o 1.489911
-4 0 4 134.78 148.07 3.40 o 1.486607
2 0 4 24.69 27.14 0.62 o 1.486387
18 0 1 519.48 563.53 13.01 o 1.484532
7 2 3 189.75 208.08 4.83 o 1.481124
7 -2 3 189.75 208.08 4.83 o 1.481124
15 2 1 27.92 30.62 0.71 o 1.480939
15 -2 1 27.92 30.62 0.71 o 1.480939
12 0 3 484.79 531.29 12.36 o 1.480440
10 3 1 38.35 42.02 0.98 o 1.480371
10 -3 1 38.35 42.02 0.98 o 1.480371
11 -1 3 178.42 192.45 4.49 o 1.478274
11 1 3 178.42 192.45 4.49 o 1.478274
16 2 0 77.52 83.62 1.96 o 1.477164
16 -2 0 77.52 83.62 1.95 o 1.477164
-17 0 2 130.52 140.87 3.30 o 1.477045
-7 -3 2 242.05 261.51 6.11 o 1.476800
-7 3 2 242.05 261.51 6.11 o 1.476800
6 3 2 266.67 288.61 6.74 o 1.476566
6 -3 2 266.67 288.61 6.74 o 1.476566
16 0 2 0.04 0.05 0.00 o 1.476451
-5 0 4 65.77 72.48 1.68 o 1.472147
3 0 4 2.18 2.40 0.06 o 1.471862
19 0 0 518.48 572.99 13.27 o 1.471499
-18 1 1 351.92 392.28 9.00 o 1.469280
-18 -1 1 351.92 392.28 8.99 o 1.469280
-9 2 3 356.12 371.68 8.43 o 1.465193
-9 -2 3 356.11 371.68 8.44 o 1.465193
-11 -3 1 118.95 125.17 2.82 o 1.459233
-11 3 1 118.95 125.17 2.81 o 1.459233
-14 0 3 163.64 169.84 3.82 o 1.454845
-13 -1 3 60.65 62.93 1.42 o 1.454703
-13 1 3 60.65 62.93 1.42 o 1.454703
-6 0 4 6.04 6.26 0.14 o 1.454151
4 0 4 393.95 407.33 9.15 o 1.453807
-1 -1 4 17.34 17.83 0.40 o 1.452881
-1 1 4 17.34 17.83 0.40 o 1.452881
-14 2 2 473.93 487.22 10.93 o 1.452400
-14 -2 2 473.93 487.22 10.93 o 1.452400
13 2 2 23.04 23.64 0.53 o 1.451938
13 -2 2 23.04 23.64 0.53 o 1.451938
-2 1 4 228.40 234.50 5.26 o 1.450958
-2 -1 4 228.40 234.50 5.26 o 1.450958
0 1 4 300.95 309.20 6.93 o 1.450889
0 -1 4 300.95 309.20 6.93 o 1.450889
-16 -2 1 471.44 485.63 10.87 o 1.450014
-16 2 1 471.44 485.63 10.86 o 1.450014
-8 3 2 3.77 3.91 0.09 o 1.448792
-8 -3 2 3.77 3.91 0.09 o 1.448792
7 3 2 42.10 43.67 0.98 o 1.448538
7 -3 2 42.10 43.67 0.98 o 1.448538
8 -2 3 496.25 515.91 11.50 o 1.447952
8 2 3 496.25 515.91 11.50 o 1.447952
-19 0 1 647.00 673.62 15.02 o 1.447581
12 3 0 1.12 1.17 0.03 o 1.445637
12 -3 0 1.12 1.17 0.03 o 1.445637
-3 1 4 89.17 93.62 2.08 o 1.445165
-3 -1 4 89.17 93.62 2.08 o 1.445165
1 1 4 251.87 264.45 5.88 o 1.445030
1 -1 4 251.87 264.45 5.88 o 1.445030
11 3 1 122.16 126.98 2.81 o 1.437667
11 -3 1 122.16 126.98 2.81 o 1.437667
-4 -1 4 400.71 413.48 9.16 o 1.435640
-4 1 4 400.71 413.48 9.17 o 1.435640
2 1 4 167.07 172.37 3.82 o 1.435442
2 -1 4 167.07 172.37 3.82 o 1.435442
18 1 1 247.23 254.79 5.65 o 1.433771
18 -1 1 247.23 254.79 5.65 o 1.433771
-7 0 4 365.79 377.87 8.38 o 1.433020
5 0 4 30.46 31.58 0.70 o 1.432625
-10 -2 3 520.88 546.43 12.13 o 1.431228
-10 2 3 520.88 546.43 12.12 o 1.431228
12 1 3 293.34 311.54 6.91 o 1.430084
12 -1 3 293.34 311.54 6.91 o 1.430084
13 0 3 30.00 32.28 0.72 o 1.428302
-17 -1 2 98.64 107.34 2.38 o 1.427023
-17 1 2 98.64 107.34 2.38 o 1.427023
16 -1 2 62.44 68.18 1.52 o 1.426488
16 1 2 62.44 68.18 1.52 o 1.426488
-5 1 4 14.46 16.37 0.36 o 1.422604
-5 -1 4 14.46 16.37 0.36 o 1.422604
3 1 4 43.53 49.41 1.09 o 1.422347
3 -1 4 43.53 49.41 1.09 o 1.422347
19 -1 0 104.02 118.50 2.62 o 1.422019
19 1 0 104.02 118.51 2.62 o 1.422019
16 -2 1 191.09 220.06 4.85 o 1.419529
16 2 1 191.09 220.06 4.86 o 1.419529
-9 3 2 468.66 541.83 11.97 o 1.418654
-9 -3 2 468.66 541.84 11.97 o 1.418654
8 3 2 74.45 86.10 1.90 o 1.418383
8 -3 2 74.45 86.10 1.90 o 1.418383
-12 -3 1 994.64 1162.25 25.68 o 1.416477
-12 3 1 994.64 1162.25 25.68 o 1.416477
17 2 0 90.86 106.69 2.36 o 1.413494
17 -2 0 90.86 106.69 2.36 o 1.413494
9 -2 3 310.17 364.11 8.06 o 1.413289
9 2 3 310.17 364.11 8.06 o 1.413289
19 0 1 268.09 314.88 6.98 o 1.411768
-18 0 2 2.16 2.53 0.06 o 1.411603
17 0 2 2.11 2.47 0.06 o 1.411053
-8 0 4 181.63 211.75 4.71 o 1.409190
6 0 4 47.38 55.30 1.23 o 1.408752
-14 -1 3 126.16 147.93 3.29 o 1.406973
-14 1 3 126.16 147.93 3.29 o 1.406973
-6 1 4 113.19 133.04 2.96 o 1.406345
-6 -1 4 113.19 133.04 2.95 o 1.406345
4 1 4 587.38 691.69 15.37 o 1.406035
4 -1 4 587.38 691.69 15.37 o 1.406035
-15 0 3 103.40 123.99 2.76 o 1.403551
-15 2 2 109.38 132.48 2.94 o 1.400468
-15 -2 2 109.38 132.48 2.94 o 1.400468
-19 -1 1 343.50 416.58 9.27 o 1.400400
-19 1 1 343.50 416.58 9.27 o 1.400400
14 -2 2 378.42 460.66 10.24 o 1.400024
14 2 2 378.42 460.66 10.24 o 1.400024
13 -3 0 61.69 75.36 1.68 o 1.399619
13 3 0 61.69 75.36 1.68 o 1.399619
20 0 0 24.76 30.67 0.68 o 1.397924
-11 -2 3 12.17 15.20 0.34 o 1.396027
-11 2 3 12.17 15.20 0.34 o 1.396027
12 3 1 218.17 272.42 6.07 o 1.394972
12 -3 1 218.17 272.43 6.07 o 1.394972
-17 -2 1 251.00 321.89 7.20 o 1.390517
-17 2 1 251.00 321.89 7.20 o 1.390517
-7 1 4 500.84 641.49 14.39 o 1.387203
-7 -1 4 500.84 641.49 14.40 o 1.387203
-10 -3 2 81.24 104.15 2.34 o 1.386895
-10 3 2 81.24 104.15 2.34 o 1.386895
5 -1 4 86.93 111.49 2.51 o 1.386846
5 1 4 86.93 111.49 2.51 o 1.386846
9 3 2 73.81 94.70 2.13 o 1.386612
9 -3 2 73.81 94.70 2.13 o 1.386612
-9 0 4 1184.75 1520.31 34.13 o 1.383113
13 -1 3 33.61 43.05 0.97 o 1.382923
13 1 3 33.61 43.05 0.97 o 1.382923
7 0 4 162.52 207.73 4.66 o 1.382640
0 -4 0 877.82 1120.09 25.12 o 1.382550
0 4 0 877.82 1120.09 25.12 o 1.382550
1 -4 0 189.18 238.46 5.35 o 1.380863
1 4 0 189.18 238.46 5.35 o 1.380863
-20 0 1 0.25 0.31 0.01 o 1.378213
14 0 3 45.07 54.99 1.23 o 1.377952
10 2 3 54.64 66.35 1.48 o 1.377645
10 -2 3 54.64 66.35 1.48 o 1.377645
2 4 0 257.69 305.89 6.83 o 1.375838
2 -4 0 257.69 305.89 6.82 o 1.375838
-13 3 1 140.99 162.22 3.61 o 1.373942
-13 -3 1 140.99 162.22 3.61 o 1.373942
19 -1 1 589.34 598.48 13.14 o 1.367898
19 1 1 589.34 598.48 13.15 o 1.367898
-18 -1 2 41.25 41.79 0.92 o 1.367748
-18 1 2 41.25 41.79 0.92 o 1.367748
3 4 0 147.90 149.32 3.28 o 1.367583
3 -4 0 147.90 149.32 3.28 o 1.367583
17 -1 2 11.74 11.83 0.26 o 1.367248
17 1 2 11.74 11.83 0.26 o 1.367248
-8 1 4 380.91 378.40 8.29 o 1.365553
-8 -1 4 380.91 378.40 8.28 o 1.365553
6 -1 4 213.61 211.37 4.63 o 1.365155
6 1 4 213.61 211.37 4.63 o 1.365155
17 -2 1 87.00 83.65 1.82 o 1.361932
17 2 1 87.00 83.65 1.83 o 1.361932
-15 1 3 128.08 121.82 2.65 o 1.360420
-15 -1 3 128.08 121.82 2.65 o 1.360420
-12 -2 3 213.01 202.23 4.40 o 1.360072
-12 2 3 213.01 202.23 4.40 o 1.360072
-1 -3 3 212.17 200.39 4.34 o 1.357761
-1 3 3 212.17 200.39 4.33 o 1.357761
0 -3 3 94.71 89.60 1.94 o 1.356940
0 3 3 94.71 89.60 1.94 o 1.356940
4 4 0 280.39 265.19 5.73 o 1.356273
4 -4 0 280.39 265.19 5.73 o 1.356273
-2 -3 3 43.54 41.09 0.89 o 1.355387
-2 3 3 43.54 41.09 0.89 o 1.355387
20 1 0 176.84 166.88 3.60 o 1.355294
20 -1 0 176.84 166.88 3.60 o 1.355294
-10 0 4 4.78 4.51 0.10 o 1.355237
8 0 4 831.17 783.48 16.91 o 1.354737
14 3 0 87.41 82.40 1.78 o 1.354542
14 -3 0 87.41 82.40 1.78 o 1.354542
18 -2 0 20.48 19.29 0.42 o 1.354217
18 2 0 20.48 19.29 0.42 o 1.354217
-16 0 3 2.83 2.66 0.06 o 1.354138
-11 -3 2 497.95 469.04 10.11 o 1.353992
-11 3 2 497.95 469.04 10.11 o 1.353992
10 3 2 632.16 595.54 12.84 o 1.353701
10 -3 2 632.16 595.54 12.84 o 1.353701
1 3 3 34.50 32.56 0.70 o 1.352942
1 -3 3 34.50 32.56 0.70 o 1.352942
13 -3 1 578.14 545.77 11.76 o 1.352690
13 3 1 578.14 545.77 11.75 o 1.352690
-19 0 2 76.44 72.11 1.55 o 1.350988
-16 2 2 160.30 151.04 3.25 o 1.350574
-16 -2 2 160.30 151.04 3.25 o 1.350574
18 0 2 9.53 8.98 0.19 o 1.350478
15 2 2 159.82 150.57 3.25 o 1.350147
15 -2 2 159.82 150.57 3.24 o 1.350147
-3 -3 3 85.80 80.79 1.74 o 1.349867
-3 3 3 85.80 80.79 1.74 o 1.349867
0 4 1 110.38 103.94 2.24 o 1.347407
0 -4 1 110.38 103.94 2.24 o 1.347407
-1 -4 1 93.91 88.73 1.91 o 1.346632
-1 4 1 93.91 88.73 1.91 o 1.346632
2 3 3 255.98 242.31 5.21 o 1.345849
2 -3 3 255.98 242.31 5.21 o 1.345849
20 0 1 106.30 100.69 2.17 o 1.345623
1 4 1 354.29 335.81 7.23 o 1.345059
1 -4 1 354.29 335.81 7.23 o 1.345059
-2 4 1 55.39 52.49 1.13 o 1.342750
-2 -4 1 55.39 52.49 1.13 o 1.342750
5 4 0 439.90 416.54 8.96 o 1.342134
5 -4 0 439.90 416.54 8.96 o 1.342134
-9 1 4 501.91 474.71 10.21 o 1.341785
-9 -1 4 501.91 474.71 10.21 o 1.341785
11 2 3 10.12 9.57 0.21 o 1.341469
11 -2 3 10.12 9.57 0.21 o 1.341469
7 1 4 287.16 271.40 5.84 o 1.341353
7 -1 4 287.16 271.40 5.84 o 1.341353
-4 3 3 376.27 355.62 7.65 o 1.341316
-4 -3 3 376.26 355.61 7.64 o 1.341316
2 4 1 189.35 177.76 3.83 o 1.339637
2 -4 1 189.35 177.76 3.83 o 1.339637
-20 1 1 59.36 54.49 1.17 o 1.337309
-20 -1 1 59.36 54.49 1.17 o 1.337309
14 1 3 235.06 215.63 4.65 o 1.337071
14 -1 3 235.06 215.63 4.64 o 1.337071
-3 4 1 24.47 22.51 0.49 o 1.335842
-3 -4 1 24.47 22.51 0.49 o 1.335842
3 3 3 14.18 13.04 0.28 o 1.335806
3 -3 3 14.18 13.04 0.28 o 1.335806
-18 2 1 1.93 1.77 0.04 o 1.334737
-18 -2 1 1.93 1.77 0.04 o 1.334737
-14 -3 1 349.13 314.41 6.78 o 1.331989
-14 3 1 349.13 314.41 6.77 o 1.331989
21 0 0 261.73 235.06 5.07 o 1.331356
3 4 1 205.96 184.84 3.98 o 1.331252
3 -4 1 205.96 184.84 3.98 o 1.331252
-5 3 3 7.18 6.43 0.14 o 1.329907
-5 -3 3 7.18 6.43 0.14 o 1.329907
15 0 3 38.49 34.47 0.74 o 1.329561
-4 -4 1 189.64 168.35 3.62 o 1.326047
-4 4 1 189.64 168.35 3.62 o 1.326047
-11 0 4 39.72 35.26 0.76 o 1.325989
9 0 4 390.07 344.78 7.40 o 1.325468
6 4 0 199.60 176.28 3.80 o 1.325440
6 -4 0 199.60 176.28 3.79 o 1.325440
-13 -2 3 253.48 222.27 4.79 o 1.323781
-13 2 3 253.48 222.27 4.79 o 1.323781
4 3 3 1312.20 1151.19 24.77 o 1.323013
4 -3 3 1312.20 1151.19 24.77 o 1.323013
-1 2 4 109.43 96.08 2.07 o 1.322408
-1 -2 4 109.43 96.08 2.07 o 1.322408
-2 -2 4 6.45 5.63 0.12 o 1.320957
-2 2 4 6.45 5.63 0.12 o 1.320957
0 2 4 662.74 578.46 12.43 o 1.320905
0 -2 4 662.74 578.46 12.44 o 1.320905
-12 -3 2 571.39 496.57 10.66 o 1.320370
-12 3 2 571.39 496.57 10.67 o 1.320370
11 -3 2 67.95 58.86 1.26 o 1.320074
11 3 2 67.95 58.86 1.26 o 1.320074
4 -4 1 89.50 77.52 1.67 o 1.320069
4 4 1 89.50 77.52 1.67 o 1.320069
-3 -2 4 83.76 70.13 1.50 o 1.316581
-3 2 4 83.76 70.13 1.51 o 1.316581
1 2 4 232.57 194.73 4.17 o 1.316479
1 -2 4 232.57 194.73 4.17 o 1.316479
-10 -1 4 146.68 122.56 2.62 o 1.316288
-10 1 4 146.68 122.56 2.63 o 1.316288
-6 -3 3 19.80 16.44 0.35 o 1.315859
-6 3 3 19.80 16.44 0.35 o 1.315859
8 -1 4 301.85 250.43 5.36 o 1.315830
8 1 4 301.85 250.43 5.36 o 1.315830
-16 1 3 61.34 50.65 1.08 o 1.315282
-16 -1 3 61.34 50.65 1.08 o 1.315282
-21 0 1 196.85 162.22 3.47 o 1.315028
-5 -4 1 273.76 222.43 4.75 o 1.313554
-5 4 1 273.76 222.42 4.76 o 1.313554
-19 1 2 771.68 620.26 13.26 o 1.312394
-19 -1 2 771.68 620.26 13.26 o 1.312394
18 -1 2 52.63 42.21 0.90 o 1.311927
18 1 2 52.63 42.21 0.90 o 1.311927
14 3 1 131.79 105.78 2.26 o 1.311141
14 -3 1 131.79 105.78 2.26 o 1.311141
15 3 0 213.35 171.33 3.65 o 1.310668
15 -3 0 213.35 171.33 3.66 o 1.310668
-4 2 4 131.78 106.29 2.26 o 1.309367
-4 -2 4 131.78 106.29 2.27 o 1.309367
2 2 4 157.10 126.83 2.70 o 1.309217
2 -2 4 157.10 126.83 2.71 o 1.309217
18 2 1 162.01 132.32 2.82 o 1.307949
18 -2 1 162.02 132.32 2.82 o 1.307949
5 3 3 19.53 16.00 0.34 o 1.307710
5 -3 3 19.53 16.00 0.34 o 1.307710
20 1 1 38.43 31.53 0.67 o 1.307475
20 -1 1 38.43 31.53 0.67 o 1.307475
-17 0 3 1002.73 828.47 17.64 o 1.306738
7 4 0 262.56 217.27 4.62 o 1.306492
7 -4 0 262.56 217.27 4.62 o 1.306492
5 4 1 211.10 174.94 3.72 o 1.306303
5 -4 1 211.11 174.94 3.73 o 1.306303
12 2 3 31.64 26.58 0.57 o 1.305148
12 -2 3 31.64 26.58 0.57 o 1.305148
-17 2 2 353.90 298.38 6.36 o 1.302820
-17 -2 2 353.90 298.38 6.36 o 1.302820
16 -2 2 502.28 424.72 9.05 o 1.302412
16 2 2 502.28 424.72 9.05 o 1.302412
-5 2 4 227.63 196.94 4.20 o 1.299455
-5 -2 4 227.63 196.94 4.20 o 1.299455
-7 3 3 464.65 402.31 8.58 o 1.299431
-7 -3 3 464.65 402.31 8.58 o 1.299431
3 2 4 403.73 349.84 7.46 o 1.299259
3 -2 4 403.73 349.84 7.46 o 1.299259
19 2 0 414.58 359.63 7.67 o 1.299009
19 -2 0 414.58 359.63 7.67 o 1.299009
-6 4 1 442.30 385.12 8.21 o 1.298598
-6 -4 1 442.30 385.12 8.22 o 1.298598
-12 0 4 1205.76 1066.54 22.80 o 1.295763
10 0 4 868.91 770.09 16.45 o 1.295229
-20 0 2 735.03 651.49 13.94 o 1.294779
21 1 0 63.61 56.50 1.21 o 1.294375
21 -1 0 63.61 56.50 1.21 o 1.294375
19 0 2 143.37 127.33 2.73 o 1.294307
15 1 3 498.94 446.73 9.59 o 1.292725
15 -1 3 498.94 446.73 9.58 o 1.292725
-15 3 1 508.42 455.27 9.78 o 1.290897
-15 -3 1 508.41 455.27 9.79 o 1.290897
6 4 1 45.01 40.32 0.87 o 1.290202
6 -4 1 45.01 40.32 0.87 o 1.290202
6 3 3 160.14 143.57 3.09 o 1.290170
6 -3 3 160.14 143.57 3.09 o 1.290170
-11 1 4 48.71 43.75 0.94 o 1.289441
-11 -1 4 48.71 43.75 0.94 o 1.289441
9 1 4 337.78 304.13 6.56 o 1.288962
9 -1 4 337.77 304.13 6.56 o 1.288962
-14 2 3 211.70 193.19 4.18 o 1.287509
-14 -2 3 211.70 193.19 4.18 o 1.287509
-6 -2 4 154.33 141.93 3.07 o 1.287028
-6 2 4 154.33 141.93 3.07 o 1.287028
4 2 4 248.76 229.61 4.97 o 1.286790
4 -2 4 248.76 229.61 4.97 o 1.286790
-13 3 2 351.38 325.92 7.05 o 1.286402
-13 -3 2 351.38 325.92 7.03 o 1.286402
12 3 2 29.84 27.81 0.60 o 1.286105
12 -3 2 29.84 27.81 0.60 o 1.286105
8 4 0 165.79 156.16 3.38 o 1.285606
8 -4 0 165.79 156.16 3.38 o 1.285606
21 0 1 858.51 812.97 17.60 o 1.285257
16 0 3 0.96 0.96 0.02 o 1.283221
-19 2 1 217.14 220.66 4.79 o 1.282466
-19 -2 1 217.14 220.66 4.79 o 1.282466
-7 4 1 153.83 160.63 3.49 o 1.281440
-7 -4 1 153.83 160.63 3.48 o 1.281440
-8 3 3 581.84 620.04 13.46 o 1.280907
-8 -3 3 581.84 620.04 13.46 o 1.280907
-21 1 1 21.20 23.53 0.51 o 1.279356
-21 -1 1 21.20 23.53 0.51 o 1.279356
-7 2 4 24.72 26.43 0.58 o 1.272308
-7 -2 4 24.72 26.43 0.58 o 1.272308
7 4 1 275.67 295.36 6.47 o 1.272041
7 -4 1 275.67 295.36 6.46 o 1.272041
5 2 4 173.72 186.13 4.08 o 1.272032
5 -2 4 173.72 186.13 4.08 o 1.272032
-17 -1 3 811.13 868.21 19.00 o 1.271718
-17 1 3 811.13 868.21 18.99 o 1.271718
22 0 0 27.26 28.93 0.63 o 1.270840
7 3 3 24.42 25.86 0.57 o 1.270684
7 -3 3 24.42 25.86 0.57 o 1.270684
15 -3 1 20.12 21.25 0.47 o 1.270567
15 3 1 20.12 21.25 0.47 o 1.270567
13 2 3 22.89 23.28 0.51 o 1.269003
13 -2 3 22.89 23.28 0.51 o 1.269003
16 -3 0 82.11 82.73 1.81 o 1.268181
16 3 0 82.11 82.73 1.81 o 1.268181
-13 0 4 496.79 482.51 10.50 o 1.264918
11 0 4 90.28 87.47 1.90 o 1.264375
9 4 0 163.49 157.19 3.42 o 1.263106
9 -4 0 163.49 157.19 3.43 o 1.263106
-8 4 1 166.92 159.84 3.48 o 1.262364
-8 -4 1 166.93 159.84 3.47 o 1.262364
-12 1 4 123.75 118.07 2.57 o 1.261595
-12 -1 4 123.75 118.07 2.56 o 1.261595
-18 0 3 2.55 2.44 0.05 o 1.261415
10 1 4 469.52 447.54 9.72 o 1.261102
10 -1 4 469.52 447.54 9.73 o 1.261102
-20 1 2 780.48 741.58 16.11 o 1.260687
-20 -1 2 780.49 741.58 16.12 o 1.260687
-9 3 3 200.57 190.35 4.14 o 1.260582
-9 -3 3 200.57 190.35 4.14 o 1.260582
19 1 2 8.03 7.61 0.17 o 1.260251
19 -1 2 8.03 7.61 0.17 o 1.260251
19 2 1 140.95 132.82 2.89 o 1.257364
19 -2 1 140.95 132.82 2.88 o 1.257364
-22 0 1 66.50 62.65 1.36 o 1.257257
-18 2 2 333.27 313.97 6.81 o 1.257248
-18 -2 2 333.27 313.97 6.82 o 1.257248
17 2 2 460.24 433.24 9.41 o 1.256859
17 -2 2 460.24 433.24 9.40 o 1.256859
-1 4 2 681.61 641.58 13.91 o 1.256159
-1 -4 2 681.61 641.58 13.91 o 1.256159
0 4 2 38.38 36.10 0.79 o 1.256148
0 -4 2 38.38 36.10 0.78 o 1.256148
-8 2 4 105.89 99.38 2.16 o 1.255542
-8 -2 4 105.89 99.38 2.15 o 1.255542
6 2 4 71.58 67.15 1.46 o 1.255233
6 -2 4 71.58 67.15 1.46 o 1.255233
-2 -4 2 555.02 520.94 11.28 o 1.253642
-2 4 2 555.02 520.95 11.29 o 1.253642
1 4 2 279.03 261.90 5.68 o 1.253609
1 -4 2 279.03 261.90 5.68 o 1.253609
-14 3 2 77.84 73.04 1.59 o 1.252407
-14 -3 2 77.84 73.04 1.58 o 1.252407
13 -3 2 240.10 225.06 4.88 o 1.252111
13 3 2 240.10 225.06 4.87 o 1.252111
8 4 1 738.51 692.26 14.97 o 1.252107
8 -4 1 738.51 692.26 14.99 o 1.252107
21 1 1 158.19 148.23 3.21 o 1.251892
21 -1 1 158.19 148.23 3.21 o 1.251892
-15 2 3 121.02 113.31 2.45 o 1.251549
-15 -2 3 121.02 113.31 2.45 o 1.251549
-16 -3 1 1019.47 951.60 20.58 o 1.250876
-16 3 1 1019.48 951.60 20.58 o 1.250876
16 -1 3 260.14 241.34 5.22 o 1.250011
16 1 3 260.14 241.34 5.22 o 1.250011
8 3 3 350.78 323.99 7.00 o 1.249552
8 -3 3 350.78 323.99 7.01 o 1.249552
-3 4 2 122.83 112.39 2.43 o 1.248642
-3 -4 2 122.83 112.39 2.44 o 1.248642
2 4 2 66.45 60.80 1.32 o 1.248588
2 -4 2 66.45 60.80 1.31 o 1.248588
20 -2 0 273.23 247.67 5.36 o 1.247554
20 2 0 273.23 247.67 5.36 o 1.247554
-21 0 2 127.64 115.01 2.49 o 1.242588
20 0 2 260.31 235.75 5.11 o 1.242149
-9 4 1 67.34 61.20 1.33 o 1.241659
-9 -4 1 67.34 61.20 1.33 o 1.241659
-4 4 2 268.59 244.76 5.31 o 1.241248
-4 -4 2 268.59 244.76 5.31 o 1.241248
3 4 2 33.79 30.79 0.67 o 1.241173
3 -4 2 33.79 30.79 0.67 o 1.241173
10 -4 0 2.42 2.23 0.05 o 1.239304
10 4 0 2.42 2.23 0.05 o 1.239304
17 0 3 24.04 22.28 0.49 o 1.238972
-10 -3 3 573.79 532.95 11.63 o 1.238756
-10 3 3 573.79 532.95 11.64 o 1.238756
22 -1 0 229.93 214.39 4.68 o 1.238557
22 1 0 229.93 214.39 4.68 o 1.238557
-9 2 4 254.40 241.65 5.30 o 1.236993
-9 -2 4 254.40 241.65 5.30 o 1.236993
7 2 4 202.45 192.79 4.23 o 1.236655
7 -2 4 202.45 192.79 4.23 o 1.236655
-14 0 4 5.82 5.69 0.13 o 1.233766
-20 2 1 55.01 53.82 1.19 o 1.233484
-20 -2 1 55.01 53.82 1.19 o 1.233484
14 -2 3 222.05 217.84 4.82 o 1.233297
14 2 3 222.05 217.84 4.83 o 1.233297
12 0 4 1491.75 1463.50 32.40 o 1.233220
-13 1 4 441.05 433.19 9.60 o 1.233074
-13 -1 4 441.05 433.19 9.60 o 1.233074
11 1 4 525.65 519.38 11.51 o 1.232571
11 -1 4 525.65 519.38 11.51 o 1.232571
-5 4 2 415.58 415.06 9.22 o 1.231586
-5 -4 2 415.58 415.06 9.21 o 1.231586
4 4 2 196.13 196.06 4.35 o 1.231492
4 -4 2 196.13 196.06 4.36 o 1.231492
16 -3 1 35.93 36.04 0.80 o 1.231147
16 3 1 35.93 36.04 0.80 o 1.231147
9 4 1 244.40 246.62 5.49 o 1.230690
9 -4 1 244.40 246.62 5.48 o 1.230690
22 0 1 228.35 231.68 5.16 o 1.229961
-18 1 3 606.36 616.74 13.73 o 1.229828
-18 -1 3 606.36 616.74 13.73 o 1.229828
17 3 0 287.16 296.95 6.62 o 1.227203
17 -3 0 287.16 296.95 6.62 o 1.227203
9 3 3 278.93 288.59 6.44 o 1.227069
9 -3 3 278.93 288.59 6.44 o 1.227069
-22 1 1 459.08 476.11 10.64 o 1.225973
-22 -1 1 459.08 476.11 10.64 o 1.225973
-6 4 2 172.01 180.28 4.09 o 1.219818
-6 -4 2 172.01 180.28 4.09 o 1.219818
5 4 2 354.68 372.25 8.43 o 1.219707
5 -4 2 354.68 372.25 8.43 o 1.219707
-10 4 1 112.90 118.49 2.69 o 1.219613
-10 -4 1 112.90 118.49 2.68 o 1.219613
-15 3 2 0.56 0.60 0.01 o 1.218650
-15 -3 2 0.56 0.60 0.01 o 1.218650
14 3 2 270.33 292.50 6.65 o 1.218357
14 -3 2 270.33 292.50 6.65 o 1.218357
-19 0 3 178.88 194.10 4.42 o 1.218183
-10 -2 4 181.87 202.81 4.62 o 1.216931
-10 2 4 181.87 202.81 4.62 o 1.216931
8 2 4 12.10 13.56 0.31 o 1.216569
8 -2 4 12.10 13.56 0.31 o 1.216569
-16 -2 3 52.39 59.54 1.36 o 1.216135
-16 2 3 52.39 59.54 1.36 o 1.216135
-11 -3 3 217.17 248.01 5.67 o 1.215720
-11 3 3 217.17 248.01 5.68 o 1.215720
23 0 0 20.89 23.88 0.54 o 1.215586
11 4 0 109.57 127.55 2.94 o 1.214501
11 -4 0 109.57 127.55 2.94 o 1.214501
-19 2 2 70.63 83.64 1.93 o 1.213851
-19 -2 2 70.63 83.64 1.93 o 1.213851
18 2 2 115.22 138.67 3.21 o 1.213482
18 -2 2 115.22 138.67 3.20 o 1.213482
-21 1 2 374.23 465.19 10.74 o 1.212361
-21 -1 2 374.23 465.19 10.74 o 1.212361
-17 -3 1 412.49 515.21 11.91 o 1.212076
-17 3 1 412.49 515.21 11.91 o 1.212076
20 1 2 371.21 463.98 10.74 o 1.211953
20 -1 2 371.21 463.98 10.74 o 1.211953
20 2 1 124.02 157.28 3.66 o 1.209956
20 -2 1 124.02 157.28 3.66 o 1.209956
17 1 3 130.68 164.03 3.82 o 1.209002
17 -1 3 130.68 164.03 3.82 o 1.209002
10 4 1 5.77 7.20 0.17 o 1.208073
10 -4 1 5.77 7.20 0.17 o 1.208073
-7 4 2 106.20 130.88 3.04 o 1.206131
-7 -4 2 106.20 130.88 3.04 o 1.206131
6 4 2 13.91 17.08 0.40 o 1.206003
6 -4 2 13.91 17.08 0.39 o 1.206003
-1 0 5 20.79 25.10 0.58 o 1.204544
-23 0 1 8.18 9.83 0.23 o 1.204245
-14 1 4 803.56 963.95 22.31 o 1.204163
-14 -1 4 803.56 963.95 22.31 o 1.204163
-2 0 5 210.57 251.92 5.83 o 1.204010
12 1 4 135.27 160.78 3.72 o 1.203656
12 -1 4 135.27 160.78 3.72 o 1.203656
10 3 3 71.68 85.03 1.97 o 1.203522
10 -3 3 71.68 85.03 1.97 o 1.203522
0 0 5 4.41 5.19 0.12 o 1.202846
-15 0 4 179.39 210.41 4.86 o 1.202576
13 0 4 166.61 194.40 4.49 o 1.202032
-3 0 5 48.67 56.27 1.30 o 1.201252
22 1 1 121.37 138.60 3.20 o 1.200625
22 -1 1 121.37 138.60 3.19 o 1.200625
21 -2 0 315.86 352.76 8.13 o 1.199552
21 2 0 315.86 352.76 8.13 o 1.199552
1 0 5 23.51 25.93 0.60 o 1.198945
15 2 3 32.50 35.21 0.81 o 1.198238
15 -2 3 32.50 35.21 0.81 o 1.198238
18 0 3 3.67 3.86 0.09 o 1.196807
-11 -4 1 126.74 132.68 3.07 o 1.196504
-11 4 1 126.74 132.68 3.07 o 1.196504
-4 0 5 7.88 8.23 0.19 o 1.196318
-11 -2 4 5.47 5.63 0.13 o 1.195622
-11 2 4 5.47 5.63 0.13 o 1.195622
9 2 4 50.76 51.96 1.20 o 1.195240
9 -2 4 50.76 51.96 1.20 o 1.195240
-22 0 2 28.73 28.79 0.66 o 1.194054
21 0 2 890.77 889.65 20.54 o 1.193645
17 3 1 1184.58 1168.04 26.97 o 1.193003
17 -3 1 1184.58 1168.03 26.96 o 1.193003
2 0 5 33.34 32.75 0.76 o 1.192903
-12 3 3 200.72 191.64 4.42 o 1.191753
-12 -3 3 200.72 191.64 4.42 o 1.191753
-8 4 2 19.57 18.13 0.42 o 1.190728
-8 -4 2 19.57 18.13 0.42 o 1.190728
7 4 2 71.37 65.89 1.52 o 1.190586
7 -4 2 71.37 65.89 1.52 o 1.190586
-19 1 3 98.35 88.22 2.03 o 1.189662
-19 -1 3 98.35 88.22 2.03 o 1.189662
-5 0 5 2.11 1.87 0.04 o 1.189286
12 4 0 13.14 11.52 0.27 o 1.188974
12 -4 0 13.14 11.52 0.26 o 1.188974
18 3 0 613.40 529.49 12.14 o 1.187808
18 -3 0 613.40 529.49 12.14 o 1.187808
-21 -2 1 319.98 275.68 6.31 o 1.187568
-21 2 1 319.98 275.68 6.31 o 1.187568
23 1 0 179.51 153.87 3.52 o 1.187243
23 -1 0 179.51 153.87 3.51 o 1.187243
-16 -3 2 825.58 687.35 15.64 o 1.185347
-16 3 2 825.58 687.34 15.64 o 1.185347
15 3 2 129.02 106.79 2.43 o 1.185059
15 -3 2 129.02 106.78 2.43 o 1.185059
3 0 5 513.73 423.12 9.62 o 1.184819
11 4 1 226.56 186.02 4.23 o 1.184528
11 -4 1 226.56 186.02 4.22 o 1.184528
-17 2 3 60.87 48.13 1.09 o 1.181452
-17 -2 3 60.87 48.13 1.09 o 1.181452
-6 0 5 226.58 177.66 4.03 o 1.180267
11 3 3 244.43 191.69 4.34 o 1.179178
11 -3 3 244.43 191.69 4.34 o 1.179178
23 0 1 0.72 0.56 0.01 o 1.179136
-20 0 3 4.28 3.32 0.07 o 1.177021
-1 1 5 304.04 235.57 5.33 o 1.176949
-1 -1 5 304.04 235.57 5.33 o 1.176949
-23 1 1 40.58 31.35 0.71 o 1.176670
-23 -1 1 40.58 31.35 0.71 o 1.176670
-2 1 5 280.34 216.34 4.89 o 1.176451
-2 -1 5 280.34 216.34 4.90 o 1.176451
0 -1 5 227.51 174.16 3.95 o 1.175365
0 1 5 227.51 174.16 3.95 o 1.175365
-15 1 4 926.19 706.72 16.02 o 1.175113
-15 -1 4 926.19 706.72 16.02 o 1.175113
4 0 5 199.77 152.29 3.46 o 1.174817
13 1 4 380.70 289.66 6.57 o 1.174606
13 -1 4 380.70 289.66 6.57 o 1.174606
-18 3 1 182.46 138.83 3.15 o 1.174598
-18 -3 1 182.46 138.83 3.14 o 1.174598
-3 1 5 226.18 171.50 3.89 o 1.173878
-3 -1 5 226.18 171.50 3.89 o 1.173878
-9 4 2 261.86 198.27 4.50 o 1.173826
-9 -4 2 261.86 198.27 4.50 o 1.173826
8 4 2 328.56 248.39 5.63 o 1.173672
8 -4 2 328.56 248.39 5.64 o 1.173672
-12 2 4 309.81 233.58 5.29 o 1.173322
-12 -2 4 309.81 233.58 5.29 o 1.173322
10 2 4 7.40 5.56 0.13 o 1.172925
10 -2 4 7.40 5.56 0.13 o 1.172925
-12 4 1 39.13 29.35 0.67 o 1.172592
-12 -4 1 39.13 29.35 0.67 o 1.172592
-20 2 2 119.35 89.53 2.03 o 1.172591
-20 -2 2 119.35 89.53 2.03 o 1.172591
19 -2 2 318.79 237.98 5.40 o 1.172240
19 2 2 318.79 237.98 5.40 o 1.172240
1 1 5 511.38 380.24 8.63 o 1.171724
1 -1 5 511.38 380.24 8.62 o 1.171724
-16 0 4 72.75 54.01 1.22 o 1.171576
14 0 4 849.54 626.86 14.22 o 1.171037
18 1 3 431.78 316.94 7.17 o 1.169728
18 -1 3 431.78 316.94 7.18 o 1.169728
-7 0 5 161.61 118.40 2.68 o 1.169399
-4 1 5 413.83 303.04 6.85 o 1.169272
-4 -1 5 413.83 303.04 6.86 o 1.169272
-22 1 2 48.30 35.38 0.80 o 1.167158
-22 -1 2 48.30 35.38 0.79 o 1.167158
-13 3 3 203.29 148.81 3.35 o 1.167110
-13 -3 3 203.29 148.81 3.35 o 1.167110
21 1 2 7.00 5.11 0.12 o 1.166776
21 -1 2 7.00 5.11 0.12 o 1.166776
-1 3 4 26.76 19.44 0.44 o 1.166168
-1 -3 4 26.76 19.44 0.44 o 1.166168
2 1 5 189.78 137.86 3.10 o 1.166083
2 -1 5 189.78 137.86 3.10 o 1.166083
21 2 1 40.94 29.71 0.67 o 1.165504
21 -2 1 40.94 29.71 0.67 o 1.165504
-2 -3 4 83.91 60.94 1.37 o 1.165173
-2 3 4 83.91 60.94 1.37 o 1.165173
0 3 4 31.28 22.72 0.51 o 1.165137
0 -3 4 31.28 22.72 0.51 o 1.165137
24 0 0 708.34 514.17 11.54 o 1.164936
16 -2 3 168.94 122.15 2.74 o 1.163986
16 2 3 168.94 122.15 2.74 o 1.163986
5 0 5 37.56 27.11 0.61 o 1.163046
13 -4 0 129.33 93.32 2.09 o 1.162974
13 4 0 129.33 93.32 2.09 o 1.162974
-5 1 5 79.90 57.63 1.29 o 1.162703
-5 -1 5 79.90 57.63 1.29 o 1.162703
-3 3 4 163.50 117.81 2.64 o 1.162167
-3 -3 4 163.50 117.81 2.64 o 1.162167
1 3 4 154.38 111.29 2.49 o 1.162097
1 -3 4 154.38 111.29 2.49 o 1.162097
12 -4 1 615.70 447.62 10.01 o 1.160304
12 4 1 615.70 447.62 10.01 o 1.160304
3 1 5 43.62 31.94 0.72 o 1.158528
3 -1 5 43.62 31.94 0.72 o 1.158528
-4 3 4 358.29 261.67 5.88 o 1.157196
-4 -3 4 358.29 261.67 5.88 o 1.157196
2 3 4 52.22 38.15 0.86 o 1.157092
2 -3 4 52.22 38.15 0.86 o 1.157092
-8 0 5 203.08 148.58 3.33 o 1.156841
19 0 3 43.20 31.64 0.71 o 1.156688
18 -3 1 1109.20 816.85 18.36 o 1.156216
18 3 1 1109.20 816.84 18.36 o 1.156216
-10 -4 2 367.76 272.29 6.11 o 1.155644
-10 4 2 367.76 272.29 6.12 o 1.155644
9 4 2 99.87 74.15 1.67 o 1.155480
9 -4 2 99.87 74.15 1.67 o 1.155480
-24 0 1 55.50 41.20 0.93 o 1.155441
22 -2 0 818.90 616.00 13.82 o 1.154721
22 2 0 818.90 616.00 13.83 o 1.154721
12 3 3 195.80 148.11 3.33 o 1.154280
12 -3 3 195.80 148.11 3.33 o 1.154280
-6 1 5 111.68 84.48 1.90 o 1.154272
-6 -1 5 111.68 84.48 1.90 o 1.154272
23 1 1 46.93 35.91 0.80 o 1.153214
23 -1 1 46.93 35.91 0.80 o 1.153214
-17 -3 2 870.89 670.12 15.00 o 1.152669
-17 3 2 870.89 670.12 15.00 o 1.152669
16 -3 2 121.11 93.43 2.09 o 1.152387
16 3 2 121.11 93.43 2.09 o 1.152387
-20 1 3 584.44 453.06 10.13 o 1.151235
-20 -1 3 584.44 453.06 10.13 o 1.151235
-5 3 4 448.44 348.09 7.77 o 1.150336
-5 -3 4 448.44 348.09 7.77 o 1.150336
-13 2 4 43.20 33.54 0.75 o 1.150273
-13 -2 4 43.20 33.54 0.75 o 1.150273
3 3 4 17.26 13.39 0.30 o 1.150200
3 -3 4 17.26 13.39 0.30 o 1.150200
19 3 0 362.41 281.08 6.29 o 1.150027
19 -3 0 362.41 281.08 6.28 o 1.150027
11 2 4 445.15 344.73 7.70 o 1.149865
11 -2 4 445.15 344.73 7.70 o 1.149865
6 0 5 64.24 49.72 1.11 o 1.149673
4 1 5 305.54 236.43 5.27 o 1.149172
4 -1 5 305.54 236.43 5.27 o 1.149172
-23 0 2 0.10 0.08 0.00 o 1.148852
22 0 2 0.02 0.01 0.00 o 1.148471
-13 4 1 271.32 210.57 4.70 o 1.148118
-13 -4 1 271.32 210.57 4.70 o 1.148118
-18 2 3 728.87 566.71 12.65 o 1.147637
-18 -2 3 728.87 566.71 12.65 o 1.147637
-16 1 4 58.24 45.82 1.02 o 1.146138
-16 -1 4 58.24 45.82 1.02 o 1.146138
14 1 4 538.29 425.61 9.48 o 1.145634
14 -1 4 538.29 425.61 9.49 o 1.145634
-22 -2 1 249.49 199.23 4.44 o 1.144503
-22 2 1 249.49 199.23 4.44 o 1.144503
-7 1 5 74.50 59.68 1.33 o 1.144100
-7 -1 5 74.50 59.68 1.33 o 1.144100
-9 0 5 277.78 225.22 5.02 o 1.142764
-14 3 3 39.83 32.54 0.72 o 1.142025
-14 -3 3 39.83 32.54 0.72 o 1.142025
-6 3 4 382.51 313.80 7.01 o 1.141689
-6 -3 4 382.51 313.80 7.00 o 1.141689
4 3 4 58.87 48.35 1.08 o 1.141523
4 -3 4 58.87 48.35 1.08 o 1.141523
-17 0 4 28.79 23.75 0.53 o 1.140951
15 0 4 145.09 120.56 2.70 o 1.140420
24 1 0 501.37 419.08 9.37 o 1.139920
24 -1 0 501.37 419.08 9.38 o 1.139920
-1 4 3 116.25 98.90 2.22 o 1.138626
-1 -4 3 116.25 98.90 2.22 o 1.138626
-19 3 1 285.71 243.39 5.46 o 1.138501
-19 -3 1 285.71 243.39 5.46 o 1.138501
5 1 5 20.57 17.62 0.40 o 1.138148
5 -1 5 20.57 17.62 0.40 o 1.138148
0 4 3 588.25 504.26 11.32 o 1.138141
0 -4 3 588.25 504.26 11.33 o 1.138141
-21 0 3 64.55 55.69 1.25 o 1.137878
-2 4 3 626.04 548.60 12.33 o 1.137224
-2 -4 3 626.04 548.60 12.33 o 1.137224
14 -4 0 122.16 108.10 2.43 o 1.136725
14 4 0 122.16 108.10 2.43 o 1.136725
-11 -4 2 188.59 168.08 3.78 o 1.136400
-11 4 2 188.59 168.08 3.78 o 1.136400
10 4 2 13.34 11.91 0.27 o 1.136228
10 -4 2 13.34 11.91 0.27 o 1.136228
1 -4 3 1196.95 1076.92 24.26 o 1.135779
1 4 3 1196.95 1076.92 24.27 o 1.135779
13 4 1 23.85 21.51 0.49 o 1.135630
13 -4 1 23.85 21.51 0.49 o 1.135630
7 0 5 975.31 895.78 20.20 o 1.134876
-3 4 3 109.98 102.88 2.32 o 1.133958
-3 -4 3 109.98 102.88 2.32 o 1.133958
-21 -2 2 38.03 36.16 0.82 o 1.133404
-21 2 2 38.03 36.16 0.82 o 1.133404
20 2 2 269.51 259.49 5.86 o 1.133071
20 -2 2 269.51 259.49 5.85 o 1.133071
-8 1 5 331.62 325.65 7.34 o 1.132331
-8 -1 5 331.62 325.65 7.34 o 1.132331
24 0 1 68.88 67.79 1.53 o 1.132270
19 1 3 76.80 75.58 1.70 o 1.132188
19 -1 3 76.80 75.58 1.70 o 1.132188
2 4 3 262.14 261.98 5.90 o 1.131573
2 -4 3 262.14 261.98 5.89 o 1.131573
-7 3 4 53.84 53.97 1.22 o 1.131376
-7 -3 4 53.84 53.97 1.22 o 1.131376
5 3 4 175.42 176.89 3.98 o 1.131182
5 -3 4 175.42 176.89 3.98 o 1.131182
-24 -1 1 180.51 182.52 4.11 o 1.131019
-24 1 1 180.51 182.52 4.11 o 1.131019
17 2 3 305.80 311.07 7.01 o 1.130659
17 -2 3 305.80 311.07 7.01 o 1.130659
13 3 3 11.88 12.47 0.28 o 1.129050
13 -3 3 11.88 12.47 0.28 o 1.129050
-4 -4 3 232.00 244.32 5.50 o 1.128875
-4 4 3 232.00 244.32 5.49 o 1.128875
-10 0 5 114.86 124.13 2.79 o 1.127352
-14 2 4 204.99 222.89 5.00 o 1.126697
-14 -2 4 204.99 222.89 5.01 o 1.126697
12 2 4 195.87 213.15 4.80 o 1.126282
12 -2 4 195.87 213.15 4.79 o 1.126282
6 1 5 27.08 29.48 0.66 o 1.125607
6 -1 5 27.08 29.48 0.66 o 1.125607
3 4 3 287.65 313.14 7.04 o 1.125584
3 -4 3 287.65 313.14 7.04 o 1.125584
-23 1 2 294.32 321.96 7.26 o 1.124836
-23 -1 2 294.32 321.96 7.26 o 1.124836
22 1 2 147.38 162.15 3.66 o 1.124479
22 -1 2 147.38 162.15 3.66 o 1.124479
22 2 1 105.63 117.79 2.65 o 1.123798
22 -2 1 105.63 117.79 2.65 o 1.123798
-14 4 1 218.64 245.44 5.54 o 1.123297
-14 -4 1 218.64 245.44 5.54 o 1.123297
-5 4 3 61.86 71.40 1.61 o 1.122048
-5 -4 3 61.86 71.40 1.61 o 1.122048
19 3 1 389.24 458.45 10.36 o 1.120830
19 -3 1 389.24 458.45 10.37 o 1.120830
-18 3 2 123.60 145.93 3.30 o 1.120747
-18 -3 2 123.60 145.93 3.30 o 1.120747
17 3 2 55.64 66.06 1.49 o 1.120472
17 -3 2 55.64 66.06 1.49 o 1.120472
-8 3 4 273.64 330.17 7.46 o 1.119538
-8 -3 4 273.64 330.17 7.47 o 1.119538
6 3 4 152.75 184.81 4.18 o 1.119319
6 -3 4 152.75 184.81 4.18 o 1.119319
-9 1 5 192.80 234.37 5.30 o 1.119120
-9 -1 5 192.80 234.37 5.31 o 1.119120
8 0 5 126.36 154.30 3.50 o 1.118841
20 0 3 10.05 12.32 0.28 o 1.118556
25 0 0 126.85 155.83 3.53 o 1.118339
4 4 3 299.89 369.45 8.37 o 1.117898
4 -4 3 299.89 369.45 8.37 o 1.117898
-17 -1 4 212.72 263.14 5.96 o 1.117417
-17 1 4 212.72 263.14 5.96 o 1.117417
15 1 4 318.56 395.34 8.96 o 1.116919
15 -1 4 318.56 395.34 8.96 o 1.116919
-15 3 3 89.53 111.26 2.52 o 1.116705
-15 -3 3 89.53 111.26 2.53 o 1.116705
-12 4 2 182.31 227.36 5.15 o 1.116302
-12 -4 2 182.31 227.36 5.14 o 1.116302
11 4 2 574.04 716.84 16.24 o 1.116123
11 -4 2 574.04 716.84 16.24 o 1.116123
-19 2 3 160.43 201.92 4.58 o 1.114793
-19 -2 3 160.43 201.92 4.58 o 1.114793
-21 1 3 57.85 72.92 1.66 o 1.114530
-21 -1 3 57.85 72.92 1.65 o 1.114530
20 -3 0 290.21 367.00 8.31 o 1.113864
20 3 0 290.21 367.00 8.30 o 1.113864
-6 4 3 438.35 554.61 12.59 o 1.113572
-6 -4 3 438.35 554.61 12.59 o 1.113572
23 -2 0 689.62 874.32 19.84 o 1.112801
23 2 0 689.62 874.32 19.85 o 1.112801
7 1 5 361.23 460.41 10.44 o 1.111709
7 -1 5 361.23 460.41 10.44 o 1.111709
-18 0 4 184.91 236.12 5.35 o 1.110850
-11 0 5 172.04 219.62 4.98 o 1.110789
14 4 1 218.60 279.04 6.33 o 1.110708
14 -4 1 218.60 279.04 6.33 o 1.110708
15 4 0 186.64 238.44 5.41 o 1.110421
15 -4 0 186.64 238.44 5.42 o 1.110421
-25 0 1 50.13 64.05 1.45 o 1.110372
16 0 4 18.38 23.46 0.53 o 1.110330
24 1 1 144.53 184.34 4.18 o 1.109258
24 -1 1 144.53 184.35 4.18 o 1.109258
5 4 3 130.03 165.19 3.75 o 1.108620
5 -4 3 130.03 165.19 3.74 o 1.108620
-24 0 2 109.55 138.07 3.13 o 1.106685
-9 3 4 246.38 310.40 7.02 o 1.106328
-9 -3 4 246.38 310.40 7.03 o 1.106328
23 0 2 340.05 428.41 9.71 o 1.106329
7 3 4 481.14 604.90 13.71 o 1.106086
7 -3 4 481.14 604.90 13.70 o 1.106086
1 5 0 29.00 36.40 0.82 o 1.105176
1 -5 0 29.00 36.40 0.82 o 1.105176
-10 1 5 328.08 411.01 9.30 o 1.104633
-10 -1 5 328.08 411.01 9.28 o 1.104633
-1 2 5 503.79 630.09 14.25 o 1.104311
-1 -2 5 503.79 630.09 14.26 o 1.104311
-23 2 1 94.15 117.62 2.66 o 1.104081
-23 -2 1 94.15 117.62 2.67 o 1.104081
-2 2 5 198.14 247.59 5.60 o 1.103899
-2 -2 5 198.14 247.59 5.61 o 1.103899
-20 3 1 214.01 267.47 6.06 o 1.103816
-20 -3 1 214.01 267.48 6.05 o 1.103816
14 3 3 108.32 135.32 3.06 o 1.103682
14 -3 3 108.32 135.32 3.06 o 1.103682
-7 4 3 389.96 486.83 11.02 o 1.103563
-7 -4 3 389.96 486.83 11.01 o 1.103563
0 2 5 263.08 328.36 7.42 o 1.103002
0 -2 5 263.08 328.35 7.42 o 1.103002
-15 2 4 94.38 117.82 2.67 o 1.102794
-15 -2 4 94.38 117.82 2.66 o 1.102794
2 5 0 19.06 23.80 0.54 o 1.102594
2 -5 0 19.06 23.80 0.54 o 1.102594
13 2 4 498.55 623.01 14.08 o 1.102375
13 -2 4 498.55 623.01 14.09 o 1.102375
-3 2 5 34.37 42.92 0.97 o 1.101773
-3 -2 5 34.37 42.92 0.97 o 1.101773
9 0 5 158.35 197.78 4.47 o 1.101751
-22 0 3 20.91 26.14 0.59 o 1.100687
1 -2 5 80.72 100.59 2.28 o 1.099992
1 2 5 80.72 100.59 2.28 o 1.099992
18 2 3 27.08 33.87 0.77 o 1.098340
18 -2 3 27.08 33.87 0.77 o 1.098340
3 5 0 52.22 65.31 1.48 o 1.098332
3 -5 0 52.22 65.31 1.48 o 1.098332
-15 4 1 46.74 58.46 1.32 o 1.098321
-15 -4 1 46.74 58.46 1.32 o 1.098321
-4 2 5 221.17 277.03 6.27 o 1.097962
-4 -2 5 221.17 277.03 6.28 o 1.097962
6 4 3 30.93 38.75 0.88 o 1.097873
6 -4 3 30.93 38.75 0.88 o 1.097873
8 1 5 182.90 229.07 5.19 o 1.096623
8 -1 5 182.90 229.06 5.19 o 1.096623
20 -1 3 67.73 84.63 1.92 o 1.096355
20 1 3 67.73 84.63 1.92 o 1.096355
-22 2 2 368.99 461.03 10.46 o 1.096211
-22 -2 2 368.99 461.03 10.45 o 1.096211
25 -1 0 211.33 264.04 6.00 o 1.096150
25 1 0 211.33 264.04 6.00 o 1.096150
21 2 2 67.88 84.55 1.92 o 1.095895
21 -2 2 67.88 84.55 1.92 o 1.095895
-13 4 2 265.21 330.10 7.51 o 1.095548
-13 -4 2 265.21 330.10 7.51 o 1.095548
12 4 2 71.07 88.41 2.01 o 1.095365
12 -4 2 71.07 88.41 2.01 o 1.095365
2 2 5 309.28 384.71 8.76 o 1.095321
2 -2 5 309.28 384.71 8.75 o 1.095321
-12 0 5 745.33 919.57 20.98 o 1.093260
-5 2 5 293.09 361.27 8.25 o 1.092518
-5 -2 5 293.09 361.27 8.25 o 1.092518
4 5 0 0.11 0.14 0.00 o 1.092447
4 -5 0 0.11 0.14 0.00 o 1.092447
-8 4 3 317.45 391.01 8.92 o 1.092148
-8 -4 3 317.45 391.01 8.92 o 1.092148
-10 3 4 1313.47 1613.58 36.87 o 1.091906
-10 -3 4 1313.47 1613.58 36.88 o 1.091906
8 3 4 305.21 373.80 8.55 o 1.091644
8 -3 4 305.21 373.80 8.53 o 1.091644
-16 -3 3 100.43 122.59 2.80 o 1.091331
-16 3 3 100.43 122.59 2.80 o 1.091331
-19 3 2 459.44 551.81 12.66 o 1.089680
-19 -3 2 459.44 551.81 12.66 o 1.089680
18 3 2 12.70 15.20 0.35 o 1.089412
18 -3 2 12.70 15.20 0.35 o 1.089412
-18 1 4 304.91 362.71 8.33 o 1.089096
-18 -1 4 304.91 362.71 8.33 o 1.089096
3 2 5 188.57 224.32 5.15 o 1.089052
3 -2 5 188.57 224.32 5.15 o 1.089052
-11 1 5 268.57 319.48 7.33 o 1.089038
-11 -1 5 268.57 319.48 7.33 o 1.089038
25 0 1 302.09 358.83 8.26 o 1.088926
-25 1 1 401.23 472.78 10.85 o 1.088645
-25 -1 1 401.23 472.78 10.86 o 1.088645
16 -1 4 123.83 145.85 3.35 o 1.088605
16 1 4 123.83 145.85 3.35 o 1.088605
0 -5 1 150.93 175.60 4.04 o 1.087798
0 5 1 150.93 175.60 4.04 o 1.087798
-1 -5 1 104.00 120.35 2.78 o 1.087390
-1 5 1 104.00 120.35 2.78 o 1.087390
20 3 1 543.08 622.90 14.37 o 1.086859
20 -3 1 543.08 622.90 14.38 o 1.086859
1 -5 1 97.73 111.82 2.58 o 1.086562
1 5 1 97.73 111.82 2.58 o 1.086562
7 4 3 421.44 477.42 11.05 o 1.085791
7 -4 3 421.45 477.42 11.05 o 1.085791
15 4 1 106.07 119.90 2.78 o 1.085718
15 -4 1 106.07 119.90 2.77 o 1.085718
-6 2 5 86.23 97.37 2.26 o 1.085514
-6 -2 5 86.23 97.37 2.26 o 1.085514
-2 5 1 5.53 6.23 0.14 o 1.085343
-2 -5 1 5.53 6.23 0.14 o 1.085343
-24 -1 2 440.69 495.57 11.47 o 1.085169
-24 1 2 440.69 495.57 11.47 o 1.085169
5 5 0 79.55 89.39 2.08 o 1.085018
5 -5 0 79.55 89.39 2.07 o 1.085018
23 1 2 51.97 58.25 1.35 o 1.084834
23 -1 2 51.97 58.25 1.35 o 1.084834
23 2 1 27.82 31.08 0.72 o 1.084634
23 -2 1 27.82 31.08 0.72 o 1.084634
16 -4 0 135.70 150.55 3.50 o 1.084228
16 4 0 135.70 150.55 3.50 o 1.084228
10 0 5 2.80 3.09 0.07 o 1.083789
2 5 1 6.93 7.64 0.18 o 1.083697
2 -5 1 6.93 7.64 0.18 o 1.083697
-20 2 3 183.07 199.39 4.65 o 1.082987
-20 -2 3 183.07 199.39 4.65 o 1.082987
21 0 3 24.60 26.52 0.62 o 1.082337
-3 5 1 348.92 372.28 8.72 o 1.081686
-3 -5 1 348.92 372.28 8.72 o 1.081686
-19 0 4 8.96 9.52 0.22 o 1.081392
4 2 5 191.60 202.92 4.77 o 1.081270
4 -2 5 191.60 202.92 4.76 o 1.081270
17 0 4 8.56 9.02 0.21 o 1.080883
9 1 5 311.81 326.99 7.71 o 1.080517
9 -1 5 311.81 326.99 7.71 o 1.080517
-22 1 3 3.53 3.63 0.09 o 1.079513
-22 -1 3 3.53 3.63 0.09 o 1.079513
-9 4 3 2.39 2.46 0.06 o 1.079468
-9 -4 3 2.39 2.46 0.06 o 1.079468
21 3 0 334.00 343.36 8.15 o 1.079299
21 -3 0 334.00 343.36 8.15 o 1.079299
3 5 1 26.14 26.86 0.64 o 1.079244
3 -5 1 26.14 26.86 0.64 o 1.079244
-16 -2 4 174.37 178.33 4.25 o 1.078741
-16 2 4 174.37 178.33 4.26 o 1.078741
15 3 3 168.14 170.78 4.08 o 1.078342
15 -3 3 168.14 170.78 4.09 o 1.078342
14 2 4 8.84 8.97 0.22 o 1.078321
14 -2 4 8.84 8.97 0.22 o 1.078321
-7 2 5 126.06 124.62 3.02 o 1.077041
-7 -2 5 126.06 124.62 3.02 o 1.077041
-4 5 1 723.57 708.44 17.28 o 1.076465
-4 -5 1 723.57 708.44 17.30 o 1.076465
-11 -3 4 590.94 577.51 14.11 o 1.076434
-11 3 4 590.94 577.51 14.11 o 1.076434
9 3 4 427.24 415.86 10.18 o 1.076155
9 -3 4 427.24 415.86 10.18 o 1.076155
6 5 0 1038.17 1010.50 24.75 o 1.076141
6 -5 0 1038.17 1010.50 24.75 o 1.076141
26 0 0 51.48 49.00 1.22 o 1.075326
-13 0 5 289.53 272.87 6.80 o 1.074944
-14 4 2 184.20 170.11 4.27 o 1.074321
-14 -4 2 184.20 170.11 4.27 o 1.074321
13 4 2 157.78 144.48 3.64 o 1.074134
13 -4 2 157.78 144.48 3.64 o 1.074134
24 -2 0 869.50 781.62 19.90 o 1.073552
24 2 0 869.49 781.62 19.90 o 1.073552
-16 4 1 1096.48 978.89 25.03 o 1.073354
-16 -4 1 1096.48 978.89 25.02 o 1.073354
4 5 1 50.49 44.94 1.15 o 1.073260
4 -5 1 50.49 44.94 1.15 o 1.073260
8 4 3 447.38 387.72 10.09 o 1.072517
8 -4 3 447.38 387.72 10.09 o 1.072517
-12 1 5 393.66 341.17 8.87 o 1.072504
-12 -1 5 393.66 341.17 8.88 o 1.072504
5 2 5 199.17 170.03 4.46 o 1.072072
5 -2 5 199.17 170.03 4.46 o 1.072072
-21 -3 1 178.85 143.13 3.90 o 1.070546
-21 3 1 178.85 143.13 3.91 o 1.070546
-5 5 1 13.69 10.71 0.30 o 1.069750
-5 -5 1 13.69 10.71 0.30 o 1.069750
-26 0 1 119.44 90.42 2.58 o 1.068631
25 1 1 87.66 66.13 1.89 o 1.068411
25 -1 1 87.66 66.13 1.89 o 1.068411
-25 0 2 116.44 86.36 2.52 o 1.067285
-8 2 5 56.33 41.70 1.22 o 1.067206
-8 -2 5 56.33 41.70 1.22 o 1.067206
19 2 3 840.87 621.55 18.18 o 1.067086
19 -2 3 840.87 621.55 18.19 o 1.067086
24 0 2 560.54 413.91 12.14 o 1.066953
-24 -2 1 429.18 312.79 9.31 o 1.066107
-24 2 1 429.18 312.79 9.31 o 1.066107
-17 -3 3 361.64 263.01 7.85 o 1.066058
-17 3 3 361.64 263.01 7.85 o 1.066058
7 5 0 73.99 53.79 1.61 o 1.065925
7 -5 0 73.99 53.79 1.60 o 1.065925
5 5 1 101.46 73.60 2.21 o 1.065822
5 -5 1 101.46 73.60 2.20 o 1.065822
-10 4 3 371.09 267.99 8.06 o 1.065667
-10 -4 3 371.09 267.99 8.06 o 1.065667
-23 0 3 620.00 445.43 13.46 o 1.065370
11 0 5 94.08 67.11 2.04 o 1.065129
10 1 5 296.43 205.63 6.51 o 1.063558
10 -1 5 296.43 205.63 6.52 o 1.063558
21 1 3 120.93 81.45 2.70 o 1.062185
21 -1 3 120.93 81.45 2.70 o 1.062185
-6 5 1 288.26 191.06 6.50 o 1.061625
-6 -5 1 288.26 191.06 6.49 o 1.061625
6 2 5 75.97 50.35 1.71 o 1.061571
6 -2 5 75.97 50.35 1.71 o 1.061571
-19 1 4 57.14 37.62 1.30 o 1.061292
-19 -1 4 57.14 37.62 1.30 o 1.061292
-23 2 2 196.46 128.66 4.49 o 1.060924
-23 -2 2 196.46 128.66 4.50 o 1.060924
16 -4 1 89.47 58.34 2.05 o 1.060811
17 1 4 218.39 142.39 5.00 o 1.060811
17 -1 4 218.38 142.39 5.00 o 1.060811
16 4 1 89.47 58.34 2.04 o 1.060811
22 2 2 80.82 52.47 1.86 o 1.060624
22 -2 2 80.82 52.47 1.86 o 1.060624
-12 3 4 11.45 7.31 0.27 o 1.060074
-12 -3 4 11.45 7.31 0.27 o 1.060074
10 3 4 555.10 352.95 13.04 o 1.059782
10 -3 4 555.10 352.95 13.03 o 1.059782
-20 3 2 224.41 141.47 5.31 o 1.059535
-20 -3 2 224.41 141.47 5.31 o 1.059535
19 3 2 7.13 4.46 0.17 o 1.059276
19 -3 2 7.13 4.46 0.17 o 1.059276
17 4 0 31.15 18.77 0.76 o 1.058285
17 -4 0 31.15 18.77 0.76 o 1.058285
9 4 3 17.61 10.58 0.43 o 1.058199
9 -4 3 17.61 10.58 0.43 o 1.058199

 
